# Supplementary material for: Microarray Analyses of Glucocorticoid and Vitamin D3 Target Genes in Differentiating Cultured Human Podocytes
Source: PLoS One. 2013 Apr 4;8(4):e60213. doi: 10.1371/journal.pone.0060213 (PMC3617172; doi:10.1371/journal.pone.0060213)
Supplement: Table S1 — Gene lists (>1.5 fold, q<0.05). (XLSX) [file pone.0060213.s010.xlsx]

## Sheet: D.Veh-U.Veh
nuID	logFC	Fold Change	adj.P.Val	RefSeq_ID	Entrez_Gene_ID	Symbol	Protein_Product	Probe_Id	Probe_Sequence	Definition	Synonyms
oUL016nU_reU_ae0_Y	4.92207	137.286	4.19e-07	NM_005532.3	3429	IFI27	NP_005523.3	ILMN_2058782	CCAAGTTCATCCTGGGCTCCATTGGGTCTGCCATTGCGGCTGTCATTGCG	Homo sapiens interferon, alpha-inducible protein 27 (IFI27), transcript variant 2, mRNA.	FAM14D; P27; ISG12
QWq7Z1IXOOH7yUCHlE	4.47915	88.1601	4.19e-07	NM_004864.1	9518	GDF15	NP_004855.1	ILMN_2188862	CCGGGGTGTCGCTCCAGACCTATGATGACTTGTTAGCCAAAGACTGCCAC	Homo sapiens growth differentiation factor 15 (GDF15), mRNA.	GDF-15; NAG-1; PTGFB; PDF; MIC1; PLAB; MIC-1
Q17u076._sfs_0.ogE	4.04253	56.9702	3.12e-07	NM_002993.2	6372	CXCL6	NP_002984.1	ILMN_2161577	TCCTGTGTGTCATGTTGGTTTTTGGTACTTGTATTGTCATTTGGAGAAAC	Homo sapiens chemokine (C-X-C motif) ligand 6 (granulocyte chemotactic protein 2) (CXCL6), mRNA.	GCP2; GCP-2; CKA-3; SCYB6
0B2unl2eOJ63mNeDqo	3.9298	50.8966	5.46e-07	NM_022872.2	2537	IFI6	NP_075010.1	ILMN_2347798	AACTCGGTGGCTGCCTCGCTGATGAGCTGGTCTGCGATCCTGAATGGGGG	Homo sapiens interferon, alpha-inducible protein 6 (IFI6), transcript variant 2, mRNA.	IFI-6-16; 6-16; IFI616; G1P3; FAM14C
ltevVv3UXIewF3YqSo	3.83119	46.1174	4.58e-07	NM_000389.2	1026	CDKN1A	NP_000380.1	ILMN_1784602	GTCCTGGTTCCCGTTTCTCCACCTAGACTGTAAACCTCTCGAGGGCAGGG	Homo sapiens cyclin-dependent kinase inhibitor 1A (p21, Cip1) (CDKN1A), transcript variant 1, mRNA.	P21; MDA-6; SDI1; p21CIP1; CIP1; CDKN1; WAF1; CAP20
0tJ6OFIueAVElEJLUg	3.4256	30.7411	1.81e-06	NM_000582.2	6696	SPP1	NP_000573.1	ILMN_1651354	GTCAGCTGGATGACCAGAGTGCTGAAACCCACAGCCACAAGCAGTCCAGA	Homo sapiens secreted phosphoprotein 1 (SPP1), transcript variant 2, mRNA.	BNSP; MGC110940; BSPI; OPN; ETA-1
frR4.1RoXlJBYL.R1I	3.34598	28.3885	8.28e-07	NM_001040058.1	6696	SPP1	NP_001035147.1	ILMN_2374449	GGTCACTGATTTTCCCACGGACCTGCCAGCAACCGAAGTTTTCACTCCAG	Homo sapiens secreted phosphoprotein 1 (SPP1), transcript variant 1, mRNA.	BNSP; MGC110940; BSPI; OPN; ETA-1
W_UCp5iK4_IIFpeeO0	3.29766	27.0491	4.19e-07	NM_182676.1	5360	PLTP	NP_872617.1	ILMN_1773389	TTGCCAAAGGGCTGCGAGAGGTGATTGAGAAGAACCGGCCTGCTGATGTC	Homo sapiens phospholipid transfer protein (PLTP), transcript variant 2, mRNA.	HDLCQ9
ZiQmZqtf5b6fcucsNM	3.28512	26.7121	4.97e-07	NM_005103.3	9638	FEZ1	NP_005094.1	ILMN_1779071	GAGCAAGCGCGCGGGGTCCTTTGCCGTTGGCTTCTAGTGCTAGTAATCAT	Homo sapiens fasciculation and elongation protein zeta 1 (zygin I) (FEZ1), transcript variant 1, mRNA.
340p5Q4OqSi6QIVQ0c	3.25991	26.0471	4.97e-07	NM_199161.1	6288	SAA1	NP_954630.1	ILMN_2304512	TGATCAGGCTGCCAATGAATGGGGCAGGAGTGGCAAAGACCCCAATCACT	Homo sapiens serum amyloid A1 (SAA1), transcript variant 2, mRNA.	MGC111216; SAA; PIG4; TP53I4
H5lhjlSDUgf7c0d1UE	3.23599	25.4315	2.83e-06	NM_022873.2	2537	IFI6	NP_075011.1	ILMN_1687384	TGCGCCGACGATGCCCAGAATCCAGAACTTTGTCTATCACTCTCCCCAAC	Homo sapiens interferon, alpha-inducible protein 6 (IFI6), transcript variant 3, mRNA.	IFI-6-16; 6-16; IFI616; G1P3; FAM14C
ZKpNLtW4DE.77nOJd4	3.08052	21.7698	5.43e-06	NM_018658.1	3773	KCNJ16	NP_061128.1	ILMN_1813741	AGGGGCATCAGTGTCCCGTGAAATACATTTTGTTGTGCTATGAGCCTCTG	Homo sapiens potassium inwardly-rectifying channel, subfamily J, member 16 (KCNJ16), transcript variant 1, mRNA.	KIR5.1; BIR9; MGC33717
6d0S7Hcwiu6u3v60o4	3.04856	21.085	4.19e-07	NM_001759.2	894	CCND2	NP_001750.1	ILMN_2067656	CTCTCACAGTGTACTCTATAAGAGGTGTGGGTGTCTGTTTGGTCAGGATG	Homo sapiens cyclin D2 (CCND2), mRNA.	KIAK0002; MGC102758
EVLftPlJ7vrLnu_Dxo	3.02683	20.6316	1.48e-06	NM_000584.2	3576	IL8	NP_000575.1	ILMN_2184373	CCCAGTCTTGTCATTGCCAGCTGTGTTGGTAGTGCTGTGTTGAATTACGG	Homo sapiens interleukin 8 (IL8), mRNA.	GCP-1; MDNCF; NAP1; CXCL8; AMCF-I; TSG-1; NAP-1; LYNAP; MONAP; SCYB8; GCP1; LUCT; LECT; K60; 3-10C; b-ENAP; NAF
Wk6rmu6qk7nl77zq.8	3.00602	20.2067	8.28e-07	NM_004335.2	684	BST2	NP_004326.1	ILMN_1723480	GCATGGGGTGCGGTGTGGGGGGCATGTGCTGCCTGTTGTTATGGGTTTTT	Homo sapiens bone marrow stromal cell antigen 2 (BST2), mRNA.	CD317
oid6lfUuflFcTHf7ek	2.89461	18.0764	4.19e-07	NM_016817.2	4939	OAS2	NP_058197.2	ILMN_1674063	GAGCTCTGGGCCCTTCCAGTGCTTGCCACCCTACATACTCTTTGTCTGGC	Homo sapiens 2'-5'-oligoadenylate synthetase 2, 69/71kDa (OAS2), transcript variant 1, mRNA.	MGC78578
cfeXR9iSH.vdpnXRjo	2.85113	17.3073	4.19e-07	NM_018370.2	55332	DRAM1	NP_060840.2	ILMN_1669376	CTTCTGCCTCACTTCGAGCAGACTTTTGTTCTCGGCGCTCCTCACGATGG	Homo sapiens DNA-damage regulated autophagy modulator 1 (DRAM1), mRNA.	FLJ11259
3Y1gxHpApBH_foV91U	2.83778	17.0779	4.58e-07	NM_024728.1	79783	C7orf10	NP_079004.1	ILMN_1763011	CGATCCGAATACACTGGCAAAGGCAACACTTTGCTTGGACCCTTCTCCCC	Homo sapiens chromosome 7 open reading frame 10 (C7orf10), mRNA.	FLJ11808; ORF19; DERP13
xuUbt0UIVL6gIm0z5Q	2.8166	16.7198	8.71e-07	NM_001008539.2	6542	SLC7A2	NP_001008539.2	ILMN_1781400	GTGCCACGTGTCTCACCAAGACCCAGTTGGGAAAGAGCGTCATATTGCCA	Homo sapiens solute carrier family 7 (cationic amino acid transporter, y+ system), member 2 (SLC7A2), transcript variant 2, mRNA.	CAT-2; HCAT2; ATRC2
uVwtXd.AgfeatId4JY	2.75247	15.6813	4.19e-07	NM_198594.1	114897	C1QTNF1	NP_940996.1	ILMN_2380237	CCCTAAGTCCCTCTCTTTAAAGAACTTCTGCGGGTCAGACTCTGAAGCCG	Homo sapiens C1q and tumor necrosis factor related protein 1 (C1QTNF1), mRNA.	CTRP1; ZSIG37; GIP; FLJ90694
lpfPUeeqPju6iRnxxc	2.7399	15.4855	1.7e-06	NM_001024465.1	6648	SOD2	NP_001019636.1	ILMN_2336781	GGCCTTATTCCACTGCTGGGGATTGATGTGTGGGAGCACGCTTACTACCT	Homo sapiens superoxide dismutase 2, mitochondrial (SOD2), nuclear gene encoding mitochondrial protein, transcript variant 2, mRNA.	MNSOD; IPO-B; Mn-SOD
BhFLTHp0qVFnDl8OA0	2.65386	14.2088	8.28e-07	NM_006074.3	10346	TRIM22	NP_006065.2	ILMN_1779252	GACACCAGTCATACTGGCTCAGGGCCCACCGCTAATGCCTTAATGAAATC	Homo sapiens tripartite motif-containing 22 (TRIM22), mRNA.	STAF50; RNF94; GPSTAF50
rupwjK1x5AUVdTP1sU	2.64498	14.0831	5.46e-07	NM_006820.1	10964	IFI44L	NP_006811.1	ILMN_1723912	GTGGGCTAAGATAGGTCCTACTGCAAACCACCCCTCCATATTTCCGTACC	Homo sapiens interferon-induced protein 44-like (IFI44L), mRNA.	C1orf29; GS3686
ltXOeFUMfkiuPemlX4	2.62768	13.8417	8.28e-07	NM_001710.4	629	CFB	NP_001701.2	ILMN_1774287	GTCCCTATGCTGACCCCAATACTTGCAGAGGTGATTCTGGCGGCCCCTTG	Homo sapiens complement factor B (CFB), mRNA.	H2-Bf; CFAB; BFD; BF; GBG; PBF2
9AochlCXo5QolXrtE4	2.5588	12.9203	6.66e-07	NM_001012334.1	4192	MDK	NP_001012334.1	ILMN_2349393	AAAGGACTAGACGCCAAGCCTGGATGCCAAGGAGCCCCTGGTGTCACATG	Homo sapiens midkine (neurite growth-promoting factor 2) (MDK), transcript variant 1, mRNA.	FLJ27379; NEGF2; MK
HFS7.KJOLlu7ubXtok	2.55637	12.889	4.58e-07	NM_002462.2	4599	MX1	NP_002453.1	ILMN_1662358	ACCCAGTGTTTTAGGAGCATGAGTGCCGTGTGTGTGCGTCCTGTCGGAGC	Homo sapiens myxovirus (influenza virus) resistance 1, interferon-inducible protein p78 (mouse) (MX1), mRNA.	MxA; IFI78; MX; IFI-78K
fp75V5VfrXlXIxJL8w	2.39662	10.986	1.41e-06	NM_003641.3	8519	IFITM1	NP_003632.3	ILMN_1801246	GGCTGTTGCCCCTGCCCCCTTGGTCCTGCCCCTAGATACAGCAGTTTATA	Homo sapiens interferon induced transmembrane protein 1 (9-27) (IFITM1), mRNA.	LEU13; 9-27; CD225; IFI17
iqkxJTFPeCu3zdd43I	2.32876	10.2653	8.28e-07	NM_000331.3	6288	SAA1	NP_000322.2	ILMN_1701017	GGGGCATACAGCCATACCATTCTGAAGGTGTCTTATCTCCTCTGATCTAG	Homo sapiens serum amyloid A1 (SAA1), transcript variant 1, mRNA.	MGC111216; SAA; PIG4; TP53I4
opRpn6DXr756Od.5jw	2.24524	9.44266	2.47e-06	NM_004585.3	5920	RARRES3	NP_004576.2	ILMN_1701613	GGCCACGGCGCTTGGAATCCTGGTTGTTGCTGGATGCTCTTTTGCGATTA	Homo sapiens retinoic acid receptor responder (tazarotene induced) 3 (RARRES3), mRNA.	MGC8906; HRASLS4; TIG3; RIG1
oxhxplegXRNBmSNOSc	2.22702	9.27219	1.77e-06	NM_001024466.1	6648	SOD2	NP_001019637.1	ILMN_2406501	TACGACTACGGCGCCCTGGAACCTCACATCAACGCGCAGATCATGCAGCT	Homo sapiens superoxide dismutase 2, mitochondrial (SOD2), nuclear gene encoding mitochondrial protein, transcript variant 3, mRNA.	MNSOD; IPO-B; Mn-SOD
uRD1DX.3sXRmTA.nnU	2.20528	9.07281	8.28e-07	NM_002581.3	5069	PAPPA	NP_002572.2	ILMN_1721770	CACAATTCCAATCCTTTTTCTGTACCTCACGCGCATAAATTTGCTGCTCC	Homo sapiens pregnancy-associated plasma protein A, pappalysin 1 (PAPPA), mRNA.	DIPLA1; IGFBP-4ase; ASBABP2; PAPPA1; PAPA; PAPP-A
Qt_chCvnvuS7l7Rx60	2.14321	8.52674	8.28e-07	NM_006216.2	5270	SERPINE2	NP_006207.1	ILMN_1655595	GTCTTGCTAGACAAGGTTGCTGTTGTGCAGTGTGCCTGTCACTACTGGTC	Homo sapiens serpin peptidase inhibitor, clade E (nexin, plasminogen activator inhibitor type 1), member 2 (SERPINE2), mRNA.	PI7; GDN; PNI; PN1
opErJ0vz_f3FeXpR_c	2.14054	8.50404	8.28e-07	NM_145263.2	132671	SPATA18	NP_660306.1	ILMN_1667948	GGCACAGGTAGCTCAGTTTATTTGCTTTCTACCCTGCCTGGCCACTTGCT	Homo sapiens spermatogenesis associated 18 homolog (rat) (SPATA18), mRNA.	FLJ32906
r4.qd6sP6C7yv7t.sk	2.13462	8.45379	3.46e-06	NM_020962.1	57722	IGDCC4	NP_066013.1	ILMN_2139396	TGATTTGGGCTCTGGGTAATTTGGAAGTGTTAGGTTTGTGTCTTTGTAGC	Homo sapiens immunoglobulin superfamily, DCC subclass, member 4 (IGDCC4), mRNA.	DDM36; KIAA1628; FLJ42051
ZoUnhK0Lul.3rf4ETQ	2.12589	8.38038	2.8e-05	NM_138809.3	134147	CMBL	NP_620164.1	ILMN_1709634	GGACCAGCTGACAGGTCAAGTGTGGCCTTTTCTGGTCTTTGAACACATCA	Homo sapiens carboxymethylenebutenolidase homolog (Pseudomonas) (CMBL), mRNA.	FLJ23617
9qV056f9FUihEpJ9QA	2.11769	8.31191	8.28e-07	NM_005928.1	4240	MFGE8	NP_005919.1	ILMN_1756071	GGGCCCTCATGCTGGCTTTTCACCCCAGAGGACACAGGCAGCTTCCAAAA	Homo sapiens milk fat globule-EGF factor 8 protein (MFGE8), mRNA.	HsT19888; BA46; OAcGD3S; EDIL1
3ded.cTh6l1fqegg_o	2.08137	8.0154	1.61e-06	NM_004613.2	7052	TGM2	NP_004604.2	ILMN_1705750	CTCCTGCTCTTTCTACATGACTGGGCCTCCCTTGGGCTGGAAGAATTGGG	Homo sapiens transglutaminase 2 (C polypeptide, protein-glutamine-gamma-glutamyltransferase) (TGM2), transcript variant 1, mRNA.	TGC; TG2
Tpa8gVuHs93V_jFXOU	2.06533	7.88793	4.39e-06	NM_016323.2	51191	HERC5	NP_057407.2	ILMN_1729749	GGCCGGTTAGAACCCGTGACTGTATTCTCTCCCTTGGATACCCCTATGCC	Homo sapiens hect domain and RLD 5 (HERC5), mRNA.	CEBP1; CEB1
xjlJ93dSrny_n_VFXQ	2.04154	7.70244	1.19e-06	NM_002230.1	3728	JUP	NP_002221.1	ILMN_1733811	GATGCCAGCTTCTCTCTCCAGGGTGCTTAGTTGGCTTTGCCCACCCCTCA	Homo sapiens junction plakoglobin (JUP), transcript variant 1, mRNA.	PKGB; CTNNG; ARVD12; PDGB; DPIII; DP3
oINde6XefsSB6gEEfo	2.03983	7.68927	1.59e-06	NM_000495.3	1287	COL4A5	NP_000486.1	ILMN_1742534	AGAATCCTCCTGTGGCCTCTGCTTGTACAGAACTGGGAAACAACACTTGG	Homo sapiens collagen, type IV, alpha 5 (COL4A5), transcript variant 1, mRNA.	MGC42377; ATS; MGC167109; CA54; ASLN
Ng5.RokD3l0fdRoqVU	2.01375	7.49138	4.53e-06	NM_147184.1	9540	TP53I3	NP_671713.1	ILMN_2358919	GAATGCTTTCACGGAGCAAATTCTGCCTCACTTCTCCACGGAGGGCCCCC	Homo sapiens tumor protein p53 inducible protein 3 (TP53I3), transcript variant 2, mRNA.	PIG3
ueiJiC5QdSJSuiSeCc	1.99471	7.3501	5.52e-06	NM_201589.2	389692	MAFA	NP_963883.2	ILMN_1661577	CTGGAGAGCGAGAAGTGCCAACTCCAGAGCCAGGTGGAGCAGCTGAAGCT	Homo sapiens v-maf musculoaponeurotic fibrosarcoma oncogene homolog A (avian) (MAFA), mRNA.	RIPE3b1; hMafA
Wi.JLf_i4UkH_O.kcI	1.97402	7.19959	5.29e-06	NM_000165.3	2697	GJA1	NP_000156.1	ILMN_1727087	GAGTTTAGCAGTCTTTTGGAGTGACCAGCAACTTTGATGTTTGCACTAAG	Homo sapiens gap junction protein, alpha 1, 43kDa (GJA1), mRNA.	GJAL; DFNB38; CX43; ODDD
rpJVgF5cOuH1vEUUQ4	1.96933	7.1659	4.76e-06	NM_001733.4	715	C1R	NP_001724.3	ILMN_1677198	GGCAGCCCCGAAACCTGCCTAATGGTGACTTCCGTTACACCACCACAATG	Homo sapiens complement component 1, r subcomponent (C1R), mRNA.
Kpkrqeh9xeV0Ku7M_w	1.93404	6.91737	1.3e-05	NM_001024844.1	3732	CD82	NP_001020015.1	ILMN_2392274	GGCGCAGGTGGGCTGGACTTCTACCTGCCCTCAAGGGTGTGTATATTGTA	Homo sapiens CD82 molecule (CD82), transcript variant 2, mRNA.	SAR2; TSPAN27; GR15; 4F9; C33; ST6; IA4; KAI1; R2
rSU1F9I7txuZ3lPQdo	1.93075	6.89468	4.48e-06	NM_133505.2	1634	DCN	NP_598012.1	ILMN_2347145	CAGCCATCCACCTTCAGATGTGTCTACGTGCGCTCTGCCATTCAACTCGG	Homo sapiens decorin (DCN), transcript variant C, mRNA.	PGII; DSPG2; CSCD; PGS2; SLRR1B; PG40
WUTbfV7VDYUuzYaeLk	1.92936	6.88508	2.45e-06	NM_005564.3	3934	LCN2	NP_005555.2	ILMN_1692223	CCACATCGTCTTCCCTGTCCCAATCGACCAGTGTATCGACGGCTGAGTGC	Homo sapiens lipocalin 2 (LCN2), mRNA.	NGAL
ot7Ure1V501SjlHRP8	1.92156	6.83158	1.35e-06	NM_004598.3	6695	SPOCK1	NP_004589.1	ILMN_1746013	GTCTGTCCAGGTCTGTCCCCCTGCTCATCCCAGGATGCCACTCACATTTT	Homo sapiens sparc/osteonectin, cwcv and kazal-like domains proteoglycan (testican) 1 (SPOCK1), mRNA.	SPOCK; TESTICAN; TIC1; FLJ37170
0YsRRoHYHdl.SxTGW4	1.91255	6.77032	1.48e-06	NM_005302.2	2861	GPR37	NP_005293.1	ILMN_2218935	CGAGTACACCACGGAACTCGAACTCTCGCCTTTCAGTACCATACGCCGTG	Homo sapiens G protein-coupled receptor 37 (endothelin receptor type B-like) (GPR37), mRNA.	hET(B)R-LP; EDNRBL; PAELR
3EKQ5xffz1V.gcX_C0	1.88962	6.61688	4.5e-06	NM_153267.3	256691	MAMDC2	NP_694999.2	ILMN_1679391	ACAAGGCAATGCTACCTTCTTTATTCCCCCTTTGAACTACCTTTGAAGTC	Homo sapiens MAM domain containing 2 (MAMDC2), mRNA.	MGC21981
KX7nZdMrtz_h3Cdxq4	1.8832	6.57451	8.11e-06	NM_005560.3	3911	LAMA5	NP_005551.3	ILMN_1773567	CCTTGTGCTCGCCTCATAGGTGTCTATTTGGACTCTAAGCTCTACGGGTG	Homo sapiens laminin, alpha 5 (LAMA5), mRNA.	KIAA1907
lLIqO6uWeI0pLX4oyE	1.87364	6.51194	1.43e-06	NM_130851.1	652	BMP4	NP_570912.1	ILMN_1740900	AGTAGAGGGATGTGGGTGCCGCTGAGATCAGGCAGTCCTTGAGGATAGAC	Homo sapiens bone morphogenetic protein 4 (BMP4), transcript variant 3, mRNA.	BMP2B1; BMP2B; ZYME
lTlFe.0nAlQXXhe0W4	1.86693	6.46838	1.99e-06	NM_000930.2	5327	PLAT	NP_000921.1	ILMN_1738742	CATGCCACCCTGTTTTCAGCTAAAGCCCAACCTCCTGACCTGTCACCGTG	Homo sapiens plasminogen activator, tissue (PLAT), transcript variant 1, mRNA.	DKFZp686I03148; T-PA; TPA
BV9KdE5EoOcTjpSefU	1.86473	6.45422	3.48e-05	NM_031412.2	23710	GABARAPL1	NP_113600.1	ILMN_2151281	CCCTTCAGGCTCACATGCACAGGAATGCTACATGATGGCCAGCTGCTTCC	Homo sapiens GABA(A) receptor-associated protein like 1 (GABARAPL1), mRNA.	ATG8L; APG8L; GEC1; ATG8
fKROo6O1LnFFQlV198	1.86466	6.45374	1.48e-06	NM_005764.3	10158	PDZK1IP1	NP_005755.1	ILMN_1708580	AGGCACATGGGATGGATGTCCAGTGCTACCACCCAAGCCCCCTCCTTCTT	Homo sapiens PDZK1 interacting protein 1 (PDZK1IP1), mRNA.	DD96; RP1-18D14.5; SPAP; MAP17
iZauVnkv36hMomQIJw	1.85683	6.4034	5.35e-06	NM_005195.3	1052	CEBPD	NP_005186.2	ILMN_1782050	CGCCGGGTGCCCGCTGCAGTTTCTTGGGACATAGGAGCGCAAAGAAGCTA	Homo sapiens CCAAT/enhancer binding protein (C/EBP), delta (CEBPD), mRNA.	NF-IL6-beta; C/EBP-delta; CELF; CRP3
6l04e7_O1.PjEC4l7k	1.85638	6.4005	3.16e-06	NM_001034850.1	54463	FAM134B	NP_001030022.1	ILMN_2387952	GCCTCATGACTGTGTTTGATGTCCTTTATTGATACAAAGTGAGCCTGTGC	Homo sapiens family with sequence similarity 134, member B (FAM134B), transcript variant 1, mRNA.	FLJ22155; FLJ20152; FLJ22179
EOSTfSB_1467fPu0kU	1.8479	6.34648	1.41e-06	NM_152390.1	130733	TMEM178	NP_689603.1	ILMN_2104295	ATGCAGCATCTTCAGAACTTGTCCTGATGGTGTCTTATTGTGTCAGCACC	Homo sapiens transmembrane protein 178 (TMEM178), mRNA.	MGC33926
EqOhegEJF1UBE0UdXI	1.84112	6.30362	4.14e-05	NM_014376.2	26999	CYFIP2	NP_055191.2	ILMN_1677200	GGGATGGACCTGGAAACAAGCACCTCCCCAAACACATCACCACTCCCTAG	Homo sapiens cytoplasmic FMR1 interacting protein 2 (CYFIP2), transcript variant 3, mRNA.	PIR121
TpXkSunv37e87SKBLU	1.83814	6.28485	6.42e-06	NM_005419.2	6773	STAT2	NP_005410.1	ILMN_1690921	GGCCCTGCACAGGTGGCTGTTTCTTGTCTGTTATGTCAGAGGAACAGTCC	Homo sapiens signal transducer and activator of transcription 2, 113kDa (STAT2), mRNA.	ISGF-3; STAT113; MGC59816; P113
3gLtQ7deUpd7dSDkZo	1.82821	6.22276	6.9e-06	NM_006227.2	5360	PLTP	NP_006218.1	ILMN_1711748	GAAAGTGTCCAATGTCTCCTGCCAGGCCTCTGTCTCCAGAATGCACGCGG	Homo sapiens phospholipid transfer protein (PLTP), transcript variant 1, mRNA.	HDLCQ9
Z0hYgkq4iPcGHo55yw	1.81875	6.16417	1.86e-06	NM_020808.3	57568	SIPA1L2	NP_065859.3	ILMN_1732923	TCAGACCGAGAAGCAGGGTGAGAGATTCTAACGACTGGATGCTGCTAGTA	Homo sapiens signal-induced proliferation-associated 1 like 2 (SIPA1L2), mRNA.	SPAL2; FLJ23126; KIAA1389; FLJ23632
ltFe_XOooroKP6QnQU	1.81232	6.12467	2.89e-06	NM_000147.3	2517	FUCA1	NP_000138.2	ILMN_1752728	GTCACCCTGTTGCCTATGGGAGGAGGTGGAAGGATTTGGCAAGCTCAACC	Homo sapiens fucosidase, alpha-L- 1, tissue (FUCA1), mRNA.
00oy974KnwXq1XB62U	1.8087	6.10254	1.48e-06	NM_020949.1	57709	SLC7A14	NP_066000.1	ILMN_1676602	TCAGGATAGTTCTGTTGAAGGGCTTAACCTGGGTCCCCTAACTGGTCGCC	Homo sapiens solute carrier family 7 (cationic amino acid transporter, y+ system), member 14 (SLC7A14), mRNA.	KIAA1613
fc6L0ChIHXl64WoQXo	1.80623	6.08747	1.34e-05	NM_001553.1	3490	IGFBP7	NP_001544.1	ILMN_2062468	CTATGGAGTTCAAAGGACAGAACTCCTGCCTGGTGACCGGGACAACCTGG	Homo sapiens insulin-like growth factor binding protein 7 (IGFBP7), mRNA.	MAC25; IGFBP-7; IGFBP-7v; PSF; FSTL2
iqLR_Of0rw0ic6ucSk	1.80137	6.05794	7.1e-06	NM_033255.2	94240	EPSTI1	NP_150280.1	ILMN_2388547	GGGAGTCACTTGATGCTTTCAGGTTAATCAGAGCTATGGGTGCTACAGGC	Homo sapiens epithelial stromal interaction 1 (breast) (EPSTI1), transcript variant 2, mRNA.	MGC29634; BRESI1
uud.vTT6V09Qkfxnt4	1.75643	5.7917	2.47e-06	NM_005502.2	19	ABCA1	NP_005493.2	ILMN_1766054	GTGCTCTTTGTTCATCATTGGCCCTCATTCCAAGCACTTTACGCTGTCTG	Homo sapiens ATP-binding cassette, sub-family A (ABC1), member 1 (ABCA1), mRNA.	CERP; ABC-1; MGC164864; MGC165011; HDLDT1; ABC1; TGD; FLJ14958
T6KSVPReqA4er7Y6Gs	1.74658	5.73495	1.36e-05	NM_001680.3	486	FXYD2	NP_001671.2	ILMN_2289593	TGGAGGCAGCCCATTCACCTGGGGAAATGACTGGGTTGTCGATGGACGGT	Homo sapiens FXYD domain containing ion transport regulator 2 (FXYD2), transcript variant a, mRNA.	MGC12372; HOMG2; ATP1G1
Qo0T0_REI6OtlJLFOU	1.73753	5.68329	2.87e-05	NM_001014975.1	3075	CFH	NP_001014975.1	ILMN_2412192	GGATCACATTCATTGCACACAAGATGGATGGTCGCCAGCAGTACCATGCC	Homo sapiens complement factor H (CFH), transcript variant 2, mRNA.	HUS; MGC88246; HF1; FH; ARMD4; ARMS1; HF; CFHL3; FHL1; HF2
KX0oh_NUsh4rfV.SSA	1.73098	5.64618	1.73e-05	NM_001037333.1	26999	CYFIP2	NP_001032410.1	ILMN_2354478	CCTTCAGGAGACTTGATCCCAGTAGACTGAGGTCTTCCCTTTCAGCAGAA	Homo sapiens cytoplasmic FMR1 interacting protein 2 (CYFIP2), transcript variant 1, mRNA.	PIR121
f10lHoqP2FM.tP6OJ4	1.7297	5.63896	8.63e-06	NM_014988.1	22998	LIMCH1	NP_055803.1	ILMN_2139761	TCCTCAGCCACTGGAGGGATTTCGACCATATTTGTCATTTGGATGAGCTG	Homo sapiens LIM and calponin homology domains 1 (LIMCH1), mRNA.	DKFZp686B2470; DKFZp781I1455; DKFZp781C1754; LMO7B; DKFZp686G18243; DKFZp686G2094; MGC72127; DKFZp434I0312; DKFZp686A01247; LIMCH1A
HJBdEBCWfe8rE7Xlfk	1.72678	5.62253	1.59e-06	NM_006727.2	1008	CDH10	NP_006718.2	ILMN_1791270	AGCAACCTCACAAACAAGCCGCTTCTGTTAGGTACATGTCCTGCCCTTGC	Homo sapiens cadherin 10, type 2 (T2-cadherin) (CDH10), mRNA.
rkHTgfpT3_rOoT13jU	1.72625	5.61956	2.39e-06	NM_002423.3	4316	MMP7	NP_002414.1	ILMN_2192072	GCAACTCATGAACTTGGCCATTCTTTGGGTATGGGACATTCCTCTGATCC	Homo sapiens matrix metallopeptidase 7 (matrilysin, uterine) (MMP7), mRNA.	MPSL1; MMP-7; PUMP-1
95LUl4qd9pA7JOpF0g	1.72248	5.59841	3.43e-06	NM_000600.1	3569	IL6	NP_000591.1	ILMN_1699651	TGCAGTCCAGCCTGAGGGCTCTTCGGCAAATGTAGCATGGGCACCTCAGA	Homo sapiens interleukin 6 (interferon, beta 2) (IL6), mRNA.	HSF; HGF; IL-6; BSF2; IFNB2
xl7UnV3VQgEE4OJB9I	1.72125	5.5915	1.7e-06	NM_004120.3	2634	GBP2	NP_004111.2	ILMN_1774077	GCCTGTCCAGCTCCCTCTCCCCAAGAAACAACATGAATGAGCAACTTCAG	Homo sapiens guanylate binding protein 2, interferon-inducible (GBP2), mRNA.
uemnSNkU_XGAECV450	1.71936	5.58094	5.2e-05	NM_005567.2	3959	LGALS3BP	NP_005558.1	ILMN_1659688	CTGGCGGCTCAGATCGCACCATTGCCTACGAAAACAAAGCCCTGATGCTC	Homo sapiens lectin, galactoside-binding, soluble, 3 binding protein (LGALS3BP), mRNA.	MAC-2-BP; 90K
9BLd1lWRSNCy.oTRXE	1.70034	5.47581	4.25e-06	NM_007350.3	22822	PHLDA1	NP_031376.3	ILMN_1687978	AACAGTCTCTCCGCCCCGCACCAGATCAAGTAGTTTGGACATCACCCTAC	Homo sapiens pleckstrin homology-like domain, family A, member 1 (PHLDA1), mRNA.	PHRIP; TDAG51; DT1P1B11; MGC131738
3XUk9LUqolGgFO9_fA	1.6962	5.45316	2.65e-06	NM_004223.3	9246	UBE2L6	NP_004214.1	ILMN_1769520	CCTCCAGCATTCAGTCCAGGGGGAGCCACGGAAACCATGTTCTTGCTTAA	Homo sapiens ubiquitin-conjugating enzyme E2L 6 (UBE2L6), transcript variant 1, mRNA.	UBCH8; RIG-B; MGC40331
feo5VXqC98zuQQIkh4	1.68637	5.39986	2.65e-06	NM_013995.1	3920	LAMP2	NP_054701.1	ILMN_1659753	CTGGGATGCCCCCCTGGGAAGTTCTTATATGTGCAACAAAGAGCAGACTG	Homo sapiens lysosomal-associated membrane protein 2 (LAMP2), transcript variant LAMP2B, mRNA.	CD107b; LAMP-2C; LAMPB
3h4ZBUbsHtJaleLDZ8	1.68532	5.3942	2.31e-05	NM_005194.2	1051	CEBPB	NP_005185.2	ILMN_1693014	GACTGACGCAACCCACGTGTAACTGTCAGCCGGGCCCTGAGTAATCGCTT	Homo sapiens CCAAT/enhancer binding protein (C/EBP), beta (CEBPB), mRNA.	CRP2; LAP; IL6DBP; C/EBP-beta; TCF5; NF-IL6; MGC32080
KfCCV6UD.jXBfgs5fg	1.68382	5.3861	1.77e-06	NM_002294.1	3920	LAMP2	NP_002285.1	ILMN_2243687	CTTAAGAAGCCCTGGCCAAATTTTGATCCTAACCTTGAAGTATGCCTTGA	Homo sapiens lysosomal-associated membrane protein 2 (LAMP2), transcript variant LAMP2A, mRNA.	CD107b; LAMP-2C; LAMPB
cRElEvlA1bHX5Raf3I	1.68372	5.38553	3.16e-06	NM_002845.2	5797	PTPRM	NP_002836.2	ILMN_1744937	CACACAGCCACAGTTGCCAAATCCCGTACTCCTTGCCACCGGCTTTCTAG	Homo sapiens protein tyrosine phosphatase, receptor type, M (PTPRM), mRNA.	R-PTP-MU; RPTPU; RPTPM; PTPRL1; hR-PTPu
9ZQhYgXJ1bggUvEjUI	1.68176	5.37502	2.75e-06	NM_022549.2	9638	FEZ1	NP_072043.1	ILMN_1727992	CGCCAAGACCGAGAACCTAGCTCCCGTGAAGAACCAGTTACAGATCCAAG	Homo sapiens fasciculation and elongation protein zeta 1 (zygin I) (FEZ1), transcript variant 2, mRNA.
xpBLlSp3ju3dGm4C7g	1.67362	5.33142	2.44e-06	NR_001434.1	3136	HLA-H		ILMN_2130441	GGCAACAGTGCCCAGGGCTCTGATGTGTCTCTCACGGCGTGAAAGTGTGA	Homo sapiens major histocompatibility complex, class I, H (pseudogene) (HLA-H), non-coding RNA.	HLAHP
cgCe7bvV7gHiSu7vpk	1.67289	5.32752	4.64e-06	NM_006720.3	3983	ABLIM1	NP_006711.3	ILMN_1785424	GAAAAGCTGTGTCGTGTTCCCTGTGAAACTGAGCAGGTGTGTGTTGGCGC	Homo sapiens actin binding LIM protein 1 (ABLIM1), transcript variant 4, mRNA.	KIAA0059; FLJ14564; MGC1224; LIMATIN; LIMAB1; DKFZp781D0148; ABLIM
HuV.XSgvnu.T9.o6Hc	1.66525	5.287	4.72e-06	NM_172037.2	157506	RDH10	NP_742034.1	ILMN_1714335	GTGCCCTTTCCTCAGGAAGTTGCTGTGTTTCATTTCTTTGGATGGACTCT	Homo sapiens retinol dehydrogenase 10 (all-trans) (RDH10), mRNA.
QNXZL7oT9717UjFP3U	1.66448	5.28292	5.43e-06	NM_018837.2	55959	SULF2	NP_061325.1	ILMN_2345142	ATCCCTCGCAGTTGTGGACATTTCTGTTCCTGTCCAGATACCATTTCTCC	Homo sapiens sulfatase 2 (SULF2), transcript variant 1, mRNA.	MGC126411; FLJ90554; KIAA1247; HSULF-2; DKFZp313E091
odF3XHR8CVl4SAUaUQ	1.6373	5.14125	2.4e-06	NM_000576.2	3553	IL1B	NP_000567.1	ILMN_1775501	CTCACCTCTCCTACTCACTTAAAGCCCGCCTGACAGAAACCACGGCCACA	Homo sapiens interleukin 1, beta (IL1B), mRNA.	IL1F2; IL1-BETA; IL-1
Zuc3vS45XSJ357yekk	1.63204	5.11432	7.06e-06	NM_021101.3	9076	CLDN1	NP_066924.1	ILMN_1724686	GTGCTATCTGTTCAGTGATGCCCTCAGAGCTCTTGCTGTTAGCTGGCAGC	Homo sapiens claudin 1 (CLDN1), mRNA.	SEMP1; ILVASC; CLD1
K0vg5eesn.U97onlvU	1.62739	5.09055	2.44e-06	NM_004751.1	9245	GCNT3	NP_004742.1	ILMN_1712082	TCAGTTGAATGCCTGCTGGTAGCTTTTCCATTCTGTGGAGCTGCCGTTCC	Homo sapiens glucosaminyl (N-acetyl) transferase 3, mucin type (GCNT3), mRNA.	C2/4GnT; GnT-M; C2GnT-M; C2GnT2
lpOLyoh4Is_yHsTuX0	1.615	5.02788	3.64e-06	NM_033285.2	94241	TP53INP1	NP_150601.1	ILMN_2214197	GGCATGAGTTAGGGAGACTGAAGAGTATTGTAGACTGTACATGTGCCTTC	Homo sapiens tumor protein p53 inducible nuclear protein 1 (TP53INP1), mRNA.	TP53INP1A; Teap; p53DINP1; TP53DINP1; SIP; FLJ22139; DKFZp434M1317; TP53INP1B
ltS76e8uz_M95e3XTo	1.61334	5.01955	3.64e-06	NM_032199.1	84159	ARID5B	NP_115575.1	ILMN_1721626	GTCCAGTGTTGGCTGTTAGTGTATTTGATATTCTGCCTGTCTCCTCATGG	Homo sapiens AT rich interactive domain 5B (MRF1-like) (ARID5B), mRNA.	MRF2; FLJ21150; RP11-341A19.1
WneIYOc6nkjh98ij_U	1.6082	4.99381	2.25e-05	NM_006417.3	10561	IFI44	NP_006408.2	ILMN_1760062	GCTCTGAGACGAATGCTATGGGCTGCAGATGACTTCTTAGAGGATTTGCC	Homo sapiens interferon-induced protein 44 (IFI44), mRNA.	p44; MTAP44
0p6aNQkDpQ4jT7gpKo	1.60011	4.95359	2.7e-05	NM_001511.1	2919	CXCL1	NP_001502.1	ILMN_1787897	GGCTGGCGGATCCAAGCAAATGGCCAATGAGATCATTGTGAAGGCAGGGG	Homo sapiens chemokine (C-X-C motif) ligand 1 (melanoma growth stimulating activity, alpha) (CXCL1), mRNA.	GROa; FSP; GRO1; MGSA alpha; NAP-3; MGSA-a; MGSA; SCYB1
9bqdQuXuhMYjUvd0oY	1.58809	4.89438	6.2e-06	NM_000203.3	3425	IDUA	NP_000194.2	ILMN_1703041	CGTGGGCTCCAAGTGCCTGTGGACATACGAGATCCAGTTCTCTCAGGACG	Homo sapiens iduronidase, alpha-L- (IDUA), mRNA.	MPS1; IDA
lo4foRHV6R4It4Eel4	1.58685	4.88834	5.01e-06	NM_017912.3	55008	HERC6	NP_060382.3	ILMN_1654639	GGATGACTTGGACACACTCCCTGGCACTGAAGAGTCTGAACACTGGCCTG	Homo sapiens hect domain and RLD 6 (HERC6), transcript variant 1, mRNA.	FLJ20637
uLhJ_6f.PInZRgcqwo	1.57453	4.82849	2.44e-06	NM_001257.3	1012	CDH13	NP_001248.1	ILMN_1766925	AGTGACAGCTTGTGGCTTTTTATTAGAGCTCGCCACGAACTAGGGTAAGG	Homo sapiens cadherin 13, H-cadherin (heart) (CDH13), mRNA.	CDHH
xLfTe1hC9HZdr5oXKE	1.56395	4.77766	2.53e-06	NM_004628.3	7508	XPC	NP_004619.2	ILMN_1790807	AGTCTTCATCTGTCCGACAAGTTCACTCGCCTCGGTTGCGGACCTAGGAC	Homo sapiens xeroderma pigmentosum, complementation group C (XPC), mRNA.	XP3; XPCC
Wp0OBIjHGuunOncVKU	1.55388	4.72978	1.27e-05	NM_000064.1	718	C3	NP_000055.1	ILMN_1762260	GGCTCAATGAACAGAGATACTACGGTGGTGGCTATGGCTCTACCCAGGCC	Homo sapiens complement component 3 (C3), mRNA.	ASP; CPAMD1
fSpP_tQvufNUyUoB3k	1.54454	4.68582	8.06e-06	NM_000575.3	3552	IL1A	NP_000566.3	ILMN_1658483	CAGGGCATTTTGGTCCAAGTTGTGCTTATCCCATAGCCAGGAAACTCTGC	Homo sapiens interleukin 1, alpha (IL1A), mRNA.	IL1F1; IL1-ALPHA; IL1; IL-1A
NLT297oqELodKkmUp4	1.54348	4.68084	5.43e-06	NM_130445.2	80781	COL18A1	NP_569712.2	ILMN_1806733	AGTCATTCGTTCTGTGGAGGGACAAGTGGACTCAGGGCAGCGCCAGGCTG	Homo sapiens collagen, type XVIII, alpha 1 (COL18A1), transcript variant 2, mRNA.	KNO; MGC74745; FLJ27325
ZXhHoqSe37k8fu9UkU	1.54323	4.67967	3.55e-05	NM_014454.1	27244	SESN1	NP_055269.1	ILMN_1800626	CCTGACACTGGAGGGCAGCTGTCTTGTGCATTACTTGTGTTCCCAGCACC	Homo sapiens sestrin 1 (SESN1), mRNA.	SEST1; MGC138241; MGC142129; PA26; RP11-787I22.1
NS3EtTUChQXl8RN0KA	1.52631	4.60117	2.96e-05	NM_025181.2	80255	SLC35F5	NP_079457.2	ILMN_2206554	CAGTCTACAGTCCATCCAAAGGACCAACCTGCCTTACACATCTCAAGGAA	Homo sapiens solute carrier family 35, member F5 (SLC35F5), mRNA.	FLJ22004
xeS0eEuVKneq7d0ScM	1.50869	4.5208	5.4e-06	NM_018950.1	3134	HLA-F	NP_061823.1	ILMN_2186806	CTGCAGTCACTGACAGTGCCCAGGGCTCTGGGGTGTCTCTCACAGCTAAT	Homo sapiens major histocompatibility complex, class I, F (HLA-F), mRNA.	HLA-5.4; HLAF; HLA-CDA12
6OmFCEX4Klw5GRwJHQ	1.49535	4.46089	8e-06	NM_002546.3	4982	TNFRSF11B	NP_002537.3	ILMN_1676663	ATGGCGACCAAGACACCTTGAAGGGCCTAATGCACGCACTAAAGCACTCA	Homo sapiens tumor necrosis factor receptor superfamily, member 11b (TNFRSF11B), mRNA.	MGC29565; OCIF; OPG; TR1
NHpvnq6Y5W13p_rw98	1.4944	4.45666	2.47e-06	NM_000199.2	6448	SGSH	NP_000190.1	ILMN_2133675	ACTGGCGTTGCTGGGTGGCGATGCCCGTCCTCTGGCTTGGGTTAATTCTT	Homo sapiens N-sulfoglucosamine sulfohydrolase (sulfamidase) (SGSH), mRNA.	HSS; MPS3A; SFMD
Zfyh4Ccptd1RAAteV0	1.48682	4.42302	3.64e-06	NM_000434.2	4758	NEU1	NP_000425.1	ILMN_1763144	CTTTAGGACTGAAAGCTAGGCGTCCTCTCCCACAAAAAAGTCCTGCCCTC	Homo sapiens sialidase 1 (lysosomal sialidase) (NEU1), mRNA.	NEU; SIAL1
fIouv7hCaDUDpPYunU	1.48281	4.40529	5.52e-06	NM_003937.2	8942	KYNU	NP_003928.1	ILMN_1746517	AGAGGAGTGGTTTGTGACAAGCGGAATCCAAATGGCATTCGAGTGGCTCC	Homo sapiens kynureninase (L-kynurenine hydrolase) (KYNU), transcript variant 1, mRNA.
Wv0m2AulIDgiF99QNE	1.47998	4.39286	4.07e-06	NM_018837.2	55959	SULF2	NP_061325.1	ILMN_1686981	GTTTCAGCGTCGAAAGTGGCCAGAAATGAAGAGACCTTCTTCCAAATCAC	Homo sapiens sulfatase 2 (SULF2), transcript variant 1, mRNA.	MGC126411; FLJ90554; KIAA1247; HSULF-2; DKFZp313E091
cVO3ULuzmu_IgBeLVE	1.47721	4.38072	9.1e-05	NM_003151.2	6775	STAT4	NP_003142.1	ILMN_1785202	CCCATGTCTCCAAGTGTGTATGCGGTGTTGAGAGAAAACCTGAGTCCCAC	Homo sapiens signal transducer and activator of transcription 4 (STAT4), mRNA.
6eJh3H9Pv5Sbp2_e_U	1.47579	4.37447	2.66e-06	NM_006045.1	10079	ATP9A	NP_006036.1	ILMN_2089073	CTGAGCGACTCTACTTTCATTGTTTGCCAGCGTGGCTCGTTGCTGTTGCC	Homo sapiens ATPase, class II, type 9A (ATP9A), mRNA.	KIAA0611; ATPIIA
BpQH6JK7U1SV7svIko	1.47132	4.35499	5.29e-06	NM_002119.3	3111	HLA-DOA	NP_002110.1	ILMN_1659075	GGCCAAACTTGGAGCAGGTGTCCATCCCAGCCCTGTGTAGTTAGAGCAGG	Homo sapiens major histocompatibility complex, class II, DO alpha (HLA-DOA), mRNA.	HLA-DNA; HLADZ; HLA-DZA
fSUyR.vR7Xu0iR4nUU	1.46596	4.33169	3.38e-05	NM_006472.2	10628	TXNIP	NP_006463.2	ILMN_1697448	CAGCCATAGCACTTTGTTCACTGTCCTGTGTCAGAGCACTGAGCTCCACC	Homo sapiens thioredoxin interacting protein (TXNIP), mRNA.	EST01027; VDUP1; THIF; HHCPA78
cUBHdXFT15Sd5df9B0	1.46503	4.32767	6.78e-06	NM_006763.2	7832	BTG2	NP_006754.1	ILMN_1770085	CCAAACACTCTCCCTACCCATTCCTGCCAGCTCTGCCTCCTTTTCAACTC	Homo sapiens BTG family, member 2 (BTG2), mRNA.	PC3; TIS21; MGC126064; MGC126063
HRSSf1Sfd7irR55UeQ	1.46456	4.32565	1.51e-05	NM_000156.4	2593	GAMT	NP_000147.1	ILMN_1756469	CACCAGCAGCTTTCCCAGCTTCTCTGTGAGGGTCACTGCTGCCCACTGCA	Homo sapiens guanidinoacetate N-methyltransferase (GAMT), transcript variant 1, mRNA.	TP53I2; PIG2
3l_kqRDhftgNRe0oZc	1.45817	4.29809	6.52e-06	NM_000099.2	1471	CST3	NP_000090.1	ILMN_1800354	GCCTTGGCAGGGCACAATGACCTTGTCGAAATCCACCTGTCAGGACGCCT	Homo sapiens cystatin C (CST3), mRNA.	MGC117328
rkrc6lHkojiFJfe70U	1.45586	4.28819	6.9e-06	NM_144601.2	123920	CMTM3	NP_653202.1	ILMN_1705442	GCAGGTCTATGGGCCACTGCAGGAGATGAGACCAGCCTTCTGTGTTCACC	Homo sapiens CKLF-like MARVEL transmembrane domain containing 3 (CMTM3), transcript variant 1, mRNA.	BNAS2; MGC51956; CKLFSF3; FLJ31762
fSohbtLKju5enuxurs	1.45531	4.28581	3.33e-06	NM_002346.1	4061	LY6E	NP_002337.1	ILMN_1695404	CAGGGAGACCGTGTCAGTAGGGATGTGTGCCTGGCTGTGTACGTGGGTGT	Homo sapiens lymphocyte antigen 6 complex, locus E (LY6E), mRNA.	TSA-1; RIGE; RIG-E; SCA2; SCA-2
Eo.0e9wnVbhe64pgKg	1.45096	4.26721	4.2e-06	NM_004510.2	3431	SP110	NP_004501.2	ILMN_2415144	GGATTTTCACTGTTCTAAGCTCCCCGTGACCTGTGGTGAGGCGAAAGGGA	Homo sapiens SP110 nuclear body protein (SP110), transcript variant b, mRNA.	FLJ22835; IFI75; VODI; IFI41
lCIA7hH7gCn7KAnXV8	1.44726	4.25144	3.24e-05	NM_002994.3	6374	CXCL5	NP_002985.1	ILMN_2171384	AAGAGAAAATGTGACACTTGTGAAAAGGCTTGTAGGAAAGCTCCTCCCTT	Homo sapiens chemokine (C-X-C motif) ligand 5 (CXCL5), mRNA.	ENA-78; SCYB5
xXt7d1N7_uqsieNSJE	1.44502	4.24192	4.07e-06	NM_001909.3	1509	CTSD	NP_001900.1	ILMN_1674038	CCTGTCTGTCTCTCCATCTGTTTGGTGGGGGTAGAGCTGATCCAGAGCAC	Homo sapiens cathepsin D (CTSD), mRNA.	CLN10; MGC2311; CPSD
fcV3S0U75If1e3op0U	1.43857	4.21466	5.39e-06	NM_004510.2	3431	SP110	NP_004501.2	ILMN_1731418	CTACCCTCTCAGTCACCATGTTGCAGACTTTCCCTGTCTGGAGGCTCACC	Homo sapiens SP110 nuclear body protein (SP110), transcript variant b, mRNA.	FLJ22835; IFI75; VODI; IFI41
H1558rX.qFVFTUpX98	1.43589	4.20338	4.5e-06	NM_012396.3	23612	PHLDA3	NP_036528.1	ILMN_1659106	TCCTGCTGCTTAGGTCCTTTTGGGACCCCCACCCATCCAGGCCCTTTCTT	Homo sapiens pleckstrin homology-like domain, family A, member 3 (PHLDA3), mRNA.	TIH1
B1I7KT1VSt.07kj5L0	1.43473	4.19851	5.39e-06	NM_006017.1	8842	PROM1	NP_006008.1	ILMN_1786720	TCCAGATGTAGGCATTCCCCCCAGGTCTTTTCATGTGCAGATTGCAGTTC	Homo sapiens prominin 1 (PROM1), mRNA.	AC133; MSTP061; PROML1; CD133
olLt.f65f170k98l7o	1.43119	4.18365	3.74e-06	NM_138821.1	5066	PAM	NP_620176.1	ILMN_2313901	GCCAGTGTCTTTCTTTGGTGCCTTTCCTGTTCAGCATTCTTAGCCTGTGG	Homo sapiens peptidylglycine alpha-amidating monooxygenase (PAM), transcript variant 3, mRNA.	PHM; PAL
EpBIouKLnnsjhBdT3M	1.42738	4.16776	1.16e-05	NM_002970.1	6303	SAT1	NP_002961.1	ILMN_1753342	GGCAACAGAGGAGTGAGGAGTGCTGCTGTAGATGACAACCTCCATTCTAT	Homo sapiens spermidine/spermine N1-acetyltransferase 1 (SAT1), mRNA.	KFSD; SSAT-1; DC21; SSAT; SAT
Nyg7UU4H4xtbu1SOe0	1.42019	4.1379	3.94e-06	NM_005063.4	6319	SCD	NP_005054.3	ILMN_1689329	TAGGAATGTCCACCATGAACTTGATACGTCCGTGTGTCCCAGATGCTGTC	Homo sapiens stearoyl-CoA desaturase (delta-9-desaturase) (SCD), mRNA.	SCD1; PRO0998; MSTP008; FADS5
HrnXlRFJR.rhDhX1CA	1.41541	4.11819	5.51e-05	NM_001048251.1	123920	CMTM3	NP_001041716.1	ILMN_2370208	GGTGCTCCTGCCCACACCAGCCACTTTGGTGACAATGACCCTTCCAAGAA	Homo sapiens CKLF-like MARVEL transmembrane domain containing 3 (CMTM3), transcript variant 5, mRNA.	BNAS2; MGC51956; CKLFSF3; FLJ31762
xjpUt9zVUXACFCT45U	1.41054	4.09816	7.48e-05	NM_003730.3	8635	RNASET2	NP_003721.2	ILMN_1671565	GATGGCCCAGTCTTCTATCCCCCACCTAAAAAGACCAAGCATTGATGCCC	Homo sapiens ribonuclease T2 (RNASET2), mRNA.	RP11-514O12.3; RNASE6PL; bA514O12.3
3q3rFfkoX_yvuoALZI	1.40826	4.08882	3.7e-06	NM_206929.1	54843	SYTL2	NP_996812.1	ILMN_2336609	GGGTCTGGTACCCTTGCAGGACCTTTGTAGGTTGTGGGAAAAAGTCGCAG	Homo sapiens synaptotagmin-like 2 (SYTL2), transcript variant e, mRNA.	MGC102768; CHR11SYT; SGA72M; KIAA1597; SLP2
ipfoT8uHvJa1f0jUuk	1.40569	4.07834	3.64e-06	NM_002463.1	4600	MX2	NP_002454.1	ILMN_2231928	GGCCTTGGACATTTAGTGACTGTTAGCCGGTCCCTTTCAGATCCAGTGGC	Homo sapiens myxovirus (influenza virus) resistance 2 (mouse) (MX2), mRNA.	MXB
u13XAdPf11Eo_f7U3U	1.40516	4.07617	1.36e-05	NM_198859.2	166336	PRICKLE2	NP_942559.1	ILMN_1683148	TCCTCTCCTAAACTCATTCTTTCCTCCACAGGATTGCTTTGTCCATCTCC	Homo sapiens prickle homolog 2 (Drosophila) (PRICKLE2), mRNA.	DKFZp686M031; DKFZp686D143; DKFZp686H1748
K3_qvIUf3jyWUXl5N4	1.40414	4.07204	2.25e-05	NM_000615.5	4684	NCAM1	NP_000606.3	ILMN_1676289	TCTTTGGGGGTTAGACCACTTTCTGATTAGCCGCCACCTGCCTGCATCTG	Homo sapiens neural cell adhesion molecule 1 (NCAM1), transcript variant 1, mRNA.	CD56; NCAM; MSK39
onuvl521ULhcxe79_U	1.40209	4.06368	4.64e-06	NM_001628.2	231	AKR1B1	NP_001619.1	ILMN_1701731	GCTGTGGTTGCCTGCTCGTCCCCAAGTGACCTATACCTGTGTTTCTTGCC	Homo sapiens aldo-keto reductase family 1, member B1 (aldose reductase) (AKR1B1), mRNA.	ALDR1; MGC1804; ALR2; AR; ADR
lqfQke31N5N9SPzTi4	1.39974	4.05414	8.06e-06	NM_145322.1	26031	OSBPL3	NP_663162.1	ILMN_2328378	GGGCTTCAAGCACTGTCTTCCATCTGCATCTTCCAGATTTATCATGAGTG	Homo sapiens oxysterol binding protein-like 3 (OSBPL3), transcript variant 4, mRNA.	MGC21526; DKFZp667P1518; ORP3; OSBP3; KIAA0704; ORP-3
9WQr2P9P4klI6yJkjk	1.39868	4.04983	2.11e-05	NM_033294.2	834	CASP1	NP_150636.1	ILMN_2326509	CCGCAAGGTTCGATTTTCATTTGAGCAGCCAGATGGTAGAGCGCAGATGC	Homo sapiens caspase 1, apoptosis-related cysteine peptidase (interleukin 1, beta, convertase) (CASP1), transcript variant delta, mRNA.	P45; IL1BC; ICE
oe5Sh7v.JX0XdJ.JKE	1.39012	4.01534	7.71e-06	NM_005908.3	4126	MANBA	NP_005899.3	ILMN_1800733	CTGTGCCAGGACTGTGTTTTTAGCCCTTCACCTCTCAGCTTTAGCAGGAC	Homo sapiens mannosidase, beta A, lysosomal (MANBA), mRNA.	MANB1
rJQp6Hq_nku678ujFE	1.38469	3.99357	2.22e-05	NM_003820.2	8764	TNFRSF14	NP_003811.2	ILMN_1697409	AGCCAAGGCTGGACTGGGTTGGCTGCAGTGTGGTGTTTAGTGGATACCAC	Homo sapiens tumor necrosis factor receptor superfamily, member 14 (herpesvirus entry mediator) (TNFRSF14), mRNA.	HVEM; HVEA; ATAR; LIGHTR; TR2
N_flnpOXig7P6f48RE	1.38381	3.99006	4.07e-06	NM_001005474.1	64332	NFKBIZ	NP_001005474.1	ILMN_1719695	TTGCTTGCCGCTGGCATGCCTGAGGAATGTATTTGGCTTTGATTACACAC	Homo sapiens nuclear factor of kappa light polypeptide gene enhancer in B-cells inhibitor, zeta (NFKBIZ), transcript variant 2, mRNA.	MAIL; INAP; FLJ34463; IKBZ; FLJ30225
iV1NbfroRe7p3Reb.g	1.38068	3.97761	4.07e-06	NM_002926.3	6002	RGS12	NP_002917.1	ILMN_1722834	CCCTCCATCCGTCTTGGTGGACACCTGTGTGGCTCTCACCTGCGTTTTGA	Homo sapiens regulator of G-protein signaling 12 (RGS12), transcript variant 2, mRNA.	DKFZp761K1817; DKFZp761K1617
ojejiSNbROd916niZQ	1.37627	3.96011	6.4e-05	NM_018494.3	55367	LRDD	NP_060964.3	ILMN_2400352	GATCTGGATGAGCAGATCCGTCACATGCTCTTCTCCTGGGCTGAGCGCCA	Homo sapiens leucine-rich repeats and death domain containing (LRDD), transcript variant 2, mRNA.	MGC16925; PIDD; DKFZp434D229
N4OCV6LHOJqV4h6eeE	1.37609	3.95938	7.72e-06	NM_001548.3	3434	IFIT1	NP_001539.3	ILMN_1707695	TGAATGAAGCCCTGGAGTACTATGAGCGGGCCCTGAGACTGGCTGCTGAC	Homo sapiens interferon-induced protein with tetratricopeptide repeats 1 (IFIT1), transcript variant 2, mRNA.	RNM561; IFI-56; IFI56; GARG-16; IFNAI1; G10P1; ISG56
KGhlVCGTOHRRnt3hTg	1.37132	3.94056	2.38e-05	NM_001080840.1	3138	HLA-A29.1	NP_001074309.1	ILMN_2165753	ACGGACGCCCCCAAGACGCATATGACTCACCACGCTGTCTCTGACCATGA	Homo sapiens major histocompatibility complex class I HLA-A29.1 (HLA-A29.1), mRNA. XM_001132736 XM_001132742 XM_001132747 XM_001132750 XM_001132753 XM_001132757 XM_001132760 XM_001132769 XM_001132772 XM_001132776 XM_001132779 XM_001132781 XM_001132783 XM_001132785 XM_001132794
WVfgELd0XiXtwH9oqI	1.36732	3.9248	0.000196	NM_016551.1	51768	TM7SF3	NP_057635.1	ILMN_1803995	CCCCTTGAAACAAGTCTCTCACCTGAGCCTGTCTAAACTTTCGGAGGGAG	Homo sapiens transmembrane 7 superfamily member 3 (TM7SF3), mRNA.
xX56r6K.R_RNOir8uc	1.36698	3.92348	9.17e-06	NM_004591.1	6364	CCL20	NP_004582.1	ILMN_1657234	CCTTGCTGGGGTTGGAGGTTTCACTTGCACATCATGGAGGGTTTAGTGCT	Homo sapiens chemokine (C-C motif) ligand 20 (CCL20), mRNA.	SCYA20; MIP-3a; MIP3A; CKb4; LARC; ST38
Nv15JPKzh_94sefWuc	1.36388	3.91133	1.15e-05	NM_003174.3	6840	SVIL	NP_003165.2	ILMN_1671404	GTTTCCTGCAGCATTAGGTATGACTTGTTCTGAGTACTGCTTCCGGTGCT	Homo sapiens supervillin (SVIL), transcript variant 1, mRNA.	DKFZp686A17191
0IiH14JJlUUJ0Il01k	1.35923	3.89318	3.7e-06	NM_001032409.1	4938	OAS1	NP_001027581.1	ILMN_2410826	AGAGAGACTTCCTGAAGCAGCGCCCCACCAAGCTCAAGAGCCTCATCCGC	Homo sapiens 2',5'-oligoadenylate synthetase 1, 40/46kDa (OAS1), transcript variant 3, mRNA.	OIAS; OIASI; IFI-4
BGEbFR3aKIXpERFL0E	1.35916	3.89291	4.06e-05	NM_000156.4	2593	GAMT	NP_000147.1	ILMN_1794595	ACGACACGTACCCACTCTCGGAGGAGACCTGGCACACACACCAGTTCAAC	Homo sapiens guanidinoacetate N-methyltransferase (GAMT), transcript variant 1, mRNA.	TP53I2; PIG2
uF4JJC4mp6Ku5KGF70	1.35055	3.85954	7.09e-05	NM_005101.1	9636	ISG15	NP_005092.1	ILMN_2054019	ACCTGAAGCAGCAAGTGAGCGGGCTGGAGGGTGTGCAGGACGACCTGTTC	Homo sapiens ISG15 ubiquitin-like modifier (ISG15), mRNA.	G1P2; UCRP; IFI15
EUA9TVwg9UjLVJJdVE	1.34918	3.85426	1.48e-05	NM_001024807.1	333	APLP1	NP_001019978.1	ILMN_1763834	CCAAAATTCCATCCCTAAGAATTCCCAGATAGTCCCAGCAGCCTCCCCAC	Homo sapiens amyloid beta (A4) precursor-like protein 1 (APLP1), transcript variant 1, mRNA.	APLP
lpS4SL8V_XX9_t5Sf4	1.34782	3.84902	7.1e-06	NM_182757.2	255488	RNF144B	NP_877434.2	ILMN_1752526	GGCCAGTGACAGAGTTTACCCTTGCCTCCTTTCTTGGTCTGCCAGCTTTG	Homo sapiens ring finger protein 144B (RNF144B), mRNA.	KIAA0161; MGC71786; IBRDC2; p53RFP; bA528A10.3
iq4qhXHe81Qud8964g	1.34721	3.84668	0.00017	NM_006875.2	11040	PIM2	NP_006866.2	ILMN_1748283	GGGTGAGGGGACCCTACTCTGTTATCCCAAGTGCTCTTATTCTGGTGAGA	Homo sapiens pim-2 oncogene (PIM2), mRNA.
cXl3juDSlTwIber_CU	1.34609	3.84239	2.68e-05	NM_006426.1	10570	DPYSL4	NP_006417.1	ILMN_1792356	CCTGCCTCTGATGTGAATCAGGCCCATTAAAGACGTCTGGGTTTGAAGCC	Homo sapiens dihydropyrimidinase-like 4 (DPYSL4), mRNA.	ULIP4; DRP-4; CRMP3
upa05UE630_is0HsII	1.34464	3.83679	2.06e-05	NM_001072.3	54578	UGT1A6	NP_001063.2	ILMN_1706390	GGCCGGTCATGCCCAACATGGTCTTCATTGGAGGTATCAACTGTAAGAAG	Homo sapiens UDP glucuronosyltransferase 1 family, polypeptide A6 (UGT1A6), transcript variant 1, mRNA.	GNT1; UGT1; UGT1F; UDPGT; HLUGP; HLUGP1; MGC29860
Tpd7ZHBnduvnYe_ze4	1.34364	3.83295	3.7e-06	NM_025195.2	10221	TRIB1	NP_079471.1	ILMN_1803811	GGCCTCTGTCGCACTAACGCTCTCGTGGTTGCTCGACTGTTGTATCTGTG	Homo sapiens tribbles homolog 1 (Drosophila) (TRIB1), mRNA.	SKIP1; GIG2; C8FW
6S5_kXoLK6SO8GV9dU	1.3431	3.83092	4.22e-06	NM_000391.3	1200	TPP1	NP_000382.3	ILMN_1729234	CAGTGCTTGGCACCTGGAAGTAGGTGGCAGATGTTAACGCCCTTCCTCCC	Homo sapiens tripeptidyl peptidase I (TPP1), mRNA.	MGC21297; LPIC; TPP I; GIG1; CLN2
9RRSGoe7eQHd_30SGU	1.33812	3.81185	5.39e-06	NM_025015.2	259217	HSPA12A	NP_079291.2	ILMN_2081087	CACCACCAGACGGGACTGTGTCTGCAAACTCTCTTGTCTTCACAGACGCC	Homo sapiens heat shock 70kDa protein 12A (HSPA12A), mRNA.	KIAA0417; FLJ13874
ijfUpc6MjSik0eKUok	1.33785	3.81085	1.14e-05	NM_021034.2	10410	IFITM3	NP_066362.2	ILMN_1805750	GATCTTCCAGGCCTATGGATAGATCAGGAGGCATCACTGAGGCCAGGAGC	Homo sapiens interferon induced transmembrane protein 3 (1-8U) (IFITM3), mRNA.	1-8U; IP15
BqfA3QH_8osEom54mo	1.33166	3.78734	9.44e-06	NM_080821.2	116151	C20orf108	NP_543011.2	ILMN_1708016	GGGCTTAAATCTCAAACTTTGTTAGGAGTAACAGGAGCGTGCTGAGCGGG	Homo sapiens chromosome 20 open reading frame 108 (C20orf108), mRNA.	DKFZP434A1114; dJ1167H4.1; 5A3
HXvd3JT4.FKf3gI3Lo	1.33145	3.78654	1.34e-05	NM_003236.1	7039	TGFA	NP_003227.1	ILMN_2083946	CCTGTTCTCTCTAGCCATTGATTTACCAGGCTTTCTGAAAGATCTAGTGG	Homo sapiens transforming growth factor, alpha (TGFA), mRNA.	TFGA
iqEd7FVpIV.UHRBQwI	1.32864	3.7759	1.08e-05	NM_013953.3	7849	PAX8	NP_039247.1	ILMN_2319292	GGGACACTCTGTACCCCCGGCAGACCCTTTCCAACTCACAACCAATAAAG	Homo sapiens paired box 8 (PAX8), transcript variant PAX8D, mRNA.
NtdHuDoUKASt3pXiZE	1.32303	3.75478	1.47e-05	NM_001885.1	1410	CRYAB	NP_001876.1	ILMN_1729216	GTCCTCACTGTGAATGGACCAAGGAAACAGGTCTCTGGCCCTGAGCGCAC	Homo sapiens crystallin, alpha B (CRYAB), mRNA.	CTPP2; HSPB5; CRYA2
cTUoHil4FP_T9VddSU	1.32285	3.7541	8.45e-06	NM_025250.2	80727	TTYH3	NP_079526.1	ILMN_1692731	CATCCAGGAACTGAGGCCTGAACCATTTTGCATTTCCCCCTCCTCCAGCC	Homo sapiens tweety homolog 3 (Drosophila) (TTYH3), mRNA.	KIAA1691
6suzRLLJdSv18KhBNc	1.32259	3.75312	0.000186	NM_003810.2	8743	TNFSF10	NP_003801.1	ILMN_1801307	GTAGTGTATCACAGTAGTAGCCTCCAGGTTTCCTTAAGGGACAACATCCT	Homo sapiens tumor necrosis factor (ligand) superfamily, member 10 (TNFSF10), mRNA.	TL2; Apo-2L; CD253; APO2L; TRAIL
6KhTnqXeZd7EFHnWB0	1.32095	3.74696	6.15e-05	NM_002555.3	5002	SLC22A18	NP_002546.2	ILMN_2382505	AGGGACCATGCTGGGCCTCTGCGCCTCTGTACAACCACTGCTCCGAACTC	Homo sapiens solute carrier family 22 (organic cation transporter), member 18 (SLC22A18), transcript variant 1, mRNA.	IMPT1; ORCTL2; BWSCR1A; BWR1A; ITM; TSSC5; SLC22A1L; HET; p45-BWR1A; DKFZp667A184
KpRe1Fu6lue7XztPsM	1.31863	3.73829	1.13e-05	NM_006454.2	10608	MXD4	NP_006445.1	ILMN_1756541	GGCCACCTGTCCACCGTGTGGGCCGTGCTGTGTCCTTATGTCATTGTAAT	Homo sapiens MAX dimerization protein 4 (MXD4), mRNA.	MSTP149; MAD4; MST149
EAep7iURH3VVISoRKs	1.3153	3.72586	8.41e-06	NM_006512.1	6291	SAA4	NP_006503.1	ILMN_1668055	AAACTGGGCTGTGAGCCACACACTTCTCCCCCCAGACAGGGACACAGGGT	Homo sapiens serum amyloid A4, constitutive (SAA4), mRNA.	CSAA; C-SAA
rR8_gd5_P.l31LfXhE	1.30564	3.69005	1.13e-05	NM_001753.3	857	CAV1	NP_001744.2	ILMN_2149226	CACTTATTGGAACTCTGCTTGATTTTTGCCTCTTCCAGTCTTCCTGACAC	Homo sapiens caveolin 1, caveolae protein, 22kDa (CAV1), mRNA.	MSTP085; CAV; VIP21
0IKex0IoonhE.R_nm0	1.30345	3.68199	9.72e-05	NM_003020.1	6447	SCG5	NP_003011.1	ILMN_2065773	AGAAGGCTGTACTCAAGAGGAGGAGCTGACACATTTCACTTGGCTGCGTC	Homo sapiens secretogranin V (7B2 protein) (SCG5), mRNA.	SgV; 7B2; P7B2; SGNE1
66F5XqUR4V4xKTpIIM	1.30276	3.67945	0.000186	NM_000758.2	1437	CSF2	NP_000749.2	ILMN_1661861	TGGACCTGCCCTGGGCCACACTGACCCTGATACAGGCATGGCAGAAGAAT	Homo sapiens colony stimulating factor 2 (granulocyte-macrophage) (CSF2), mRNA.	MGC131935; MGC138897; GMCSF
iJedp7O.dkZ0Vn0uac	1.30099	3.67292	1.1e-05	NM_033405.2	85441	PRIC285	NP_208384.2	ILMN_1787509	AGCCTGCTCGGCTGTATGTTTCTCGCACGCTCACCCGCTTCAGTGCGGCT	Homo sapiens peroxisomal proliferator-activated receptor A interacting complex 285 (PRIC285), transcript variant 2, mRNA.	MGC138228; PDIP-1; PDIP1alpha; KIAA1769; PDIP1beta; MGC132634; FLJ00244
lp2dShffRCOH52e8Xk	1.29971	3.66824	8.83e-06	NM_001008530.1	5641	LGMN	NP_001008530.1	ILMN_1698019	GGCTCGCTCCAGGACCTTCTTCACAAGATGACTTGCTCGCTGTTACCTGC	Homo sapiens legumain (LGMN), transcript variant 2, mRNA.	AEP; LGMN1; PRSC1
6JFXS9e5dJUSlHuMOs	1.29305	3.64389	6.2e-06	NM_001218.3	771	CA12	NP_001209.1	ILMN_1720998	AGCACCCCTCAGTTCCTGTGCCTCAGCCCACAGGCCACTGTGATAATGGT	Homo sapiens carbonic anhydrase XII (CA12), transcript variant 1, mRNA.	CAXII; FLJ20151; HsT18816
ia5MgDSucSdiKkiUS0	1.29214	3.64055	4.2e-05	NM_018161.4	55191	NADSYN1	NP_060631.2	ILMN_1779034	CGGTGCATAGAAAATCAGGTGCTACAGCTCGAGAGGGCAGAGCCACAGTC	Homo sapiens NAD synthetase 1 (NADSYN1), mRNA.	FLJ36703; FLJ40627; FLJ10631
i4tJFXXJBeX6h8gRZY	1.28647	3.61999	8.7e-05	NM_001785.2	978	CDA	NP_001776.1	ILMN_1714592	TGAGTCAGCACCCCTCCTAGCAACCTGCCTTGGGACTTAGAACACCGCCG	Homo sapiens cytidine deaminase (CDA), mRNA.	CDD
iIIrSSojHBf6A48np0	1.2792	3.59376	4.18e-05	NM_006536.4	9635	CLCA2	NP_006527.1	ILMN_1803236	AGAAGAGGTCAGCAGGGAGATACTAACCTTTGGAAATGATTAGCTGGCTC	Homo sapiens chloride channel, calcium activated, family member 2 (CLCA2), mRNA.	CaCC
ircfyu5nq3eud9Hvl4	1.27861	3.59163	1.24e-05	NM_178012.3	347733	TUBB2B	NP_821080.1	ILMN_1680874	GGTCTACTTTAGGTGTGCGCTGGGTCTCTGGTGCTCTTCACTGTTGCCTG	Homo sapiens tubulin, beta 2B (TUBB2B), mRNA.	MGC8685; DKFZp566F223; bA506K6.1; RP11-506K6.1; TUBB-PARALOG
o3qVxJeiBeiDXEVEgU	1.27816	3.59003	8.51e-05	NM_199139.1	54739	XAF1	NP_954590.1	ILMN_1742618	TCTGGGCCCTACAGCCTGGAGAACCTGGAGAATCCTACACCCACAGAACC	Homo sapiens XIAP associated factor 1 (XAF1), transcript variant 2, mRNA.	HSXIAPAF1; BIRC4BP
ouF0SwE3eX_Xu7veqg	1.27776	3.58858	2.02e-05	NM_020152.2	56911	C21orf7	NP_064537.1	ILMN_1699071	GTGACCTCACAGTAAACATCTCTGCCTTTGCCTGTGTGTGTTCTGGGGGA	Homo sapiens chromosome 21 open reading frame 7 (C21orf7), mRNA.	TAKL-2; TAK1L; TAKL-1; HC21ORF7; TAKL
uEC__Jfn31v_V.t2dc	1.27648	3.58401	1.38e-05	NM_000935.2	5352	PLOD2	NP_000926.2	ILMN_1771599	ACAAAGTTGTTGAGCCTTGCTTCTTCCGTTTTGCCCTTTGTCTCGCTCCT	Homo sapiens procollagen-lysine, 2-oxoglutarate 5-dioxygenase 2 (PLOD2), transcript variant 2, mRNA.	LH2; TLH
l15HnRer8eOHXp5VFM	1.27641	3.58374	1.85e-05	NM_001042467.1	79083	MLPH	NP_001035932.1	ILMN_1795342	TCCTGCACTGCTCACCTGGGTTTACTGATGACTCCTGGCTGCCCCACCAT	Homo sapiens melanophilin (MLPH), transcript variant 2, mRNA.	SLAC2-A; MGC59733; MGC2771
NkgchVZRJJd4L6EkAU	1.27338	3.57291	8.83e-06	NM_201414.1	351	APP	NP_958817.1	ILMN_2404063	GCAGAACTAGACCCCCGCCACAGCAGCCTCTGAAGTTGGACAGCAAAACC	Homo sapiens amyloid beta (A4) precursor protein (APP), transcript variant 3, mRNA.	AD1; ABETA; CTFgamma; APPI; ABPP; CVAP; PN2; AAA
HCnY15iCgut3lSXlF8	1.26979	3.56009	6.19e-05	NM_002087.2	2896	GRN	NP_002078.1	ILMN_1724250	AAGGCTCGATCCTGCGAGAAGGAAGTGGTCTCTGCCCAGCCTGCCACCTT	Homo sapiens granulin (GRN), mRNA.	PEPI; PGRN; PCDGF; GEP; GP88
QEpXPUlV_fR3FoSGkk	1.26653	3.54852	7.17e-06	NM_016582.1	51296	SLC15A3	NP_057666.1	ILMN_2085862	ACAGGCCCTATTCCAGCCCCCTTGCTTCACTCTACCGGACAGACGGCAGC	Homo sapiens solute carrier family 15, member 3 (SLC15A3), mRNA.	PTR3; OCTP; hPTR3; PHT2; FLJ26631
BdXlXor7fQnuh96j_Q	1.26575	3.54574	8.58e-05	NM_004419.3	1847	DUSP5	NP_004410.3	ILMN_1656501	CTCCCTGCCCCTGGAGGTTGTCTTCAAGCTGTGGACTTCTGGGATTTGCA	Homo sapiens dual specificity phosphatase 5 (DUSP5), mRNA.	HVH3; DUSP
3H7VevSyKVa.VL74e4	1.26454	3.54146	5.39e-06	NM_022842.3	64866	CDCP1	NP_073753.3	ILMN_1724941	ACTTGTCCCCTGGTTCAGTAGAGGCCCCGGTTTCCCAGTTGTTGACTGTG	Homo sapiens CUB domain containing protein 1 (CDCP1), transcript variant 1, mRNA.	SIMA135; TRASK; CD318
oXoRKAhqTxKhQJ3gK4	1.2604	3.52682	3.19e-05	NM_173462.3	89932	PAPLN	NP_775733.3	ILMN_1710495	CCTGGACACAGGAAAGACGGGCATTACAGGGACCAAAGCTCTGAAAGGTG	Homo sapiens papilin, proteoglycan-like sulfated glycoprotein (PAPLN), mRNA.	DKFZp434F053; MGC50452
ioC7BqhfeTF78gUAUU	1.25868	3.52076	2.7e-05	NM_005245.3	2195	FAT1	NP_005236.2	ILMN_1754795	GGAAAGTGTAACGGGGACCTTCTGCATACCTGTTTAGAACCAAAACCACC	Homo sapiens FAT tumor suppressor homolog 1 (Drosophila) (FAT1), mRNA.	ME5; hFat1; CDHF7; FAT1
KSCOCREoFw6lB6jiuE	1.25655	3.51327	0.000455	NM_006469.4	10625	IVNS1ABP	NP_006460.2	ILMN_1717877	CAGAAGATGAAGCACACAGGAACCTAATGGGCCAACTGGGATGAGGTGAC	Homo sapiens influenza virus NS1A binding protein (IVNS1ABP), mRNA.	FLJ36593; FLJ35593; KIAA0850; FLARA3; FLJ10069; NS1-BP; NS-1; DKFZp686K06216; ND1; HSPC068; FLJ10962; FLJ10411; NS1BP
TInogdTsf6DddQjJSI	1.25424	3.50518	4.1e-05	NM_053032.2	4638	MYLK	NP_444260.1	ILMN_1691476	AGAGCTGGAGAACTCCATGTACTTTGGAATCTCCTCCAAGATAGCCAGAG	Homo sapiens myosin light chain kinase (MYLK), transcript variant 8, mRNA.	DKFZp686I10125; MLCK108; FLJ12216; MSTP083; KRP; MLCK210; smMLCK; MLCK; MYLK1
i9GC.vTSHXuQf1Q7pc	1.25372	3.50335	7.71e-06	NM_001078.2	7412	VCAM1	NP_001069.1	ILMN_2307903	TTCACGAAGTTTGTTCATCAGACTCCTGTGCAACTTTCCCAATGTGGCCT	Homo sapiens vascular cell adhesion molecule 1 (VCAM1), transcript variant 1, mRNA.	INCAM-100; MGC99561; DKFZp779G2333; CD106
0VIkf5B1erCKhhF3r8	1.25224	3.49817	4.31e-05	NM_001430.3	2034	EPAS1	NP_001421.2	ILMN_1704753	CCCAGAGCACTTTGCAACTCCCTGGGTAAGAGGGACGACACCTCTGGTTT	Homo sapiens endothelial PAS domain protein 1 (EPAS1), mRNA.	HIF2A; HLF; ECYT4; MOP2; PASD2
fkk3u29x4kZ93l2deE	1.24857	3.48535	6.9e-06	NM_001006932.1	6196	RPS6KA2	NP_001006933.1	ILMN_1702501	GCAGCATCTGTGTCGTTCTACTGAGCACGCTTCTCTGCCTCGCTCCTGAC	Homo sapiens ribosomal protein S6 kinase, 90kDa, polypeptide 2 (RPS6KA2), transcript variant 2, mRNA.	RSK3; S6K-alpha; S6K-alpha2; pp90RSK3; HU-2; RSK; MAPKAPK1C; p90-RSK3
9zfU9dleVUilKJ3lfg	1.24397	3.46934	7.71e-06	NM_006435.2	10581	IFITM2	NP_006426.2	ILMN_1673352	TATCTTCCATTCCTCGCCCTGCCCCCAGAGGCCAGGAGCTCTGCCCTTGA	Homo sapiens interferon induced transmembrane protein 2 (1-8D) (IFITM2), mRNA.	1-8D
NfUlLd7FkbWif23GHs	1.24322	3.46677	2.32e-05	NM_001453.1	2296	FOXC1	NP_001444.1	ILMN_1738401	CTTCCAGCCAGTCTCTGTACCGCACGTCCGGAGCTTTCGTCTACGACTGT	Homo sapiens forkhead box C1 (FOXC1), mRNA.	FREAC3; FKHL7; IHG1; ARA; IRID1; IGDA
rFVbihw1IxNUUl3UKs	1.24236	3.46378	8.09e-06	NM_001734.2	716	C1S	NP_001725.1	ILMN_1781626	ACCCCCCGTGAGGACTAATCCAGATACATCCCACCAGCCTCTCCAAGGGT	Homo sapiens complement component 1, s subcomponent (C1S), transcript variant 1, mRNA.
TXXUrmCtSdLpELgJDg	1.23912	3.45258	1.14e-05	NM_006398.2	10537	UBD	NP_006389.1	ILMN_1678841	CCTCCTCCAGGTGCGAAGGTCCAGCTCAGTGGCACAAGTGAAAGCAATGA	Homo sapiens ubiquitin D (UBD), mRNA.	UBD-3; FAT10
oTl3uX2dOe.fWHoOX0	1.23761	3.44736	7.36e-06	NM_022572.2	25953	PNKD	NP_072094.1	ILMN_1774604	CATGCCTCTGTGCCTTCGCTCATGCTGTTTCTTCCGACTGGAATGCCTTC	Homo sapiens paroxysmal nonkinesiogenic dyskinesia (PNKD), transcript variant 2, mRNA.	FKSG19; KIPP1184; DKFZp564N1362; MR1; FPD1; TAHCCP2; MGC31943; DYT8; KIAA1184; BRP17; MR-1; PDC
Q4ILk0rlK620kIB5lQ	1.23735	3.44647	7.94e-05	NM_080875.1	142678	MIB2	NP_543151.1	ILMN_2385178	TGAAGAAGTGCATCAGGTGCCAGGTGGTCGTCAGCAAGAAACTGCGCCCA	Homo sapiens mindbomb homolog 2 (Drosophila) (MIB2), mRNA.	ZZZ5; ZZANK1; FLJ20648; FLJ39787
B0_h066mu_0yYS4200	1.23382	3.43432	2.87e-05	NM_201414.1	351	APP	NP_958817.1	ILMN_2404065	TCATTGGACTCATGGTGGGCGGTGTTGTCATAGCGACAGTGATCGTCATC	Homo sapiens amyloid beta (A4) precursor protein (APP), transcript variant 3, mRNA.	AD1; ABETA; CTFgamma; APPI; ABPP; CVAP; PN2; AAA
lL5QkKKIjsbqe7pLVQ	1.23327	3.43242	7.1e-06	NM_014734.2	9766	KIAA0247	NP_055549.1	ILMN_2226917	AGTTGCCAAGCAAGGAGGAGAGATGTACGTGGGCTGTGTGGCAGTCCCCA	Homo sapiens KIAA0247 (KIAA0247), mRNA.
30gU06noT6H11qJp74	1.22989	3.42085	0.000109	NM_138765.2	581	BAX	NP_620120.1	ILMN_2321064	TCAGAACCATCATGGGCTGGACATTGGACTTCCTCCGGGAGCGGCTGTTG	Homo sapiens BCL2-associated X protein (BAX), transcript variant sigma, mRNA.	Bax zeta
6v0IiP70eVJ2.7teJU	1.22053	3.38898	2.85e-05	NM_001037582.1	79966	SCD5	NP_001032671.1	ILMN_2237428	GTTTCAAGAGAGATTTGTTCACTGCCCAGCTCGTTTTGTGTCCTGAGCCC	Homo sapiens stearoyl-CoA desaturase 5 (SCD5), transcript variant 1, mRNA.	HSCD5; SCD4; FLJ21032; SCD2; ACOD4; FADS4
cUDufXknRlRSceCoVA	1.22011	3.38756	1.05e-05	NM_003466.3	7849	PAX8	NP_003457.1	ILMN_1708534	CCAAATGTGCTTCCTGCAGCTCACGCCCACCAGCTACTGAAGGGACCCAA	Homo sapiens paired box 8 (PAX8), transcript variant PAX8A, mRNA.
9lUF6j54kqCf5O_dwo	1.21948	3.38544	0.000233	NM_001031683.1	3437	IFIT3	NP_001026853.1	ILMN_1701789	GCCCCAACCTGGGATTGCTGAGCAGGGAAGCTTTGCATGTTGCTCTAAGG	Homo sapiens interferon-induced protein with tetratricopeptide repeats 3 (IFIT3), mRNA.	IRG2; RIG-G; IFI60; ISG60; IFIT4; GARG-49; CIG-49
cK7K7urh53ueZfdOng	1.20895	3.34997	2.02e-05	NM_032034.2	83959	SLC4A11	NP_114423.1	ILMN_1735156	AGGTGTAGGTGTGTGGGTGACTGCTCTGTGCTGCGCCTTCTCATGGCTGA	Homo sapiens solute carrier family 4, sodium borate transporter, member 11 (SLC4A11), mRNA.	CHED2; MGC126419; BTR1; NABC1; CDPD; dJ794I6.2; MGC126418
lkkLCXcnzL9NXFXTl4	1.20831	3.34783	1.61e-05	NM_015187.3	23231	SEL1L3	NP_056002.2	ILMN_1797822	GCAGCAAGTAAGCCTCTAGCTTATAGTTTCATCCCTACCCCTCATGCCTG	Homo sapiens sel-1 suppressor of lin-12-like 3 (C. elegans) (SEL1L3), mRNA.	FLJ21629; FLJ41299; DKFZp781J1697
flfVEqSzeeOj0teu7g	1.2071	3.34379	9.26e-05	NM_020335.1	57216	VANGL2	NP_065068.1	ILMN_1715647	GCCCTTCCCACAGGGCAGTATCTGCTGATGGATTCAGTCCTGGTGTGTGA	Homo sapiens vang-like 2 (van gogh, Drosophila) (VANGL2), mRNA.	MGC119404; LTAP; MGC119403; LPP1; KIAA1215; STBM
inpuVO_SM.1YvVSDo4	1.20579	3.3394	5.15e-05	NM_004567.2	5210	PFKFB4	NP_004558.1	ILMN_1653292	GCTGGCGTGCCCATGTTGCAGATATTTTCCCGAGTTCCCCAGAATGGATG	Homo sapiens 6-phosphofructo-2-kinase/fructose-2,6-biphosphatase 4 (PFKFB4), mRNA.
WOleiNcSwMBSTXllQA	1.20545	3.33825	4.2e-05	NM_201575.1	26470	SEZ6L2	NP_963869.1	ILMN_2413779	ATGGCCCTGGAGATCCTACAGTAAATAAACCAGCATCCTGCCGCCCAAAA	Homo sapiens seizure related 6 homolog (mouse)-like 2 (SEZ6L2), transcript variant 2, mRNA.	FLJ90517; PSK-1
WeFGdFdNS1MeM._QoE	1.20315	3.33059	1.19e-05	NM_014890.2	11259	FILIP1L	NP_055705.2	ILMN_1738578	CTGACCACGCTCACCCTCATCCAGTCCATACTGATATTTTTGCAAGGAAC	Homo sapiens filamin A interacting protein 1-like (FILIP1L), transcript variant 2, mRNA.	DOC-1; GIP90; DOC1
ZUR9cfrd6C.xROwSPU	1.19872	3.31586	7.1e-06	NM_017664.2	55608	ANKRD10	NP_060134.2	ILMN_2115218	CCACACTTCCTACTTGGTCTCTGGAAGTTTTACCACATGTAACAGATTCC	Homo sapiens ankyrin repeat domain 10 (ANKRD10), mRNA.	DKFZp686B07190; FLJ20093
ZSUd4kjeB87S0dUMSo	1.19867	3.31571	5.83e-05	NM_020375.2	57103	C12orf5	NP_065108.1	ILMN_1791792	CAGCCACTCTGAGCAGATCTGAACTTATGTCAGTCACTCCCAATACAGGG	Homo sapiens chromosome 12 open reading frame 5 (C12orf5), mRNA.	TIGAR
61Q67IUumOjcovxQeI	1.1977	3.31249	9.32e-05	NM_006022.2	8848	TSC22D1	NP_006013.1	ILMN_1692177	TCCCAATGGTGTAGACCAGTGGCGATGGATCTAGGAGTTTACCAACTGAG	Homo sapiens TSC22 domain family, member 1 (TSC22D1), transcript variant 2, mRNA.	TSC22; TGFB1I4; RP11-269C23.2; DKFZp686O19206; MGC17597
B_mSa7k0im7niCrrvA	1.19691	3.30987	1.64e-05	NM_001040101.1	27065	D4S234E	NP_001035190.1	ILMN_1772627	TTGGCGCAGCGGTGTGCATCAGAGGCGTGTGCTGAGAAGGGTGGTGTTAA	Homo sapiens DNA segment on chromosome 4 (unique) 234 expressed sequence (D4S234E), transcript variant 2, mRNA.	NEEP21; D4S234; P21; NSG1
uukp6Lz4JIukt9L_SI	1.1953	3.30456	0.000542	NM_006469.4	10625	IVNS1ABP	NP_006460.2	ILMN_2397750	GTGGCAGGCTGGAGTTATTGAAGCAGAGTGGCAGTCTTCAGTTTGCAGAG	Homo sapiens influenza virus NS1A binding protein (IVNS1ABP), mRNA.	FLJ36593; FLJ35593; KIAA0850; FLARA3; FLJ10069; NS1-BP; NS-1; DKFZp686K06216; ND1; HSPC068; FLJ10962; FLJ10411; NS1BP
Z.kCpQP1UB4Gp0oDvU	1.19126	3.29124	8.41e-06	NM_024430.2	9050	PSTPIP2	NP_077748.2	ILMN_1713058	TTTGCAAAGGGCCAAATTTCCCCAAACTGAACGGGCTCAGGAAATGTTCC	Homo sapiens proline-serine-threonine phosphatase interacting protein 2 (PSTPIP2), mRNA.	MGC34175; MAYP
ilrh6EzRdx8DW178mE	1.18827	3.28138	1.54e-05	NM_003739.4	8644	AKR1C3	NP_003730.4	ILMN_1713124	GCCGGTGACTGGACATATCACCTCTACTTAAATCCGTCCTGTTTAGCGAC	Homo sapiens aldo-keto reductase family 1, member C3 (3-alpha hydroxysteroid dehydrogenase, type II) (AKR1C3), mRNA.	HAKRB; hluPGFS; DD3; HSD17B5; HAKRe; KIAA0119; HA1753; DDX
imM9It1UhaS006S.SY	1.18672	3.27633	1.13e-05	NM_182909.2	11259	FILIP1L	NP_878913.2	ILMN_1730906	GCGATATTCAGAGTCTCCCCAGACCGGCAGTCATCATGGCAGTTTCAGCG	Homo sapiens filamin A interacting protein 1-like (FILIP1L), transcript variant 1, mRNA.	DOC-1; GIP90; DOC1
flJd37V6.Xzu_Duvi8	1.1863	3.27495	9.17e-06	NM_017549.3	54749	EPDR1	NP_060019.1	ILMN_1675797	GCCAGCCTCTCTTGTCCCTGGTTTCCTTATGTGTTGAATGTGGTTGAGTT	Homo sapiens ependymin related protein 1 (zebrafish) (EPDR1), mRNA.	EPDR; MERP-1; MERP1; UCC1
in0n9od69_jbtd1V2U	1.18304	3.26427	0.000147	NM_133467.2	163732	CITED4	NP_597724.1	ILMN_1787691	GCTTCAGCTTTCGGACTCTGGTTCTTGGATCGTGTCCTCTCCCCCTCGCC	Homo sapiens Cbp/p300-interacting transactivator, with Glu/Asp-rich carboxy-terminal domain, 4 (CITED4), mRNA.
lKLZ3J6xWwC_6g_4VU	1.18187	3.26047	2.12e-05	NM_000401.2	2132	EXT2	NP_000392.2	ILMN_1761259	AGGAGTCGCTCTAGCTGGTACCCGTAAAAGTTGTGGGAATTGTGACCCCC	Homo sapiens exostoses (multiple) 2 (EXT2), transcript variant 1, mRNA.	SOTV
6HOeXAuN_nXw61.6Vc	1.18153	3.25936	6.19e-06	NM_005841.1	10252	SPRY1	NP_005832.1	ILMN_2329914	ACTATGCTGCCTAAAGTGATCTTGGCTCCTTAATGGTCCTTTTGGCCCCT	Homo sapiens sprouty homolog 1, antagonist of FGF signaling (Drosophila) (SPRY1), transcript variant 1, mRNA.	hSPRY1
33oj15BdCIfVKZ0peg	1.1793	3.25209	2.77e-05	NM_018653.3	55890	GPRC5C	NP_061123.3	ILMN_2352090	TCTGGAGATTCCTGCAACCTCAAGAGACTTCCCAGGCGCTCAGGCCTGGA	Homo sapiens G protein-coupled receptor, family C, group 5, member C (GPRC5C), transcript variant 2, mRNA.	MGC131820; RAIG3; RAIG-3
lklI6yJkjlRR4CLh.g	1.17787	3.24745	8.83e-06	NM_033294.2	834	CASP1	NP_150636.1	ILMN_2326512	GCAGCCAGATGGTAGAGCGCAGATGCCCACCACTGAAAGAGTGACTTTGA	Homo sapiens caspase 1, apoptosis-related cysteine peptidase (interleukin 1, beta, convertase) (CASP1), transcript variant delta, mRNA.	P45; IL1BC; ICE
BS4MBTTflHFV14JRJI	1.17762	3.24664	4.21e-05	NM_199168.2	6387	CXCL12	NP_954637.1	ILMN_1791447	CAGTGAATAAACCATCATCTTGCCACTACCCCCTCCTGAAGCCACAGCAG	Homo sapiens chemokine (C-X-C motif) ligand 12 (stromal cell-derived factor 1) (CXCL12), transcript variant 1, mRNA.	SDF1A; TPAR1; SDF1; SDF1B; SCYB12; TLSF-b; SDF-1b; TLSF-a; PBSF; SDF-1a
Wk117s6CISuFnUr6uc	1.17378	3.23418	7.1e-06	NM_001003407.1	3983	ABLIM1	NP_001003407.1	ILMN_2396672	GCATCCTCCTGTGTATGGAAGAGACAGGTGACCGCTCCAGGTTGGGTGCT	Homo sapiens actin binding LIM protein 1 (ABLIM1), transcript variant 2, mRNA.	KIAA0059; FLJ14564; MGC1224; LIMATIN; LIMAB1; DKFZp781D0148; ABLIM
EqevnsgEzBAqSV1H3o	1.17252	3.23013	5.83e-05	NM_003633.1	8507	ENC1	NP_003624.1	ILMN_1779147	GGGCTGGTTGCTGTAGAAACATATAACAAAGGGCAGCCCTCCACTTCTGG	Homo sapiens ectodermal-neural cortex (with BTB-like domain) (ENC1), mRNA.	PIG10; NRPB; CCL28; FLJ39259; ENC-1; TP53I10; KLHL35
ZlNu5_.TUu85H9RL6E	1.1723	3.22942	1.4e-05	NM_004496.2	3169	FOXA1	NP_004487.2	ILMN_1766650	GCCATCGTGTGCTTGTTTCATCCAGTGTTATGCACTTTCCACAGTTGGAC	Homo sapiens forkhead box A1 (FOXA1), mRNA.	MGC33105; TCF3A; HNF3A
lpeo0F6ntREgBABUFA	1.16242	3.19767	3.27e-05	NM_144729.1	11221	DUSP10	NP_653330.1	ILMN_2401873	GGCCTGGGATCAACCTGGGCTGTCCACACAGAAAACAAAAACCCAACCAA	Homo sapiens dual specificity phosphatase 10 (DUSP10), transcript variant 3, mRNA.	MKP-5; MKP5
33dt4lVKX.Uf4qK59g	1.15635	3.17832	8.04e-06	NM_003869.4	8824	CES2	NP_003860.2	ILMN_1696675	TCTCTCGTCTGAGCCCCCAGGCCTTTTCCACTTTGAGGGAGGTGCTTCGA	Homo sapiens carboxylesterase 2 (intestine, liver) (CES2), transcript variant 1, mRNA.	iCE; CE-2; CES2A1; PCE-2
Hp7BQtRU1eqfX_d5fM	1.15506	3.17423	0.000207	NM_014358.2	26253	CLEC4E	NP_055173.1	ILMN_1771664	GGCTGTAACCAAGTCCACCCATCCCTGGGGCTTCCTTTGCTCTGCCTTAT	Homo sapiens C-type lectin domain family 4, member E (CLEC4E), mRNA.	CLECSF9; MINCLE
oWA4lIXsEXhOOvXd_k	1.15504	3.17414	4.54e-05	NM_006307.3	8406	SRPX	NP_006298.1	ILMN_1709486	CCGAAATGAGCCAGACCTGTAACACCTGACATGATGGTTCCTCTCTTGGC	Homo sapiens sushi-repeat-containing protein, X-linked (SRPX), mRNA.	DRS; ETX1
Z4LNSVSrkiK_PlKiR4	1.14423	3.14004	8.11e-06	NM_025130.2	80201	HKDC1	NP_079406.2	ILMN_1752502	TGAAGTATCCAGCCCCAGGGTGCAGAGAGGTTGATTGCCAGGGAGCACTG	Homo sapiens hexokinase domain containing 1 (HKDC1), mRNA.	MGC125688; FLJ37767; FLJ22761
rHSkjdJXceLV8lCS.c	1.14301	3.13619	1.2e-05	NM_172358.1	4179	CD46	NP_758868.1	ILMN_2307740	ACTCAGGCAGATCTCAGCCCTCTACTGAGTCCCTTAGCCAAGCAGTTTCT	Homo sapiens CD46 molecule, complement regulatory protein (CD46), transcript variant m, mRNA.	TLX; TRA2.10; MGC26544; MIC10; MCP
0KUU9efjqneP5350Lo	1.14071	3.12898	1.88e-05	NM_032211.6	84171	LOXL4	NP_115587.6	ILMN_2179083	AGGCCACCATTCCTGCTTGATGGGGCTCTGATTTGCTCTTGCTCAAGTGG	Homo sapiens lysyl oxidase-like 4 (LOXL4), mRNA.	FLJ21889; LOXC
fSUs9G5SQSFx1H6cV4	1.13241	3.10314	2.06e-05	NM_017633.2	55603	FAM46A	NP_060103.2	ILMN_1740466	CAGCCAGTATTCACGTGCCAGCAACAGACCTACTCCACTTGGCTACCCTG	Homo sapiens family with sequence similarity 46, member A (FAM46A), mRNA.	FLJ20037; FLJ31495; XTP11; C6orf37
rkdrpLRTAEETXkXoHo	1.129	3.09256	1.64e-05	NM_198129.1	3909	LAMA3	NP_937762.1	ILMN_2406035	GCACTCGGTGGCAGTCACCATAAAACAACACATCCTGCACCTGGAACTGG	Homo sapiens laminin, alpha 3 (LAMA3), transcript variant 1, mRNA.	LOCS; E170; lama3a; LAMNA
Tpe.T8.s83l61eKbeo	1.12789	3.08914	9.61e-05	NM_001033504.1	26022	TMEM98	NP_001028676.1	ILMN_1779182	GGCCTGTTTCATTTATTTGTATTATCTGCCTGGTCCCTGAGGCGTCTGGG	Homo sapiens transmembrane protein 98 (TMEM98), transcript variant 2, mRNA.	DKFZP564K1964
EgX.UL43NS4bpeupv0	1.12721	3.08703	8.06e-06	NM_015444.2	25907	TMEM158	NP_056259.2	ILMN_1792455	GAACCTTTTCCAAGTTGATCTATCCAGTGACGTGGCCTGGTGGGCGTTTC	Homo sapiens transmembrane protein 158 (TMEM158), mRNA.	BBP; DKFZp586E1621; RIS1; p40BBP
rlSFe7XE9UrnEQL.SE	1.12714	3.08682	8.09e-06	NM_001072.3	54578	UGT1A6	NP_001063.2	ILMN_1758907	GCCCAGACCCTGTGTCCTACATTCCCAGGTGCTACACAAAGTTTTCAGAC	Homo sapiens UDP glucuronosyltransferase 1 family, polypeptide A6 (UGT1A6), transcript variant 1, mRNA.	GNT1; UGT1; UGT1F; UDPGT; HLUGP; HLUGP1; MGC29860
oLN7F5VR0k.a59X9Hg	1.12582	3.08276	7.26e-06	NM_007308.1	6622	SNCA	NP_009292.1	ILMN_1701933	AGTATCTGTACCTGCCCCCACTCAGCATTTCGGTGCTTCCCTTTCACTGA	Homo sapiens synuclein, alpha (non A4 component of amyloid precursor) (SNCA), transcript variant NACP112, mRNA.	PD1; NACP; PARK4; MGC110988; PARK1
ox.n9edeNdPlSuGlqk	1.12267	3.07304	0.000153	NM_002231.3	3732	CD82	NP_002222.1	ILMN_1662973	TACTTTGCTTTCCTGCTCCTGATCCTCATTGCCCAGGTGACGGCCGGGGC	Homo sapiens CD82 molecule (CD82), transcript variant 1, mRNA.	SAR2; TSPAN27; GR15; ST6; KAI1; 4F9; C33; IA4; R2
E6_UohJCQJSShOC_c8	1.11812	3.0591	8.83e-06	NM_001042465.1	5660	PSAP	NP_001035930.1	ILMN_1749109	TGGTTGCCAGGAGACAGCAAGCAAAGCCAGCAGGACATGAAGTTGCTATT	Homo sapiens prosaposin (PSAP), transcript variant 2, mRNA.	GLBA; SAP1; MGC110993; FLJ00245
cVeeL6A9S5JHj4US_U	1.11368	3.04556	8.34e-06	NM_024843.2	79901	CYBRD1	NP_079119.2	ILMN_2087692	CCCCTGCTGAGTTGGAAATTCCAGTGCAGCACTGATTGACCACAGTTGCC	Homo sapiens cytochrome b reductase 1 (CYBRD1), mRNA.	FLJ23462; FRRS3; DCYTB
0SXIRSwd_70UoVIV_k	1.10353	3.01479	1.13e-05	NM_012090.3	23499	MACF1	NP_036222.3	ILMN_2301624	CAGCCTAGACACCAGTAACTCTTGTGTTCACCAGGACCCAGACCCTTGGC	Homo sapiens microtubule-actin crosslinking factor 1 (MACF1), transcript variant 1, mRNA.	KIAA0465; FLJ45612; ACF7; ABP620; KIAA1251; OFC4; MACF; FLJ46776
xrn_lcMkehBFGFE6AQ	1.10313	3.01359	1.13e-05	NM_174911.3	157638	FAM84B	NP_777571.1	ILMN_1670807	GGTGCTTTGGCCCTAATAGCACTGGACAACACCACGACCACATGGAAACA	Homo sapiens family with sequence similarity 84, member B (FAM84B), mRNA.	BCMP101; NSE2
9l31SOkN7XN3uegjnI	1.10157	3.00889	4.66e-05	NM_001159.3	316	AOX1	NP_001150.3	ILMN_1767113	GCCTCTTCCCAGATGGCAATCTGTCCTATCTCTGTGCTGGAAGATGCTAG	Homo sapiens aldehyde oxidase 1 (AOX1), mRNA.	AO; AOH1
W2.Ue0k11ehZunp038	1.09672	2.99432	0.000202	NM_152718.2	220001	VWCE	NP_689931.2	ILMN_1760315	TCGTTTCCACTGTCAGCATCCTCCCTGGACCGCGTGGCTGGCTCATCTTT	Homo sapiens von Willebrand factor C and EGF domains (VWCE), mRNA.	VWC1; URG11; FLJ32009
u6ni9GDyqSiegtlcoE	1.09175	2.9795	2.02e-05	NM_018401.1	55351	STK32B	NP_060871.1	ILMN_2216637	TGGGCTGAGTTCACGAATTAGGGGCAGGAGCTGGAAGTCGCCCTAGGAAC	Homo sapiens serine/threonine kinase 32B (STK32B), mRNA.	YANK2; STK32; HSA250839; STKG6
N244TNE7SUe4yKeKDU	1.08994	2.97411	7.45e-05	NM_002089.3	2920	CXCL2	NP_002080.1	ILMN_1682636	TCGTGATGACATATCACATGTCAGCCACTGTGATAGAGGCTGAGGAATCC	Homo sapiens chemokine (C-X-C motif) ligand 2 (CXCL2), mRNA.	MGSA beta; SCYB2; GROb; MIP-2a; CINC-2a; MIP2; MGSA-b; GRO2; MIP2A
inm.CX1VNux5Ivieko	1.0886	2.97012	8.83e-06	NM_019058.2	54541	DDIT4	NP_061931.1	ILMN_1661599	GCTGCGTTTAAGCCTTCCCCCATCGTGTACTGCAGAGTTGAGCTGGCAGG	Homo sapiens DNA-damage-inducible transcript 4 (DDIT4), mRNA.	RTP801; Dig2; REDD1; FLJ20500; RP11-442H21.1; REDD-1
9V4f795ApF5O7e727I	1.08744	2.96668	8.83e-06	NM_002116.5	3105	HLA-A	NP_002107.3	ILMN_2203950	CCCTGACTTTGTTTCTGCAAAGGCACCTGCATGTGTCTGTGTTCGTGTAG	Homo sapiens major histocompatibility complex, class I, A (HLA-A), mRNA.
0k6KSu.UKu3TweyeQI	1.08514	2.95985	8.66e-06	NM_173078.2	139065	SLITRK4	NP_775101.1	ILMN_2199768	GCATGGAGGCAGGTGTTTCCAAGGGTGTCTCATTAACTGTAGCTGCAAAG	Homo sapiens SLIT and NTRK-like family, member 4 (SLITRK4), mRNA.	DKFZp547M2010
3nfp1fivecuu8ouvEE	1.08135	2.94867	1.69e-05	NM_000617.1	4891	SLC11A2	NP_000608.1	ILMN_1745034	GCTCTTGGCTCCCTTGAGGTTCTGCTAGTGGTGTTAGGAGTGGTTACAAC	Homo sapiens solute carrier family 11 (proton-coupled divalent metal ion transporters), member 2 (SLC11A2), mRNA.	DCT1; DMT1; FLJ37416; NRAMP2
WieWpBdI4WH.V.iXS8	1.08066	2.94663	5.33e-05	NM_005755.2	10148	EBI3	NP_005746.2	ILMN_1802653	GAGCTGCCGGGCAACCTCAGATGACCGACTTTTCCCTTTGAGCCTCAGTT	Homo sapiens Epstein-Barr virus induced 3 (EBI3), mRNA.
Kf7KZTSUf8glNJS7vo	1.0804	2.94585	9.65e-06	NM_019555.1	50650	ARHGEF3	NP_062455.1	ILMN_1781010	CTTTGTAGGCGCCATCAGCCACTTTTAGAAGCCATCAGCCAGTGTGTTGG	Homo sapiens Rho guanine nucleotide exchange factor (GEF) 3 (ARHGEF3), mRNA.	DKFZP434F2429; XPLN; GEF3; MGC118905; STA3
Q9T0l7lNXpVCnKNAuk	1.08001	2.94472	8.87e-06	NM_001017974.1	8974	P4HA2	NP_001017974.1	ILMN_2381697	TTCCATTCAGCCTGTGCCATCCCTGGCCCCAAGGCTAGGATCAAAGTGGC	Homo sapiens prolyl 4-hydroxylase, alpha polypeptide II (P4HA2), transcript variant 3, mRNA.	4-PH alpha 2
WguiinKqUS_efTwTIo	1.0773	2.93673	1.17e-05	NM_017554.1	54625	PARP14	NP_060024.1	ILMN_1691731	GAAGTGGAGGAGGCTAGGGGGCCACAGTTGCTGCTTCATTAACATAGAGG	Homo sapiens poly (ADP-ribose) polymerase family, member 14 (PARP14), mRNA.	KIAA1268; BAL2
6iovSs3vuHrglexdeo	1.07594	2.93276	9.44e-06	NM_001080535.1	93082	LINCR	NP_001074004.1	ILMN_2235851	GAGGGAGTTCAGGTATCTGTTGTGACTGGTGAAGCCCTGTACCTCCTGGG	Homo sapiens likely ortholog of mouse lung-inducible Neutralized-related C3HC4 RING domain protein (LINCR), mRNA.
9nXuF7Sp4fRd503S.U	1.07579	2.93229	0.000211	NM_014298.3	23475	QPRT	NP_055113.2	ILMN_1700268	GCTCCTGTGACCTGTCAGGGCTGACTTCACCTCTGCTCATCTCAGTTTCC	Homo sapiens quinolinate phosphoribosyltransferase (QPRT), mRNA.	QPRTase
BU5Y6JJLFRU4AU4Kpc	1.07576	2.93221	3.1e-05	NM_001856.3	1307	COL16A1	NP_001847.3	ILMN_1684554	CCATGCCGATGGAGCAGCAGTACCCACCCATGAAAACCATGAAGGGGCCT	Homo sapiens collagen, type XVI, alpha 1 (COL16A1), mRNA.	FP1572; 447AA
Hf3n5Pls3ub19Netek	1.07497	2.9299	1.47e-05	NM_006675.3	10867	TSPAN9	NP_006666.1	ILMN_1729453	CTTTCTGCTTGCATTGCCGTATCTGTGCGTTCCTTCATCCTGGTCCTGGC	Homo sapiens tetraspanin 9 (TSPAN9), mRNA.	PP1057; NET-5
osGi.IlKnjn_u6Ukd4	1.07292	2.9239	4.3e-05	NM_000593.5	6890	TAP1	NP_000584.2	ILMN_1751079	GTAACGGAGTTTAGAGCCAGGGCTGATGCTTTGGTGTGGCCAGCACTCTG	Homo sapiens transporter 1, ATP-binding cassette, sub-family B (MDR/TAP) (TAP1), mRNA.	ABC17; PSF1; FLJ26666; ABCB2; TAP1N; APT1; D6S114E; RING4; FLJ41500; TAP1*0102N
00YEtQgO7Up5igoti4	1.07032	2.91631	3.28e-05	NM_024642.3	79695	GALNT12	NP_078918.3	ILMN_1735157	TCACGAACAGTCCAAGAAATGTGTCCAGGCTGCGAGGAAGGAGTCGAGTG	Homo sapiens UDP-N-acetyl-alpha-D-galactosamine:polypeptide N-acetylgalactosaminyltransferase 12 (GalNAc-T12) (GALNT12), mRNA.	GalNAc-T12; FLJ21212
B8p.nM1UpQMk7hEoSU	1.06849	2.91099	6.18e-05	NM_003842.3	8795	TNFRSF10B	NP_003833.3	ILMN_1699265	TTAGGCTTTGCTATATCCCCAGGCCAAATAGCATGTGACACAGGACAGCC	Homo sapiens tumor necrosis factor receptor superfamily, member 10b (TNFRSF10B), transcript variant 1, mRNA.	KILLER/DR5; TRICK2; TRAILR2; TRICK2A; KILLER; TRICKB; ZTNFR9; TRAIL-R2; DR5; TRICK2B; CD262
KpXsneDnP7sHgK_R3I	1.06587	2.90335	0.000243	NM_173054.1	5649	RELN	NP_774959.1	ILMN_1800642	GGCCCTGTAGCTCTGAATGCTATTTGTGTAACTGAAAGGTTGCACTCTAG	Homo sapiens reelin (RELN), transcript variant 2, mRNA.	RL
oIvgZd1ylHEB4VdJKk	1.05972	2.88557	3.05e-05	NM_002673.3	5364	PLXNB1	NP_002664.2	ILMN_1742330	AGAGTTGAACGCCTCTCCTAGGCCACTACAAACTGACCCCTCAGCAGGGC	Homo sapiens plexin B1 (PLXNB1), mRNA.	PLXN5; PLEXIN-B1; KIAA0407; SEP
0nXq9CyzxRX9EJBId0	1.05883	2.88299	1.15e-05	NM_001343.1	1601	DAB2	NP_001334.1	ILMN_2128428	GCTCCTGGGTTCAAGTAGTATTACCACCCTTTCACAAGCAACAGACTCTC	Homo sapiens disabled homolog 2, mitogen-responsive phosphoprotein (Drosophila) (DAB2), mRNA.	FLJ26626; DOC2; DOC-2
W2teeilGrlER2tWE44	1.05742	2.87893	7.49e-05	NM_004223.3	9246	UBE2L6	NP_004214.1	ILMN_1703108	TCGGTCCTGCTGGAGGCCACGGGTGCCACACACTCGGTCCCGACATGATG	Homo sapiens ubiquitin-conjugating enzyme E2L 6 (UBE2L6), transcript variant 1, mRNA.	UBCH8; RIG-B; MGC40331
N7E.X.4oK.fzC5CpxU	1.05672	2.87691	9.1e-05	NM_015713.3	50484	RRM2B	NP_056528.2	ILMN_2170595	TGTACATTTCCTTTTTGAGGAAGGTTTCTTTATAAGTGCAAGGGCTACCC	Homo sapiens ribonucleotide reductase M2 B (TP53 inducible) (RRM2B), mRNA.	DKFZp686M05248; MGC102856; p53R2; MGC42116
KYSShMTvruCHqGEerI	1.05659	2.87654	1.17e-05	NM_003032.2	6480	ST6GAL1	NP_003023.1	ILMN_1756501	CGACAGCAGGACATACATGTTGGTGTGAAGACTGGGACGACACTGGGTAG	Homo sapiens ST6 beta-galactosamide alpha-2,6-sialyltranferase 1 (ST6GAL1), transcript variant 2, mRNA.	SIAT1; ST6GalI; CD75; ST6Gal I; MGC48859
0X14_N94idg556EbFU	1.05376	2.86841	2.99e-05	NM_020859.1	57619	SHRM	NP_065910.1	ILMN_1685540	CCTTCCTGATTGATCTTCTGAGAGCTCGAATGCTGCTGGACACGTACCCC	Homo sapiens shroom (SHRM), mRNA.	KIAA1481; MSTP013
6ut.eiK8ytHXql36tU	1.0505	2.85908	2.12e-05	NM_002658.2	5328	PLAU	NP_002649.1	ILMN_1656057	GTGGTCTTTCTGGAGAGGTTATAGGTCACTCCTGGGGCCTCTTGGGTCCC	Homo sapiens plasminogen activator, urokinase (PLAU), mRNA.	UPA; URK; u-PA; ATF
05VLSnQle6_ygwJe40	1.04945	2.85609	2.02e-05	NM_018677.2	55902	ACSS2	NP_061147.1	ILMN_1714197	TGCCCCAGTCAGGCTCAAGCCCTGTGGTTGTAGGAATAAAGCCTGTGATC	Homo sapiens acyl-CoA synthetase short-chain family member 2 (ACSS2), transcript variant 1, mRNA.	AceCS; ACAS2; ACS; ACSA; dJ1161H23.1; DKFZp762G026
TKiUtKXuKlshfszFeQ	1.04834	2.85291	0.000484	NM_004148.3	4814	NINJ1	NP_004139.2	ILMN_1815086	AGGGAGCCAGTCAGGCCTGTGAGGGCCGTAGACCTTGTATATACCCTGCA	Homo sapiens ninjurin 1 (NINJ1), mRNA.	NIN1; NINJURIN
Ke0X111R97NdIjnm6M	1.04703	2.84918	0.000105	NM_152322.2	121551	BTBD11	NP_689535.2	ILMN_1705066	CTGTCACCTTCCTCCTCCCACTTCTGTATCCTCAGAGATGCTGCGTGGAT	Homo sapiens BTB (POZ) domain containing 11 (BTBD11), transcript variant 1, mRNA.	FLJ42845; FLJ33957
ule6bwSEkJJ4EJLFtI	1.04545	2.84469	1.41e-05	NM_001048209.1	50863	NTM	NP_001041674.1	ILMN_1798379	GCCCTGTGGCGTTAACAGACAGCAAGCAGCTGAACAAGCAGTACCGTCAG	Homo sapiens neurotrimin (NTM), transcript variant 2, mRNA.	NTM; MGC60329
fX_a1S1Csp67TLfdHU	1.04419	2.8411	0.000154	NM_024911.4	79971	GPR177	NP_079187.3	ILMN_2283325	CCTTTGCGGTCCCAGTCCAAGGTAGGCTGGTGTCATAGTCTTCTCACTCC	Homo sapiens G protein-coupled receptor 177 (GPR177), transcript variant 1, mRNA.	FLJ23091; C1orf139; WLS; EVI; MGC131760; MRP; MGC14878
xgiWrpJ4SKCWdAxfRA	1.04408	2.84078	2.02e-05	NM_003255.4	7077	TIMP2	NP_003246.1	ILMN_1721876	GAAGAGCCGGGTGGCAGCTGACAGAGGAAGCCGCTCAAATACCTTCACAA	Homo sapiens TIMP metallopeptidase inhibitor 2 (TIMP2), mRNA.	CSC-21K
iqACHVcdaAT1A50lVQ	1.04301	2.83775	0.000116	NM_182943.2	5352	PLOD2	NP_891988.1	ILMN_1799139	GGGAAAAAGACTCCCCTACTCCGGAAACATTCCAAATGCTCAGCCCCCCA	Homo sapiens procollagen-lysine, 2-oxoglutarate 5-dioxygenase 2 (PLOD2), transcript variant 1, mRNA.	LH2; TLH
3qS6iHoIBH0W6dIOIg	1.04153	2.83356	3.77e-05	NM_006588.2	27233	SULT1C4	NP_006579.2	ILMN_1772148	GGGCAGTGGGAGACTGGAAGAAACACTTCACCGTGGCTCAGAATGAGAGA	Homo sapiens sulfotransferase family, cytosolic, 1C, member 4 (SULT1C4), mRNA.	MGC149521; MGC34422; SULT1C2; SULT1C
Zrp951IHc1Hs.UTbi0	1.04033	2.83014	5.4e-05	NM_002849.2	5801	PTPRR	NP_002840.1	ILMN_1679051	GGTGGCTTCTGCTCCAGAACTCTATCCACTGTATTTCCACATCGTGAGTC	Homo sapiens protein tyrosine phosphatase, receptor type, R (PTPRR), transcript variant 1, mRNA.	DKFZp781C1038; EC-PTP; MGC148170; MGC131968; PTPBR7; FLJ34328; PTPRQ; PCPTP1; PTP-SL
Ho0olVBEpC1FUwwV5Q	1.03975	2.82852	0.000233	NM_002081.1	2817	GPC1	NP_002072.1	ILMN_1801516	GGATCAGGAGCCCCCAACACAGGCAAGTCCACCCCATAATAACCCTGCCA	Homo sapiens glypican 1 (GPC1), mRNA.	glypican; FLJ38078
H96_UohJCQJSShOC_c	1.03846	2.82485	3.15e-05	NM_002778.2	5660	PSAP	NP_002769.1	ILMN_2355559	TTCTGGTTGCCAGGAGACAGCAAGCAAAGCCAGCAGGACATGAAGTTGCT	Homo sapiens prosaposin (PSAP), transcript variant 1, mRNA.	GLBA; SAP1; MGC110993; FLJ00245
len6N2.8Fb15VF5XMs	1.03801	2.82358	0.000102	NM_031477.4	83719	YPEL3	NP_113665.3	ILMN_1791147	CTGGCTTGGATCTCGTTTTTAACCCGTTCCTGCCCCACCTGCCCTATAGT	Homo sapiens yippee-like 3 (Drosophila) (YPEL3), transcript variant 1, mRNA.	MGC10500
WpSg16t5B.oAdd9EwQ	1.03594	2.81774	2.27e-05	NM_016134.2	10404	PGCP	NP_057218.1	ILMN_2058795	GGCCAGGAATCCTGGGTCTGCAACTTTGGAAAACTCCTCTTCACATAACA	Homo sapiens plasma glutamate carboxypeptidase (PGCP), mRNA.
HkokooPnrl9PTgCTlQ	1.03219	2.80722	2.96e-05	NM_001032998.1	8942	KYNU	NP_001028170.1	ILMN_1737514	GCAGGAGCAGGAGGAATTGCTGGTGCCTTCATTCATGAAAAGCATGCCCA	Homo sapiens kynureninase (L-kynurenine hydrolase) (KYNU), transcript variant 2, mRNA.
lPl3ht63.otHeTieeE	1.02776	2.79481	0.000261	NM_002227.2	3716	JAK1	NP_002218.2	ILMN_1793384	ATTGCCTCTGACGTCTGGTCTTTTGGAGTCACTCTGCATGAGCTGCTGAC	Homo sapiens Janus kinase 1 (JAK1), mRNA.	JAK1B; JAK1A; JTK3
rUILXyAy6SoErugnTk	1.02744	2.79389	0.000116	NM_000212.2	3690	ITGB3	NP_000203.2	ILMN_1733324	CCAAGAAGTCCTTAGAAATAGTGGCAGGGAACAGGTGTGGAAGCTCATGC	Homo sapiens integrin, beta 3 (platelet glycoprotein IIIa, antigen CD61) (ITGB3), mRNA.	GP3A; CD61; GPIIIa
co4inRV3eCp773n10I	1.02689	2.79237	1.13e-05	NM_020665.3	57393	TMEM27	NP_065716.1	ILMN_1772894	GGATGAGAGGCTCACCCCTCTCTGAAGGGCTGTTGTTCTGCTTCCTCAAG	Homo sapiens transmembrane protein 27 (TMEM27), mRNA.	NX17; NX-17
EUC6czQTSpyRN.dzzU	1.02595	2.78975	3.05e-05	NM_002016.1	2312	FLG	NP_002007.1	ILMN_2134130	CCAAAGTGGCTATATCAACATCAGGGCTAGCACATCTTTCTCTATTATCC	Homo sapiens filaggrin (FLG), mRNA.
HvS8p4XPk4JA3.vnFU	1.02586	2.7895	1.3e-05	NM_001008723.1	159686	CCDC147	NP_001008723.1	ILMN_2100287	GTTCAGTTAGGCTGACCTATTGCATGAAGCAAATCTTTTGTTGCTACCCC	Homo sapiens coiled-coil domain containing 147 (CCDC147), mRNA.	bA554P13.1; bA127L20.4; FLJ35908; MGC126475; C10orf80; bA127L20.5; RP11-554P13.1
oE_LVdXl_vD4dEUnuY	1.02422	2.78491	1.48e-05	NM_020992.2	9124	PDLIM1	NP_066272.1	ILMN_1788955	ACATTGAGTCCCCTCCCTGCCTTGGTTAATTGACTCACACCAGCTGTGCG	Homo sapiens PDZ and LIM domain 1 (PDLIM1), mRNA.	CLP36; CLP-36; hCLIM1; CLIM1; ELFIN
cVSIwKeU.6q3sfOl4A	1.02408	2.78454	4.49e-05	NM_006290.2	7128	TNFAIP3	NP_006281.1	ILMN_1702691	CCCCAGAGATAAAGGCTGCCATTTTGGGGGTCTGTACTTATGGCCTGAAA	Homo sapiens tumor necrosis factor, alpha-induced protein 3 (TNFAIP3), mRNA.	A20; MGC138687; OTUD7C; TNFA1P2; MGC104522; MGC138688
EMSF.koXji4V96J6Uo	1.02327	2.78228	3.38e-05	NM_014338.3	23761	PISD	NP_055153.1	ILMN_1793934	ATACAGACCTTTGCAGGACCTGATGAGTGACCCTTCTGGAGCTGGCCAGG	Homo sapiens phosphatidylserine decarboxylase (PISD), mRNA.	DJ858B16; DKFZP566G2246; dJ858B16.2; PSSC
BX6CER6SAaKZn_iVJ4	1.01611	2.76243	2.2e-05	NM_002276.3	3880	KRT19	NP_002267.2	ILMN_1730777	CCTTGGAAGACACACTGGCAGAAACGGAGGCGCGCTTTGGAGCCCAGCTG	Homo sapiens keratin 19 (KRT19), mRNA.	CK19; MGC15366; K1CS; K19
iXpUnp.XtUDSUuzDSU	1.01022	2.74622	3.26e-05	NM_021105.1	5359	PLSCR1	NP_066928.1	ILMN_1745242	CCTGGCCCAGCTGGCTTTCCTGTCCCAAATCAGCCAGTGTATAATCAGCC	Homo sapiens phospholipid scramblase 1 (PLSCR1), mRNA.	MMTRA1B
ZSVvWSocin9p._oSQc	1.00987	2.74525	2.67e-05	NM_002201.4	3669	ISG20	NP_002192.2	ILMN_1659913	CAGCCCGTTCCGCAGGGACTAGAGGCTTTCGGCTTTTTGGGACAGCAACT	Homo sapiens interferon stimulated exonuclease gene 20kDa (ISG20), mRNA.	CD25; HEM45
xaRtfpt3Dt5J0KnpH8	1.00942	2.74401	1.13e-05	NM_005561.2	3916	LAMP1	NP_005552.2	ILMN_1782292	CGGCACGTCCTTGGCGTCTCTAATGTCTGCAGCTCAAGGGCTGGCACTTT	Homo sapiens lysosomal-associated membrane protein 1 (LAMP1), mRNA.	LGP120; LAMPA; CD107a
xd0iAsn_4TtOBU7_Q0	1.00567	2.73374	1.41e-05	NM_152877.1	355	FAS	NP_690616.1	ILMN_2319077	CTCTCAGAGAAAGTAGCTTTGTGACATGTCATGAACCCATGTTTGCAATC	Homo sapiens Fas (TNF receptor superfamily, member 6) (FAS), transcript variant 7, mRNA.	CD95; APT1; FASTM; FAS1; APO-1; ALPS1A; TNFRSF6
BieNPnX3RdeU4x7S8U	1.00482	2.7314	6.51e-05	NM_004872.3	9528	TMEM59	NP_004863.2	ILMN_1792508	GAGCTGATCATTGCTCCTTCTCACCTCCTGCCATGATACTGTCAGTTACC	Homo sapiens transmembrane protein 59 (TMEM59), mRNA.	HSPC001; FLJ42977; C1orf8
3Uleb9T3l90i5X55FQ	1.00409	2.72942	2.14e-05	NM_017842.1	55652	FLJ20489	NP_060312.1	ILMN_1778144	CCAGCCCTGCGTTTCCATTCTGCCTTCTCAGAGTGCCCTTGCTGCACCCA	Homo sapiens hypothetical protein FLJ20489 (FLJ20489), mRNA.
HVHn0HpHVUbGLOb4hM	1.00291	2.7262	2.59e-05	NM_001008530.1	5641	LGMN	NP_001008530.1	ILMN_2332964	CCCACTGCTTCAACTGGCACTCCCCCACGTACGAGTATGCGTTGAGACAT	Homo sapiens legumain (LGMN), transcript variant 2, mRNA.	AEP; LGMN1; PRSC1
ipPJ4SnrBLURCOsyl4	1.00164	2.72274	4.67e-05	NM_017837.2	55650	PIGV	NP_060307.2	ILMN_1762993	GGCATTAGCTGACAGGCTGGTAACAGTCCACACAAGATGGTATAGGCCTG	Homo sapiens phosphatidylinositol glycan anchor biosynthesis, class V (PIGV), mRNA.	FLJ20477; RP1-50O24.2
E3PniCQFleSTV0l7Fo	1.0015	2.72235	3.05e-05	NM_000876.2	3482	IGF2R	NP_000867.2	ILMN_1807662	TCTATTGCTGAGAAGCAAACCGCCCTGCAGCATCCCTCAGCCTGTACCGG	Homo sapiens insulin-like growth factor 2 receptor (IGF2R), mRNA.	M6P-R; CD222; MPRI; MPR1; CIMPR
NdU7uu996K_3f60K4E	1.00108	2.72123	1.57e-05	NM_022910.1	65009	NDRG4	NP_075061.1	ILMN_2305225	CTCCCATGTGTGGTGTTCTTCTGGAGGTTGTCTCTTTGGTCAAGGTGAAC	Homo sapiens NDRG family member 4 (NDRG4), mRNA.	KIAA1180; FLJ42011; MGC19632; SMAP-8; FLJ30586; DKFZp686I1615
i9ZYg1m_XHnlF170.I	1.00095	2.72087	2.43e-05	NM_001008273.1	29114	TAGLN3	NP_001008274.1	ILMN_1698179	TTCCGCCGAGAATCCGCGTTGCCTACTGCTGCCACCTCCTGTTCATTTAG	Homo sapiens transgelin 3 (TAGLN3), transcript variant 3, mRNA.	NP22; NP25
WkuK2yX.K6CC4q5Ju0	0.999697	2.71746	3.42e-05	NM_016289.2	51719	CAB39	NP_057373.1	ILMN_1765858	GCAGTGAGGTCGTAGCCTTTTAGGTGGAAGAAGTGAGGGTGCAGCGTGTC	Homo sapiens calcium binding protein 39 (CAB39), mRNA.	FLJ22682; CGI-66; MO25
rezVUrddBHqeNeDpEo	0.997825	2.71238	1.68e-05	NM_212503.1	5129	PCTK3	NP_997668.1	ILMN_1784110	CTGTATCCCCCAGGTCTCCTCAACACTGGGCTGATCCTGAATGGCACAGG	Homo sapiens PCTAIRE protein kinase 3 (PCTK3), transcript variant 1, mRNA.	PCTAIRE3; PCTAIRE
HU4S4T5XRTjV3UC6_0	0.995156	2.70515	9.19e-05	NM_152280.2	23208	SYT11	NP_689493.2	ILMN_1717934	CCATGACAGTGACATTGCCCTCACCATGATCCCTCTCCAAAGTGGTTGTC	Homo sapiens synaptotagmin XI (SYT11), mRNA.	DKFZp781D015; MGC10881; MGC17226; KIAA0080; SYT12
Z11Lpep5AueKaTwigs	0.995066	2.7049	2.56e-05	NM_002521.2	4879	NPPB	NP_002512.1	ILMN_1763382	TCCTCCAGTGGCCTGGGCTGCAAAGTGCTGAGGCGGCATTAAGAGGAAGT	Homo sapiens natriuretic peptide precursor B (NPPB), mRNA.	BNP
o7oAl3_82l_7SStOtU	0.992664	2.69841	1.3e-05	NM_003688.1	8573	CASK	NP_003679.1	ILMN_1654773	TGTGGAAAAGCCTCTTTGTTATCGGCCTTGTGTCAGCAGGTCATGGTCCC	Homo sapiens calcium/calmodulin-dependent serine protein kinase (MAGUK family) (CASK), mRNA.	LIN2
fpnvXlHteCO4OrrGP0	0.992421	2.69776	1.68e-05	NM_006378.2	10507	SEMA4D	NP_006369.2	ILMN_1687533	GGCGCTGTTCCTGCCACTGTCCTGAAGATGTGAATGGGTGGTACGATTTC	Homo sapiens sema domain, immunoglobulin domain (Ig), transmembrane domain (TM) and short cytoplasmic domain, (semaphorin) 4D (SEMA4D), mRNA.	SEMAJ; M-sema G; M-sema-G; coll-4; CD100
E0LNfvhGlOFH9VupTo	0.987942	2.6857	4.64e-05	NM_002133.1	3162	HMOX1	NP_002124.1	ILMN_1800512	TCAAGTATCCTTGTTGACACGGCCATGACCACTTTCCCCGTGGGCCATGG	Homo sapiens heme oxygenase (decycling) 1 (HMOX1), mRNA.	HO-1; bK286B10
cv9_VS0p0JXuvsoMCU	0.98681	2.68266	6.13e-05	NM_001076552.1	55902	ACSS2	NP_001070020.1	ILMN_2336595	GTTTTCTTGCCCCAGTCAGGCTCAAGCCCTGTGGTTGTAGGAATAAAGCC	Homo sapiens acyl-CoA synthetase short-chain family member 2 (ACSS2), transcript variant 2, mRNA.	AceCS; ACAS2; ACS; ACSA; dJ1161H23.1; DKFZp762G026
KzhYQpF167cHVUCEOI	0.986724	2.68243	3.77e-05	NM_018584.5	55450	CAMK2N1	NP_061054.2	ILMN_1794863	TATGACCGACAAGGCACCTCCTGGTGTCTAACTCCCCCAAAGACAATGAG	Homo sapiens calcium/calmodulin-dependent protein kinase II inhibitor 1 (CAMK2N1), mRNA.	MGC22256; ICAP-1alpha; PRO1489; RP11-401M16.1
6V5R169Qt3X9ekrfCo	0.986625	2.68217	2.26e-05	NM_030923.3	81615	TMEM163	NP_112185.1	ILMN_1751901	CCCTGCCACTCCTGGTTCCAAGTCTCTCCTTTCCTGGCAGGTCTTAAGGG	Homo sapiens transmembrane protein 163 (TMEM163), mRNA.	SV31; DC29; DKFZP566N034; DKFZp666J217
fiCeKcvUAF3XhV5e_k	0.986136	2.68085	4.2e-05	NM_002204.1	3675	ITGA3	NP_002195.1	ILMN_1685397	GAGAAGCTGAGGCTAGTTCCAAAAACCTCTCCTGACCCCTGCCTGTTGGC	Homo sapiens integrin, alpha 3 (antigen CD49C, alpha 3 subunit of VLA-3 receptor) (ITGA3), transcript variant a, mRNA.	GAP-B3; FLJ34704; VLA3a; VL3A; MSK18; VCA-2; FLJ34631; GAPB3; CD49C
cNEhRi5f1aF6G_XUiQ	0.985278	2.67856	0.000122	NM_178507.2	220323	OAF	NP_848602.1	ILMN_1668345	ATCACAGACCACGAGTGCCTTTCCCGGACCTGGACGTTGCCTCCAGAGCA	Homo sapiens OAF homolog (Drosophila) (OAF), mRNA.	NS5ATP13TP2; MGC52117
0Ju3s.O7iieen5Lmbk	0.984474	2.6764	1.73e-05	NM_138578.1	598	BCL2L1	NP_612815.1	ILMN_1654118	AGCGTGTCTGTATTTATGTGTGAGGAGCTGCTGGCTTGCAGTGCGCGTGC	Homo sapiens BCL2-like 1 (BCL2L1), nuclear gene encoding mitochondrial protein, transcript variant 1, mRNA.	DKFZp781P2092; BCL-XL/S; bcl-xL; BCLX; Bcl-X; bcl-xS; BCL2L
il313gyFIZX9Hy9LlI	0.97879	2.66123	8.94e-05	NM_001684.3	493	ATP2B4	NP_001675.3	ILMN_2367753	GCCTCTTCCTCTGAATAGACCAGACGCCCTTTCACTTAGTTCAGTGCCAG	Homo sapiens ATPase, Ca++ transporting, plasma membrane 4 (ATP2B4), transcript variant 2, mRNA.	DKFZp686M088; PMCA4b; DKFZp686G08106; PMCA4x; PMCA4; ATP2B2; MXRA1
KoV75wlUkJDXKyr8NU	0.975338	2.65206	0.000327	NM_001967.3	1974	EIF4A2	NP_001958.2	ILMN_1685722	GGACCCTGTTGCTAAGCCCCAGCAAGCAATCCTAGGTAGGGTTTAATCCC	Homo sapiens eukaryotic translation initiation factor 4A, isoform 2 (EIF4A2), mRNA.	DDX2B; BM-010; EIF4A; EIF4F
rsFGq1N.xN6xEQSGdI	0.971955	2.64311	1.75e-05	NM_014278.2	22824	HSPA4L	NP_055093.2	ILMN_1732468	GTAACCACGGGGTCCATCTTTTACATCTGGTACACACAACAGACGCTCAG	Homo sapiens heat shock 70kDa protein 4-like (HSPA4L), mRNA.	Osp94; APG-1
WVHqq_qwz3utdJXsXw	0.970147	2.63833	3.76e-05	NM_080593.1	85236	HIST1H2BK	NP_542160.1	ILMN_1796179	CCCACTGGGGGGTTGGGGTAATATTCTGTGGTCCTCAGCCCTGTACCTTA	Homo sapiens histone cluster 1, H2bk (HIST1H2BK), mRNA.	H2B/S; MGC131989; H2BFT; H2BFAiii
fAEA0FqFUn.SB5KgEk	0.969332	2.63618	0.000178	NM_001031683.1	3437	IFIT3	NP_001026853.1	ILMN_1664543	AAAACAAAATCAACCGGGACCCCAGCTTTTCAGAACTGCAGGGAAACAGC	Homo sapiens interferon-induced protein with tetratricopeptide repeats 3 (IFIT3), mRNA.	IRG2; RIG-G; IFI60; ISG60; IFIT4; GARG-49; CIG-49
3F4dNSe19AydbdXcVI	0.96795	2.63254	2.02e-05	NM_019886.2	56548	CHST7	NP_063939.2	ILMN_1732831	ACCTGACTCATCCAGCTGTCCTTCAAATAGCTCCGTCTCCCTCTACCCAG	Homo sapiens carbohydrate (N-acetylglucosamine 6-O) sulfotransferase 7 (CHST7), mRNA.	C6ST-2
fllCHnhJ6Ia96.Qcaw	0.964896	2.62451	1.78e-05	NM_015079.2	23102	TBC1D2B	NP_055894.3	ILMN_2064606	GCCGCCAAGACTGCTGACAGCTGGAGACGGTTCTGGTTTCAACTACGGTA	Homo sapiens TBC1 domain family, member 2B (TBC1D2B), mRNA.	KIAA1055; FLJ20166
ZReDmgidp1b8k.7Hwo	0.963473	2.62078	0.000158	NM_000599.2	3488	IGFBP5	NP_000590.1	ILMN_2132982	CACCTGAATGCGGAAGAGCTCGGCTCCCGTTTAGCATTTTGTACTTAAGG	Homo sapiens insulin-like growth factor binding protein 5 (IGFBP5), mRNA.	IBP5
lKxJ6T.pI5MiE3iFdI	0.9623	2.61771	2.17e-05	NM_001034850.1	54463	FAM134B	NP_001030022.1	ILMN_1811330	AGGTACAGCTGGCATTTTGGCAGATGCATAGAGACATCTGAGACCCTCAG	Homo sapiens family with sequence similarity 134, member B (FAM134B), transcript variant 1, mRNA.	FLJ22155; FLJ20152; FLJ22179
ceCMl7uy.BepKETdXk	0.961375	2.61529	1.51e-05	NM_015900.1	51365	PLA1A	NP_056984.1	ILMN_1792506	CTGAAGATAGCCTGTGTGTAGTTTAACCTGGGCAGGACACATCTCCCTGC	Homo sapiens phospholipase A1 member A (PLA1A), mRNA.	PSPLA1; PS-PLA1
uHu.jpd57v8E2598zo	0.959752	2.61105	6.14e-05	NM_181839.1	5569	PKIA	NP_862822.1	ILMN_2337974	ACTGTGTTTGATGGCCTCTGCTGTGTTTTAACATCGTGCTTCTTATATGG	Homo sapiens protein kinase (cAMP-dependent, catalytic) inhibitor alpha (PKIA), transcript variant 7, mRNA.	PRKACN1
Nrp5yJ.pV58o8rrXRI	0.958766	2.60847	2.2e-05	NM_001031717.2	78987	CRELD1	NP_001026887.1	ILMN_1739558	GGTGGCTGCTAGAGCTTTGGCCCCTGCTTAGGATTAGGTGGTCCTCACAG	Homo sapiens cysteine-rich with EGF-like domains 1 (CRELD1), transcript variant 1, mRNA.	AVSD2; CIRRIN; DKFZP566D213
0ZKtf3SE8eTnszpvJ4	0.958511	2.60781	2.35e-05	NM_001048209.1	50863	NTM	NP_001041674.1	ILMN_2351466	CGCAGGGTCCTTTCTCAGACATTACTGCATGCTGTATATGGCGTTAGCTG	Homo sapiens neurotrimin (NTM), transcript variant 2, mRNA.	NTM; MGC60329
QTio97Ne3dNxH56X14	0.954551	2.59751	4.59e-05	NM_001701.2	570	BAAT	NP_001692.1	ILMN_1771308	CATGAGGGATTCTGTATCCTGTCTCTCATCTACACTTGCTGGCCTTCCTG	Homo sapiens bile acid Coenzyme A: amino acid N-acyltransferase (glycine N-choloyltransferase) (BAAT), mRNA.	MGC104432; FLJ20300; BACAT; BAT
fr.cFeEaHuTH9XTU54	0.950534	2.58709	3.05e-05	NM_001024912.1	634	CEACAM1	NP_001020083.1	ILMN_1716815	GGTTTTCTAACCCTGACACGGACTGTGCATACTTTCCCTCATCCATGCTG	Homo sapiens carcinoembryonic antigen-related cell adhesion molecule 1 (biliary glycoprotein) (CEACAM1), transcript variant 2, mRNA.	BGPI; BGP; BGP1
oBkV3e6J3h67J6AQEk	0.947618	2.57956	2.33e-05	NM_005766.2	10160	FARP1	NP_005757.1	ILMN_1678353	AACGCACCCTCTCTGTGGAGCTCTGACTGGTGTAGCTGGAAACAAACAGC	Homo sapiens FERM, RhoGEF (ARHGEF) and pleckstrin domain protein 1 (chondrocyte-derived) (FARP1), transcript variant 1, mRNA.	CDEP; PLEKHC2; MGC87400
rmqB9Bd3eQp7hQjlQI	0.946821	2.5775	6.46e-05	NM_178181.1	64866	CDCP1	NP_835488.1	ILMN_2341611	GCGGGGAACTTCAACCTCTCTCTGCAAGGCTGTGACCAAGATGCCCAAAG	Homo sapiens CUB domain containing protein 1 (CDCP1), transcript variant 2, mRNA.	SIMA135; TRASK; CD318
fOigZNF5VN5NhJRNZc	0.946805	2.57746	7.09e-05	NM_080875.1	142678	MIB2	NP_543151.1	ILMN_2282077	ATGGAGGAACGCATCACCTGCCCCATCTGCATCGACAGCCACATCCGCCT	Homo sapiens mindbomb homolog 2 (Drosophila) (MIB2), mRNA.	ZZZ5; ZZANK1; FLJ20648; FLJ39787
NERV5_oVyczk.zuF_U	0.946247	2.57602	2.68e-05	NM_004403.2	1687	DFNA5	NP_004394.1	ILMN_1670145	ACACACCCCTGCTTGGGACCCTAGCTATATGCATTTTATGTGACCTTGCC	Homo sapiens deafness, autosomal dominant 5 (DFNA5), transcript variant 1, mRNA.	ICERE-1
0meXkuZ3hfd9O7sDew	0.94517	2.57325	0.000204	NM_014667.1	9686	VGLL4	NP_055482.1	ILMN_1768480	GCGCTGCCTGCAGTGCGCTCTGACCTTCTCTTCATGTGTGTAAATCTGTA	Homo sapiens vestigial like 4 (Drosophila) (VGLL4), mRNA.	VGL-4; KIAA0121
iR0pEGwF_OnTfnEPGI	0.94456	2.57168	4.76e-05	NM_007038.2	11096	ADAMTS5	NP_008969.1	ILMN_1681886	CACTCAGGCACAACGTAAACCTTGATGGCTCATCTTGCTACAATTACGAG	Homo sapiens ADAM metallopeptidase with thrombospondin type 1 motif, 5 (aggrecanase-2) (ADAMTS5), mRNA.	ADAMTS11; ADMP-2; FLJ36738
otUpQIcEHl_oNX1_7U	0.942257	2.56577	0.000215	NM_001448.2	2239	GPC4	NP_001439.2	ILMN_1789502	GTCCCAGGCCAAAGACTAACAACTGCCTTGGGAATCCCTTCCTTGTGTCC	Homo sapiens glypican 4 (GPC4), mRNA.	K-glypican
KEX7C7Vd6.Xa66ZXgc	0.939071	2.5576	2.31e-05	NM_178831.4	352954	GATS	NP_849153.3	ILMN_1699631	ACACCTTGTAAGTGTCCCCTCTGGTTTCCTCGGTGGTGGCGCCCTGAACT	Homo sapiens opposite strand transcription unit to STAG3 (GATS), mRNA.	DKFZp686B07267
EZ7hPZxEoTTmzl0p5E	0.938886	2.55713	0.000639	NM_002317.3	4015	LOX	NP_002308.2	ILMN_1695880	CGCTGTGACATTCGCTACACAGGACATCATGCGTATGCCTCAGGCTGCAC	Homo sapiens lysyl oxidase (LOX), mRNA.	MGC105112
umiL0YHuVBk7zJSrXE	0.938278	2.55558	7.37e-05	NM_022748.10	64759	TNS3	NP_073585.8	ILMN_1667893	GCGGAGAGTTCACGAACTGTGCCCAACGCATGTTATAGCCAGGGTCCTAC	Homo sapiens tensin 3 (TNS3), mRNA.	TENS1; FLJ13732; TEM6; MGC88434; H_NH049I23.2; FLJ35545; DKFZp686M1045; DKFZp686K12123
ZXIl88gOSDeCVR3oVI	0.937935	2.5547	3.06e-05	NM_017526.2	54741	LEPROT	NP_059996.1	ILMN_1661537	CCTAGAGCCTTATTAGAAATGCAGAATCTGAAGCCCCACTCTGGACCCAG	Homo sapiens leptin receptor overlapping transcript (LEPROT), mRNA.	OB-RGRP; OBRGRP; FLJ90360; LEPR; VPS55
oUxq_v0XXS1flxVLiI	0.934685	2.54641	3.21e-05	NM_022059.1	58191	CXCL16	NP_071342.1	ILMN_1728478	CCATACGGGTTGGTTTCACCTCCTCAGTCCCTTGCCTACCCCAGTGAGAG	Homo sapiens chemokine (C-X-C motif) ligand 16 (CXCL16), mRNA.	SRPSOX; CXCLG16; SR-PSOX
NuR1JdrhJkKdbdDDwA	0.93394	2.54451	0.000558	NM_001908.3	1508	CTSB	NP_001899.1	ILMN_2359742	GTGCACTCCAGCCTCGGTGACAGCGCAAGGCTCCGTCTCAATAATTAAAA	Homo sapiens cathepsin B (CTSB), transcript variant 1, mRNA.	CPSB; APPS
30q6eqekau2KSgo_.c	0.932298	2.54034	4.21e-05	NM_002337.1	4043	LRPAP1	NP_002328.1	ILMN_1660341	TCAGGGTGGCTGGGGCTGGCACGGGTGTCGAGGCAGGAAGGATTGTTTCT	Homo sapiens low density lipoprotein receptor-related protein associated protein 1 (LRPAP1), mRNA.	MGC138272; A2MRAP; RAP; HBP44; A2RAP; MRAP
EUAD7d6Qy8X1SMStVU	0.931021	2.5371	4.01e-05	NM_002535.2	4939	OAS2	NP_002526.2	ILMN_1736729	CCAAAAAATTGTCTCTGGCAATAGTTACCTTCCCAGATACAGGTCCCCCC	Homo sapiens 2'-5'-oligoadenylate synthetase 2, 69/71kDa (OAS2), transcript variant 2, mRNA.	MGC78578
rXfTkN64kuuSmqJSIA	0.9302	2.53502	2.38e-05	NM_014314.3	23586	DDX58	NP_055129.2	ILMN_1797001	CCTCTTCATGCAATCTGGTGAGCAGTGGTGCAGGCGGGGAGCCAGAGAAA	Homo sapiens DEAD (Asp-Glu-Ala-Asp) box polypeptide 58 (DDX58), mRNA.	DKFZp686N19181; FLJ13599; RIG-I; DKFZp434J1111
fU.2CUXpISvye.TSSU	0.929572	2.53343	4.23e-05	NM_078487.2	1030	CDKN2B	NP_511042.1	ILMN_2376723	CCATTTTCGAAGCCACCTGGCAGACAGGTTTAGCTGTTTCATCAGCAGCC	Homo sapiens cyclin-dependent kinase inhibitor 2B (p15, inhibits CDK4) (CDKN2B), transcript variant 2, mRNA.	TP15; p15INK4b; INK4B; P15; MTS2; CDK4I
9FK5IRkueOJU4cX_3w	0.929259	2.53263	2.76e-05	NM_003196.1	6920	TCEA3	NP_003187.1	ILMN_1726928	ACCAGGTGCAGACACGCAGTGCTGATGAGCCCATGACTACCTTTGTCTTA	Homo sapiens transcription elongation factor A (SII), 3 (TCEA3), mRNA.	TFIIS.H; TFIIS
NXf37l_9H3vgVdseWo	0.927403	2.52794	0.000187	NM_022450.2	64285	RHBDF1	NP_071895.2	ILMN_1808404	CCTCTTTCTTGTGCCTTGTTCACTTCTGTTGAACCCCTCGTACTGCCGGG	Homo sapiens rhomboid 5 homolog 1 (Drosophila) (RHBDF1), mRNA.	gene -90; C16orf8; FLJ22357; Dist1; gene -89; EGFR-RS; hDist1; FLJ2235
3t9fhRTT15ePIqfXTo	0.925731	2.52371	4.31e-05	NM_152703.2	219285	SAMD9L	NP_689916.2	ILMN_1799467	GTCTTCCTTGACCACCATCATTCCTGCCTGATTAGAGGGCTTCCTCATGG	Homo sapiens sterile alpha motif domain containing 9-like (SAMD9L), mRNA.	FLJ39885; DRIF2; C7orf6; UEF1; KIAA2005
WUqKupd_vUp34DLkl8	0.924272	2.52003	2.19e-05	NM_005541.3	3635	INPP5D	NP_005532.2	ILMN_1744212	CCAGGGAGGGTGGGCCTCTTGGTTCCAGGCTCTTGAAATAGTGCAGCCTT	Homo sapiens inositol polyphosphate-5-phosphatase, 145kDa (INPP5D), transcript variant 2, mRNA.	hp51CN; MGC142140; SHIP; MGC142142; SIP-145; SHIP1; MGC104855
osUOrmeQ1ISw95AeX4	0.92069	2.51102	0.0004	NM_002727.2	5552	SRGN	NP_002718.2	ILMN_2169152	GTACCAATGGGTGCGCTGCAATCCAGACAGTAATTCTGCAAACTGCCTTG	Homo sapiens serglycin (SRGN), mRNA.	PRG1; PPG; PRG; FLJ12930; MGC9289
xEJ7VZ5GJk3HuR3evQ	0.919493	2.50802	0.000223	NM_002800.4	5698	PSMB9	NP_002791.1	ILMN_2376108	ACAAGCTGTCCCCGCTGCACGAGCGCATCTACTGTGCACTCTCTGGTTCA	Homo sapiens proteasome (prosome, macropain) subunit, beta type, 9 (large multifunctional peptidase 2) (PSMB9), transcript variant 1, mRNA.	MGC70470; PSMB6i; beta1i; LMP2; RING12
xVIUOk88rfAsvHV924	0.915382	2.49773	6.63e-05	NM_003620.2	8493	PPM1D	NP_003611.1	ILMN_1670875	CCCAGACCAATGGCATTATTAGGTCTTAAAGTAGTTACTCCCTTCTCGTG	Homo sapiens protein phosphatase 1D magnesium-dependent, delta isoform (PPM1D), mRNA.	PP2C-DELTA; WIP1
HdefXV5T01eVd1OCfg	0.913615	2.49332	2.89e-05	NM_002534.2	4938	OAS1	NP_002525.2	ILMN_1658247	CTCCTGCTTCCTCCCTGCCATTCATCCCTGCCCCTCTCCATGAAGCTTGA	Homo sapiens 2',5'-oligoadenylate synthetase 1, 40/46kDa (OAS1), transcript variant 2, mRNA.	OIAS; OIASI; IFI-4
QWtLCDlTUv9zP0y0CU	0.912519	2.49059	0.000278	NM_001153.2	307	ANXA4	NP_001144.1	ILMN_1711408	CCGGTCAGTAAGAATGCCCATCCAGTTTTCTATATTTCATAGTCAAAGCC	Homo sapiens annexin A4 (ANXA4), mRNA.	DKFZp686H02120; MGC75105; PIG28; ANX4
uSUg6gOcPSddSklQ6o	0.911243	2.48741	2.15e-05	NM_001014975.1	3075	CFH	NP_001014975.1	ILMN_1657803	CAGCCAGAATGGGAAATGCTAATTCAGCTCCTCCAGGCAGCCCAATGGGG	Homo sapiens complement factor H (CFH), transcript variant 2, mRNA.	HUS; MGC88246; HF1; FH; ARMD4; ARMS1; HF; CFHL3; FHL1; HF2
ltEuXyC6SK4q0CBqtU	0.909071	2.48202	4.31e-05	NM_016423.1	51222	ZNF219	NP_057507.1	ILMN_1688295	GTCACAGTGCCTTAGAAGTGGCAGAGGTGAGGGTCAAAGAACGGGGTCCC	Homo sapiens zinc finger protein 219 (ZNF219), mRNA.	ZFP219
oi5daXVTUXeXCwN53Q	0.908757	2.48124	9.9e-05	NM_182608.2	341405	ANKRD33	NP_872414.2	ILMN_1667748	GAGTGCCTCCGGCCTCCCCATCCACCTCTGCCTAAGTAAATCTGCTCTCA	Homo sapiens ankyrin repeat domain 33 (ANKRD33), mRNA.	DKFZp686O1689; C12orf7
ikRLn9bpHkxDeKXXd0	0.908724	2.48115	0.000154	NM_007315.2	6772	STAT1	NP_009330.1	ILMN_1777325	GCACACAGTGCTTTCCGTGGCACTGCATACAATCTGAGGCCTCCTCTCTC	Homo sapiens signal transducer and activator of transcription 1, 91kDa (STAT1), transcript variant alpha, mRNA.	ISGF-3; STAT91; DKFZp686B04100
QnXJTIn1.UgV9R5UO4	0.906227	2.47497	3.98e-05	NM_052880.3	113791	PIK3IP1	NP_443112.2	ILMN_1719986	GCTCCTAGCCATAGAGCTTCCTTTCCAGAACCCTTCCACTGCCCAATGTG	Homo sapiens phosphoinositide-3-kinase interacting protein 1 (PIK3IP1), mRNA.	HGFL; hHGFL(S); MGC17330
x4oS9Ioo9IYu2ebi6U	0.904333	2.47028	0.000501	NM_021070.2	4054	LTBP3	NP_066548.2	ILMN_1805395	TGAGGACAGTTCAGAGGAGGATTCAGACGAGTGTCGCTGCGTGAGTGGCC	Homo sapiens latent transforming growth factor beta binding protein 3 (LTBP3), mRNA.	FLJ44138; FLJ42533; LTBP-3; pp6425; FLJ33431; LTBP2; FLJ39893; DKFZP586M2123
ZdeuSleiSLhaShungg	0.902122	2.46483	0.000373	NM_145887.2	55367	LRDD	NP_665894.2	ILMN_2406552	CTCCTGGTGCAGGCCCTGGAGCAGAGTGACCGGCAGGACGTGGCTGAAGA	Homo sapiens leucine-rich repeats and death domain containing (LRDD), transcript variant 3, mRNA.	MGC16925; PIDD; DKFZp434D229
EkSbXtRFSdJP1EUJJA	0.902003	2.46453	2.78e-05	XM_001127464.1	240	ALOX5	XP_001127464.1	ILMN_1680996	GCACAGCGTCCTGTCCACACCCAGCTCAGCATTTCCACACCAAGCAGCAA	PREDICTED: Homo sapiens arachidonate 5-lipoxygenase (ALOX5), mRNA.
u65uENQJliGKue7V0A	0.901272	2.46273	0.000131	NM_012398.1	23396	PIP5K1C	NP_036530.1	ILMN_1668514	TGGTGCGTGACAATCCAAAGCGCCGAGACGAGGGTGCTGTGTCCCTCAAA	Homo sapiens phosphatidylinositol-4-phosphate 5-kinase, type I, gamma (PIP5K1C), mRNA.	PIP5Kgamma; PIP5K-GAMMA; KIAA0589
E6u7ihOqeChXiifZBw	0.901139	2.46241	0.00061	NM_178031.2	54972	TMEM132A	NP_821174.1	ILMN_2317923	TGGGTGTGTGAGGACATGGGGCTGAAGGACCCTGAGGAGCTTCGCAACTA	Homo sapiens transmembrane protein 132A (TMEM132A), transcript variant 2, mRNA.	DKFZp547E212; HSPA5BP1; FLJ20539; GBP; MGC138669
9nTXnunvp98gRQFqIg	0.900866	2.46173	4.96e-05	NM_021825.3	60492	CCDC90B	NP_068597.2	ILMN_2232166	GCTCATCCTGCTGTGGCTGTTGGCTTCTTAGAACACCAAACCGGGAGAGA	Homo sapiens coiled-coil domain containing 90B (CCDC90B), mRNA.	MDS011; MGC104239; MDS025
EXfytHjrR1j3i5RPrI	0.89973	2.45894	2.02e-05	NM_003272.1	7107	GPR137B	NP_003263.1	ILMN_2121816	CCTCTTTAGGTCACTGATGGTCACTCCGATTCTGAGTGCCACATTGGTAG	Homo sapiens G protein-coupled receptor 137B (GPR137B), mRNA.	TM7SF1
ivdSKCuggFOpKLKD4s	0.89766	2.45386	5.21e-05	NM_002053.1	2633	GBP1	NP_002044.1	ILMN_2148785	GTTCTCCAGAGGAAGGTGGAAGAAACCATGGGCAGGAGTAGGAATTGAGT	Homo sapiens guanylate binding protein 1, interferon-inducible, 67kDa (GBP1), mRNA.
fpfV7SCqvukAlE8Qnk	0.896101	2.45003	3.89e-05	NM_002087.2	2896	GRN	NP_002078.1	ILMN_1811702	GGCCTTCCCTGTCAGAAGGGGGTTGTGGCAAAAGCCACATTACAAGCTGC	Homo sapiens granulin (GRN), mRNA.	PEPI; PGRN; PCDGF; GEP; GP88
lUaciDeuu1AO3tSu6k	0.892766	2.44188	4.25e-05	NM_001024736.1	80381	CD276	NP_001019907.1	ILMN_2365307	CCACGGCTAGAGAATCTGGTGGTGTCCAAAATGTCTGTCCAGGTGTGGGC	Homo sapiens CD276 molecule (CD276), transcript variant 1, mRNA. XM_945872 XM_945874	B7-H3; B7H3
liJGmnIJXygEr57750	0.892467	2.44115	2.76e-05	NM_138803.2	130940	CCDC148	NP_620158.2	ILMN_1663816	GAGAGCACGGCGGCTAGAAGCCCTTAGGAAACAGGTTGCTGTTGTTGCTC	Homo sapiens coiled-coil domain containing 148 (CCDC148), mRNA.	MGC125590; MGC125588
6opS77qfXnqHiCnRgo	0.892172	2.44042	0.0032	NM_003900.3	8878	SQSTM1	NP_003891.1	ILMN_1662618	GGAGGCCAGTGTTGTGGGCTTCCTGCTGGGACTGAGAAGGCTCACGAAGG	Homo sapiens sequestosome 1 (SQSTM1), mRNA.	OSIL; p62B; p60; ZIP3; PDB3; p62; A170
B9RVCIHZnSwGoE5VeQ	0.889985	2.43509	5.34e-05	NM_013404.3	10232	MSLN	NP_037536.2	ILMN_2353161	TTCCACCCCAAGAGAACTCGCGCTCAGTAAACGGGAACATGCCCCCTGCA	Homo sapiens mesothelin (MSLN), transcript variant 2, mRNA.	SMR; MPF; CAK1
6qV.Uov5AX7TFTOQB4	0.887214	2.42836	3.64e-05	NM_012093.2	26289	AK5	NP_036225.2	ILMN_2387712	GGGCCCTTTCCAGGAGTTTGCAAACCTTGTCATACCCATATGCAAAACTG	Homo sapiens adenylate kinase 5 (AK5), transcript variant 2, mRNA.	AK6; MGC33326
HvXXhL_O7U96l3S58k	0.886713	2.42714	3.84e-05	NM_147686.1	10758	TRAF3IP2	NP_679211.1	ILMN_1701514	GTTCCTCCTGACAGTTTGATGTGTCCATTCTGGGCCTCTCAGTGCTTAGC	Homo sapiens TRAF3 interacting protein 2 (TRAF3IP2), transcript variant 2, mRNA.	CIKS; C6orf5; MGC3581; DKFZP586G0522; C6orf6; C6orf4; ACT1
ZtFU6fu_XnGT4fo3Uo	0.883857	2.42022	2.8e-05	NM_025135.2	80206	FHOD3	NP_079411.2	ILMN_1761322	GTCACCCCATGGCTTGTGTTGCCTGCTACGCATTGACTTGGATCTCCAGG	Homo sapiens formin homology 2 domain containing 3 (FHOD3), mRNA.	FHOS2; Formactin2
9ELgpTQIPq4UbhQTkY	0.883392	2.41909	0.000358	NR_002201.1	2498	FTHL3		ILMN_2173835	ACAAGTGAAGGCCATCAAAGAATTGGGTGACCACGTGACCAACATGCACG	Homo sapiens ferritin, heavy polypeptide-like 3 (FTHL3), non-coding RNA.
c0fqKhkyCidygRLlLk	0.882023	2.41578	7.39e-05	NM_004099.4	2040	STOM	NP_004090.4	ILMN_1766657	TCACTTGGGAGGGACGCATAGAAGGAGCTCTAGGAACACAGTGCCAGTGC	Homo sapiens stomatin (STOM), transcript variant 1, mRNA.	EPB7; EPB72; BND7
r326XQ5XX810399zkg	0.881778	2.41519	2.38e-05	NM_001860.2	1318	SLC31A2	NP_001851.1	ILMN_1758938	TCTTCGTGGCCTCAATGCCCTCCTTTATCCTCATCTTTCTTCTATGCAGA	Homo sapiens solute carrier family 31 (copper transporters), member 2 (SLC31A2), mRNA.	hCTR2; CTR2; COPT2
c1_Oet3kRM5_vH5OT0	0.879407	2.40947	6.78e-05	NM_013352.2	29940	DSE	NP_037484.1	ILMN_1706498	TCCTTGATGCTGGTCTCTGCACACATATGCTTGGTTACTTGCATGCATTC	Homo sapiens dermatan sulfate epimerase (DSE), transcript variant 1, mRNA.	DSEPI; SART2
iokLvXnlL39d.Kbr4g	0.87895	2.40837	8.16e-05	NM_012328.1	4189	DNAJB9	NP_036460.1	ILMN_1773742	GGAGCAAGTGTTCCTGCTGCCAGTTCTTTCCTCTTTAGGCGTGGTTGAGA	Homo sapiens DnaJ (Hsp40) homolog, subfamily B, member 9 (DNAJB9), mRNA.	MSTP049; MDG1; DKFZP564F1862; MST049; ERdj4
uUK90R6Xqfq5UzKK3s	0.877656	2.40525	0.000158	NM_005533.2	3430	IFI35	NP_005524.1	ILMN_1745374	CCAAGGTTCTCACACTGGCCTGGGCTTGGGTGCCCATATAGGAGGTCTGT	Homo sapiens interferon-induced protein 35 (IFI35), mRNA.	FLJ21753; IFP35
cZ3e3p7G3rvdDn.ckE	0.876648	2.40283	0.0001	NM_000817.2	2571	GAD1	NP_000808.2	ILMN_2292646	CGCTCTCTGTCTGGCTGTACGTCTGGTGTTCTCAATGCTTTTCTAGCAAC	Homo sapiens glutamate decarboxylase 1 (brain, 67kDa) (GAD1), transcript variant GAD67, mRNA.	SCP; FLJ45882; GAD
i5G1vP0uH61bq3JfVU	0.875851	2.40092	2.48e-05	NM_000094.2	1294	COL7A1	NP_000085.1	ILMN_1751161	TGCACGTCCGTTATTTCAGTGACTTGGTCCCGTGGGTCTAGCCTTCCCCC	Homo sapiens collagen, type VII, alpha 1 (epidermolysis bullosa, dystrophic, dominant and recessive) (COL7A1), mRNA.	EBR1; EBD1; EBDCT
QV59WEUl06DOQQdexU	0.875567	2.40024	2.88e-05	NM_016479.3	51246	SHISA5	NP_057563.3	ILMN_2139100	CCCTGCTTCCCGACACCAGCCTCATGGAATATGCAACAACTCCTGTACCC	Homo sapiens shisa homolog 5 (Xenopus laevis) (SHISA5), mRNA.
Qmd6QFgCjh6GtXzpZM	0.874058	2.39662	0.000274	NM_172374.1	259307	IL4I1	NP_758962.1	ILMN_1659960	GCGCTCTGGCAAACCGAAAAGGATGACTGGACGGTCCCTTATGGCCGCAT	Homo sapiens interleukin 4 induced 1 (IL4I1), transcript variant 2, mRNA.	FIG1
3SaBZUo0j5O4d4J4YE	0.873905	2.39625	2.67e-05	NM_153047.1	2534	FYN	NP_694592.1	ILMN_1686555	CAGCGGAACCGCCCAGGATCAGATTGCATGTGACTCTGAAGCTGACGAAC	Homo sapiens FYN oncogene related to SRC, FGR, YES (FYN), transcript variant 2, mRNA.	MGC45350; SYN; SLK
NirukA6Jf0TXLrpT_s	0.873061	2.39423	0.000231	NM_177947.2	51566	ARMCX3	NP_808816.1	ILMN_2334760	GAGGGTGTGGCAAAATGGAGCCTTTCACATCCTAGTGGTGGCCATTTGGT	Homo sapiens armadillo repeat containing, X-linked 3 (ARMCX3), transcript variant 2, mRNA.	ALEX3; KIAA0443; dJ545K15.2; DKFZp781N1954; MGC12199
ckt736erQd5.1ZBeq8	0.871158	2.38968	9.58e-05	NM_002560.2	5025	P2RX4	NP_002551.2	ILMN_1813846	GCAGTCTGTTCTTGGCTGGGTCAACTCTGCTTTTCCCGCAACCTGGGGTT	Homo sapiens purinergic receptor P2X, ligand-gated ion channel, 4 (P2RX4), mRNA.	P2X4R; P2X4
cB.sgOJSCUKV4vpLpU	0.870925	2.38912	0.000168	NM_001957.1	1909	EDNRA	NP_001948.1	ILMN_1796629	AACTTTGTAGAAATGAGCCAGAAGCCAAGGCCCTGAGTTGGCAGTGGCCC	Homo sapiens endothelin receptor type A (EDNRA), mRNA.	ETRA; ETA
rqPQLy4rc7UiCeIzpM	0.868637	2.38366	0.000703	NM_030754.2	6289	SAA2	NP_110381.1	ILMN_1728262	GGGATTCAAAGTTAGTGAGGTCTATGTCCAGAGAAGCTGAGATATGGCAT	Homo sapiens serum amyloid A2 (SAA2), mRNA.
Bgi_QDtQKuFA4Yldl0	0.868116	2.38242	2.72e-05	NM_032413.2	84419	C15orf48	NP_115789.1	ILMN_1805410	GAAGAGTTGCAAAATGTCCAAAGGGTGACCAAATGACGAGCCCTCGCCTC	Homo sapiens chromosome 15 open reading frame 48 (C15orf48), transcript variant 2, mRNA.	FLJ22645; MGC32925; NMES1; FOAP-11
6e6EQfn3l015fLuQ3Q	0.866376	2.37828	6.13e-05	NM_002380.3	4147	MATN2	NP_002371.3	ILMN_1694840	CTGTGGACACAACTTGCTTCTGCCTCATCCTGCCTTAGTGTGCAATCTCA	Homo sapiens matrilin 2 (MATN2), transcript variant 1, mRNA.
Kei8oqXushJuDTgDCU	0.862516	2.36911	4.64e-05	NM_153687.2	121457	IKBIP	NP_710154.1	ILMN_1701402	CTGGAGTTAGGAGGGCCTGTGGTAGACAGCGTGAATCATGAAAATAAGCC	Homo sapiens IKBKB interacting protein (IKBIP), transcript variant 1, mRNA.	FLJ31051
xbfQo7.nnunXnu1XXo	0.861869	2.36758	3.2e-05	NM_134268.3	114757	CYGB	NP_599030.1	ILMN_1758128	CGTCTTCAAGGATGTTTTGCTGCTGTGGCTCCTGCTGTGTCCCCTCCTGG	Homo sapiens cytoglobin (CYGB), mRNA.	HGB; STAP
NXSh_QAat0k5fVIlOI	0.861865	2.36757	3.57e-05	NM_001669.2	414	ARSD	NP_001660.2	ILMN_1684873	CCTCAGGACTTGCAAAAACGGGTCTCAGCATGCCTTCCCAGAGCCATGAG	Homo sapiens arylsulfatase D (ARSD), transcript variant 1, mRNA.
0epFCF9XQSKEeJUGi8	0.860928	2.36536	0.000198	NM_001002018.1	54985	HCFC1R1	NP_001002018.1	ILMN_1757877	CTGGGCACCAAGACCTTCCCTCAACAGAGGACACTGAGCCCAACGGAGTT	Homo sapiens host cell factor C1 regulator 1 (XPO1 dependent) (HCFC1R1), transcript variant 3, mRNA.	HPIP; MGC99622; FLJ20568; MGC70711
EJiJdHr1ShNBeB6NdU	0.860876	2.36523	0.000146	NM_022761.2	64776	C11orf1	NP_073598.1	ILMN_2128967	AGCGAGAGCCTCACTGGTTCCCAGGACATCAACCTGAACTGGATCCTCCC	Homo sapiens chromosome 11 open reading frame 1 (C11orf1), mRNA.	FLJ23499
fgHvgnkgUGK6WDX30o	0.860389	2.36408	2.86e-05	NR_002205.1	2504	FTHL12		ILMN_2073235	GAAACTGTTGAAGCTGCAGAACCAACGAGGTGGCCGAATCCTTCTTCAGG	Homo sapiens ferritin, heavy polypeptide-like 12 (FTHL12) on chromosome 9.
HOQnslJXuIXlJX0kUc	0.858549	2.35973	5.47e-05	NM_001042459.1	11259	FILIP1L	NP_001035924.1	ILMN_2391150	ATGCAAGCTGTAGCCAGCCCTGTGAGACCTGCCAGCCCTTCAGCACCACT	Homo sapiens filamin A interacting protein 1-like (FILIP1L), transcript variant 3, mRNA.	DOC-1; GIP90; DOC1
upZTAWUjQXoncZdcb8	0.858509	2.35964	0.000302	NR_002202.2	2500	FTHL7		ILMN_2234016	GGCCGCCATAAACCGCCAGATCAACCTGGAGCTCTACGCCTCCTACGTTT	Homo sapiens ferritin, heavy polypeptide-like 7 (FTHL7) on chromosome 13.
cUnv1Ree5LRfI70glk	0.857094	2.3563	0.000215	NM_213595.1	23479	ISCU	NP_998760.1	ILMN_2409062	CCAGCTGTTTCCCACCTGCTGTGCAGTCACCTTAGATGTTCAGAAGCCGC	Homo sapiens iron-sulfur cluster scaffold homolog (E. coli) (ISCU), nuclear gene encoding mitochondrial protein, transcript variant 2, mRNA.	hnifU; 2310020H20Rik; MGC74517; NIFU; NIFUN; ISU2
Nqx6e6NPyeS139cQX4	0.856546	2.35501	0.000705	NM_001010905.1	352999	C6orf58	NP_001010905.1	ILMN_1754920	GGGTACTGGCTGTGGATCATTTAGCTGCAGTCCTCTTTCCTACAACCTTG	Homo sapiens chromosome 6 open reading frame 58 (C6orf58), mRNA.	MGC72003
c6vXvlew8B55WyKX9I	0.856304	2.35444	0.000105	NM_004840.2	9459	ARHGEF6	NP_004831.1	ILMN_1803423	TGGGTTCCTGTTGCCCTGTAATTAAACTGCTGCCCGTAGAGGCCTTTCAG	Homo sapiens Rac/Cdc42 guanine nucleotide exchange factor (GEF) 6 (ARHGEF6), mRNA.	MRX46; KIAA0006; alpha-PIX; Cool-2; alphaPIX; COOL2; PIXA
T0PiSyf41freqtgoI4	0.853989	2.349	0.000206	NM_022767.2	64782	ISG20L1	NP_073604.2	ILMN_1814282	TCAATTGAGCAGTAGCTTTGATCCCTTGGTCTGGGGGTCGAAGGAAGATG	Homo sapiens interferon stimulated exonuclease gene 20kDa-like 1 (ISG20L1), mRNA.	FLJ12484; FLJ12562; pp12744; AEN
fnkUDT0mUXR5QtE6Go	0.85373	2.34839	0.000261	NM_001077654.1	25816	TNFAIP8	NP_001071122.1	ILMN_2414325	GCTGCACCAAATCATTCAGCGCCACCTCACTGCCAAGTCACATGGACGGG	Homo sapiens tumor necrosis factor, alpha-induced protein 8 (TNFAIP8), transcript variant 2, mRNA.	SCC-S2; GG2-1; MDC-3.13
TUv5K5EBzirfs1GwRI	0.85236	2.34518	4.3e-05	NM_018993.2	54453	RIN2	NP_061866.1	ILMN_1769546	CCAGTTTGCAGGTGCACAAACTATGAGGGTCTTGTATCCACGTAACACAG	Homo sapiens Ras and Rab interactor 2 (RIN2), mRNA.	RASSF4
K7RF55XH3F13H0WZ54	0.849259	2.33791	0.000163	NM_003273.2	7108	TM7SF2	NP_003264.2	ILMN_1690040	TGTCACACCTGCTGCCCTACTTCTACCTCCTCTACTTCACCGCGCTGCTG	Homo sapiens transmembrane 7 superfamily member 2 (TM7SF2), mRNA.	ANG1; DHCR14A
Tv66R568VepXg6JwDQ	0.849148	2.33765	4.11e-05	NM_021035.2	57169	ZNFX1	NP_066363.1	ILMN_1745148	GTTTGGTGGCACTGCTGGTTACCCCTGGGCCCTGAATGGAGCTAAAATCA	Homo sapiens zinc finger, NFX1-type containing 1 (ZNFX1), mRNA.	MGC131926; FLJ39275
cXifOcArqOHSJ6p60U	0.849141	2.33764	2.47e-05	NM_005082.4	7706	TRIM25	NP_005073.2	ILMN_1813625	CCTGAGCTTATGCTAAAAGGTGGGATGACTCAGAGCTGGGGCTGGTCACC	Homo sapiens tripartite motif-containing 25 (TRIM25), mRNA.	Z147; ZNF147; EFP; RNF147
W4w5VChCqbl6ZUuiw8	0.847444	2.33368	0.000212	NM_001004439.1	22801	ITGA11	NP_001004439.1	ILMN_1651343	TGATAATGCCCCAAGGACAAGGGGCGTGCCTGGCGCCCAGTGGAGTAATT	Homo sapiens integrin, alpha 11 (ITGA11), mRNA.	HsT18964
3XfUx6yOYD83uTgKtE	0.846832	2.33225	0.00142	NM_005010.3	4897	NRCAM	NP_005001.3	ILMN_2411236	CCTCTTCCATACTGGTAGATGCGAAATTTATCTGTGCATGAAAGGGTCAC	Homo sapiens neuronal cell adhesion molecule (NRCAM), transcript variant 2, mRNA.	MGC138845; MGC138846; KIAA0343
W36eilK6EF7TR4feAI	0.846279	2.33096	4.01e-05	NM_012170.2	26263	FBXO22	NP_036302.1	ILMN_1786469	TCTTGGCTGGAGGCCAGGTGGACAACCTGTCATCACTGACTTCTGAAAAG	Homo sapiens F-box protein 22 (FBXO22), transcript variant 2, mRNA.	MGC31799; FBX22; FLJ13986
Tv166Elqw5.yedk5_0	0.845134	2.32829	0.000136	NM_015149.3	23179	RGL1	NP_055964.3	ILMN_1654398	GTTTCCTGGTGGACAGCCGGGTAATGCTTTTAGCTGCTCGCATGCTTGTC	Homo sapiens ral guanine nucleotide dissociation stimulator-like 1 (RGL1), mRNA.	RGL; KIAA0959
lVJVEVzN1u512u8fV8	0.844853	2.32764	0.00163	NM_004910.1	9600	PITPNM1	NP_004901.1	ILMN_1653220	CCCAGCCCCACACCCTATATCTCCGTGTGCTCCTCGGTGTTACTTCCCTT	Homo sapiens phosphatidylinositol transfer protein, membrane-associated 1 (PITPNM1), mRNA.	NIR2; PITPNM; RDGBA1; FLJ44997; RDGB1; RDGB; Rd9; DRES9
lX1RPnIbdHQIT__otE	0.844277	2.3263	0.000716	NM_003873.4	8829	NRP1	NP_003864.3	ILMN_1699574	CCTTCCCACATTGCTAGACGTCTCACTCAAAGACATTTGTTGGGAGTCAC	Homo sapiens neuropilin 1 (NRP1), transcript variant 1, mRNA.	NRP; CD304; DKFZp781F1414; VEGF165R; DKFZp686A03134
c_5.L5y.seIvhd1e5I	0.843934	2.3255	0.000108	NM_014751.2	9788	MTSS1	NP_055566.2	ILMN_2073289	TTGTGCTTTAGTTGCTAGTTTGTACTGAGAGTTGACCTCTCCCTGTGCAG	Homo sapiens metastasis suppressor 1 (MTSS1), mRNA.	MIM; KIAA0429; MIMA; MIMB; FLJ44694
QcXkRUUgiRAkKU_QSk	0.842247	2.32158	7.06e-05	NM_013231.4	23768	FLRT2	NP_037363.1	ILMN_1769615	CTACCTGCACACCCACCAGAAGAGCACAAAGCAAGGCCATTGCAACAGGC	Homo sapiens fibronectin leucine rich transmembrane protein 2 (FLRT2), mRNA.	KIAA0405
lgdShiihOofm6EtKvQ	0.841284	2.31934	0.000233	NM_005380.4	4681	NBL1	NP_005371.1	ILMN_2405009	GAACTCCAGGACGAGGAGGACATGGGACTTGCGTGGACAGTCAGGGTTCA	Homo sapiens neuroblastoma, suppression of tumorigenicity 1 (NBL1), transcript variant 2, mRNA.	D1S1733E; NB; NO3; DAND1; DAN; MGC8972
HSJ.lzqkSylywXpO.g	0.840874	2.31839	0.000109	NM_005010.3	4897	NRCAM	NP_005001.3	ILMN_1722809	CAGAGCTTTGCCTATGGGGCACAGTAGGCCTAGTAACCTGGCATGTTTGA	Homo sapiens neuronal cell adhesion molecule (NRCAM), transcript variant 2, mRNA.	MGC138845; MGC138846; KIAA0343
fLlPRR5tep.GIU5CGo	0.840257	2.31696	0.000243	NM_006266.2	5900	RALGDS	NP_006257.1	ILMN_1699856	AGTGCCATTCACCACTGCGTCCTGGGCTTTACGAGACCATGCAAGACGGG	Homo sapiens ral guanine nucleotide dissociation stimulator (RALGDS), transcript variant 1, mRNA.	RGF; RalGEF; FLJ20922
i_p99ddTReAR6F6qyU	0.840176	2.31677	6.55e-05	NM_013993.2	780	DDR1	NP_054699.2	ILMN_1812262	TTGGGCTTCTTCCTCCTCCATCACCTGAAACACTGGACCTGGGGGTAGCC	Homo sapiens discoidin domain receptor tyrosine kinase 1 (DDR1), transcript variant 1, mRNA.	TRKE; EDDR1; CD167; NEP; PTK3A; PTK3; DDR; CAK; NTRK4; RTK6; MCK10
Q2qSugu41bYUOUo9Ig	0.837598	2.31081	2.96e-05	NM_212474.1	2335	FN1	NP_997639.1	ILMN_2366463	TCGGGGCAGGTGGAAGTGTGATCCCGTCGACCAATGCCAGGATTCAGAGA	Homo sapiens fibronectin 1 (FN1), transcript variant 6, mRNA.	DKFZp686H0342; DKFZp686I1370; MSF; CIG; LETS; DKFZp686O13149; FN; DKFZp686F10164; FINC
TQrWdVrSajXvQw4DoY	0.837065	2.30958	7.45e-05	NM_005265.2	2678	GGT1	NP_005256.2	ILMN_2368585	CAAGGTCCGCTCCCCGGTCAGCGGGATCCTGTTCAATAATGAAATGGACG	Homo sapiens gamma-glutamyltransferase 1 (GGT1), transcript variant 1, mRNA.	D22S732; MGC96963; CD224; MGC96904; MGC96892; D22S672; GGT; GTG
NX9EfunjuDnhYBOiNU	0.836516	2.30831	0.00022	NM_005531.1	3428	IFI16	NP_005522.1	ILMN_1710937	CCTTTCACACTTGTGGCTGATGTGAATGCTGACCGAAACATGGAGATCCC	Homo sapiens interferon, gamma-inducible protein 16 (IFI16), mRNA.	IFNGIP1; PYHIN2
feiVLO57uLyC09_eII	0.836139	2.30744	8.01e-05	NM_001008213.1	10133	OPTN	NP_001008214.1	ILMN_2381899	CTGGAGCCCAGTATGTGCTGTGTGAGTTAGAAGTCATTCTTGCTGAGAAG	Homo sapiens optineurin (OPTN), transcript variant 4, mRNA.	FIP2; HYPL; NRP; TFIIIA-INTP; HIP7; GLC1E
BE4SkcobeX.wpL1vCo	0.833935	2.30236	5.91e-05	NM_003107.2	6659	SOX4	NP_003098.1	ILMN_1815745	ACATGACAGGCACTAGGACGTCTGCCTTTTTAAGGCAGTTCCGTTAAGGG	Homo sapiens SRY (sex determining region Y)-box 4 (SOX4), mRNA.	EVI16
E0wBKlOJRUT0Snr16k	0.830679	2.29488	5.95e-05	NM_033128.1	85477	SCIN	NP_149119.1	ILMN_1813561	TCATAAAACAGGGCCATGAGCCACCCACATTCACAGGCTGGTTCCTGGGC	Homo sapiens scinderin (SCIN), mRNA.	KIAA1905
xve7nuGHtAizelOmhE	0.829068	2.29118	2.96e-05	NM_014396.2	27072	VPS41	NP_055211.1	ILMN_1703379	GTTCTGTGTGCTGTGACGACTGTCAAAGAGTATCTGGCCATGGCGGACAC	Homo sapiens vacuolar protein sorting 41 (yeast) (VPS41), transcript variant 1, mRNA.	HVSP41
3lHUoQr0A68QSXcXtk	0.829067	2.29118	9.24e-05	NM_001001392.1	960	CD44	NP_001001392.1	ILMN_2348788	GCCACTCCAGGACAAGGTTCAAAATGGTTACAACAGCCTCTACCTGTCGC	Homo sapiens CD44 molecule (Indian blood group) (CD44), transcript variant 5, mRNA.	LHR; MDU2; CDW44; CSPG8; Pgp1; IN; MUTCH-I; MIC4; MDU3; MC56; HCELL; ECMR-III; MGC10468
xpehHzqhJMX6HhxScE	0.828095	2.28895	3.77e-05	NM_000458.1	6928	TCF2	NP_000449.1	ILMN_1778337	GGCCTGGACACTTATGGGGACAGCATACCTTGGACTGACTACCAGCTAAC	Homo sapiens transcription factor 2, hepatic; LF-B3; variant hepatic nuclear factor (TCF2), transcript variant a, mRNA.	VHNF1; MODY5; HNF2; HNF1B; FJHN; HNF1beta; LFB3
ikroLuNW2FDlKPSIeo	0.827921	2.28856	0.000198	NM_002026.2	2335	FN1	NP_002017.1	ILMN_1778237	GCAGGTGGAAGTGTGATCCCGTCGACCAATGCCAGGATTCAGAGACTGGG	Homo sapiens fibronectin 1 (FN1), transcript variant 3, mRNA.	DKFZp686H0342; DKFZp686I1370; MSF; CIG; LETS; DKFZp686O13149; FN; DKFZp686F10164; FINC
6lPl9z1xF.1yqnrVp0	0.827128	2.28674	2.9e-05	NM_017567.2	55577	NAGK	NP_060037.2	ILMN_1716547	GCCATTGCCTTCTATTCCTACACCTTTTCCTAGGGGGCTGGTCCCGGCTC	Homo sapiens N-acetylglucosamine kinase (NAGK), mRNA.	GNK; HSA242910
EfGAvg_rimpA0XitJI	0.826403	2.28508	4.31e-05	NM_134265.2	26118	WSB1	NP_599027.1	ILMN_2415748	CTTACGAAAGTTGAATTGGGTGAGGCGGGCAAATCACCTGAGGTCAGCAG	Homo sapiens WD repeat and SOCS box-containing 1 (WSB1), transcript variant 2, mRNA.	SWIP1; WSB-1
cRUpDfl96.fUlE_If0	0.824688	2.28117	3.96e-05	NM_201557.2	2274	FHL2	NP_963851.2	ILMN_1668411	CACCCAGGCAATCTTGCCTTCTGGTTTCTTCCAGCCACATTGAGACTTTC	Homo sapiens four and a half LIM domains 2 (FHL2), transcript variant 4, mRNA.	SLIM3; AAG11; DRAL
xeAipIz6tfuH0Hh31g	0.823231	2.27785	5.71e-05	NM_001023567.2	440270	GOLGA8B	NP_001018861.2	ILMN_2103547	CTGAAAGAGGGCAGATATTGGGTCCTTGTGACTTCAACTGACTCTTCCGA	Homo sapiens golgi autoantigen, golgin subfamily a, 8B (GOLGA8B), mRNA.	KIAA0855; GOLGA5
cpd7qTZTcRdTjhyYQc	0.823145	2.27765	0.000494	NM_021259.1	58986	TMEM8	NP_067082.1	ILMN_1741371	GGCCTCTGTGGGCATCGCCATCTACACCTCCATGATGACTAGCGACAACT	Homo sapiens transmembrane protein 8 (five membrane-spanning domains) (TMEM8), mRNA.	M83; TMEM6
Tf6QkorhHI6e4O41nQ	0.821083	2.27296	0.000163	NM_000271.3	4864	NPC1	NP_000262.1	ILMN_1713505	CTTTGGCAAGCAGGAGGTGACACTAGATGGCTGTGAATGTGATCCGCTCA	Homo sapiens Niemann-Pick disease, type C1 (NPC1), mRNA.	NPC
0ddILSZKCJef6EaiAI	0.820562	2.27178	0.000135	NM_001914.2	1528	CYB5A	NP_001905.1	ILMN_1714167	CTCCTCAGAAGTCAGCGCAGGAAGAGCCTGCTTTGGACACGGGAGAAAAG	Homo sapiens cytochrome b5 type A (microsomal) (CYB5A), transcript variant 2, mRNA.	MCB5; CYB5
xAOqE6UnhoQeLdaVFw	0.819869	2.2702	3.99e-05	NM_001039355.1	123096	SLC25A29	NP_001034444.1	ILMN_1697544	AAAATGGGGACATGGCCAGCTGACGGACAACTGAGTCTCCGGCCCACCTA	Homo sapiens solute carrier family 25, member 29 (SLC25A29), nuclear gene encoding mitochondrial protein, mRNA.	C14orf69; FLJ38975; CACL
fkoPdfCooiQkrulUn0	0.819388	2.26911	4.54e-05	NM_001002260.1	83543	C9orf58	NP_001002260.1	ILMN_2323508	GCAGGAATTCTCCTTAAGGGAGGAGAGCAAGCAGGTGTGGCCCCAGCTTC	Homo sapiens chromosome 9 open reading frame 58 (C9orf58), transcript variant 2, mRNA.	MGC29466; FLJ12783; IBA2
i4XUJ15dFt5fnXd9UA	0.818665	2.26747	0.000155	NM_005258.2	2644	GCHFR	NP_005249.1	ILMN_1694780	TGACCTCCAAGCTCCTGCCTCACCGTCTGCCTTGCTCCTCTCTTCCCAAA	Homo sapiens GTP cyclohydrolase I feedback regulator (GCHFR), mRNA.	HsT16933; MGC138467; P35; MGC138469; GFRP
onYjOL3kArrWTX6V3o	0.81774	2.26538	7.49e-05	NM_005506.2	950	SCARB2	NP_005497.1	ILMN_1814726	GCTCGAGATATGAGTTCTGCAAAAGGTGGTCCGCATCCTTGGCCCTCTGG	Homo sapiens scavenger receptor class B, member 2 (SCARB2), mRNA.	CD36L2; HLGP85; SR-BII; LIMPII
TvxV_n_735Oj_q_iqU	0.817349	2.26449	0.00192	NM_000138.3	2200	FBN1	NP_000129.2	ILMN_1783182	GTTTACCCCTTGGCTTTGTGTTCTTGCATGGATTTGGGGTTGGAGGGGCC	Homo sapiens fibrillin 1 (FBN1), mRNA.	FBN; WMS; MFS1; OCTD; MASS; SGS
Hlyt4BHCiH6XiMqU1E	0.816576	2.26274	0.000169	NM_138413.2	112817	C10orf65	NP_612422.2	ILMN_1777591	GCCTAGGTCTGAAACACTAAGGAGACTTGGCCTGAGATAGGGCCATCCAC	Homo sapiens chromosome 10 open reading frame 65 (C10orf65), mRNA.	FLJ37472
Eqlesp1.IKFP3vXInw	0.816011	2.26146	9.64e-05	NM_031453.2	83641	FAM107B	NP_113641.2	ILMN_1758672	GGGGCCCTGGTAGGCTCCTTTAGAAGGACCATTTCTGTTCCTAGAGCTTA	Homo sapiens family with sequence similarity 107, member B (FAM107B), mRNA.	FLJ45505; C10orf45; MGC11034; MGC90261
KpDhvq_fXKXp4vuXCo	0.814684	2.25846	4.89e-05	NM_023940.2	65997	RASL11B	NP_076429.1	ILMN_2148469	GGCAATGACGTTGGGTTGCTTCCTAGGCCTGGCTGAGTTGTGCCTAAGGG	Homo sapiens RAS-like, family 11, member B (RASL11B), mRNA.	MGC2827; MGC4499
BfqcDr3FXxyvlUPLpE	0.814076	2.25709	8.73e-05	NM_004170.4	6505	SLC1A1	NP_004161.4	ILMN_1658917	CTTGGGCTAAATGGTTCTACCCCTTACTAGGTTGCCCCAATTAGTGGCAC	Homo sapiens solute carrier family 1 (neuronal/epithelial high affinity glutamate transporter, system Xag), member 1 (SLC1A1), mRNA.	EAAC1; EAAT3
TwlKEILkDl3_CQ9Kco	0.812791	2.25419	0.000579	NM_001017370.1	387921	NHLRC3	NP_001017370.1	ILMN_2393046	TAAGCCAGGACAAGAAGTGCAAATGCCTCTTTGAAGCAATTCAGGCTAGG	Homo sapiens NHL repeat containing 3 (NHLRC3), transcript variant 2, mRNA.	DKFZp686E1140; DKFZp313M1221
9WOecee.eu34QMXnU0	0.812689	2.25396	9.72e-05	NM_152369.2	126969	SLC44A3	NP_689582.1	ILMN_1658498	CCGATGCTGCTACTGCTGTTTCTGGTGTCTTGACAAATACCTGCTCCATC	Homo sapiens solute carrier family 44, member 3 (SLC44A3), mRNA.	CTL3; MGC45474
9Tb4slxfj97QvTBSfQ	0.812127	2.25269	0.000106	NM_003603.4	8470	SORBS2	NP_003594.2	ILMN_2407879	CATCGTTGAGTAGCCTACCTTGATTTCTGTCAAGTTCATAACCAGCTTCA	Homo sapiens sorbin and SH3 domain containing 2 (SORBS2), transcript variant 1, mRNA.	PRO0618; KIAA0777; ARGBP2
KITpG73gFHrt50ju_o	0.811795	2.25195	3.99e-05	NM_000775.2	1573	CYP2J2	NP_000766.2	ILMN_1758731	AGACATGGCACGTGTTCTGAAACCACTGGTGTCTGCTCAGATGTGTTGGG	Homo sapiens cytochrome P450, family 2, subfamily J, polypeptide 2 (CYP2J2), mRNA.	CPJ2
KVb81O7U_GlNzvn32k	0.809885	2.24765	3.91e-05	NM_020954.2	57714	KIAA1618	NP_066005.2	ILMN_2289093	CCCCGTTTATCCATGTGTCCATTGACGGCCATCTATGTTGCTTCTTCGGC	Homo sapiens KIAA1618 (KIAA1618), mRNA.
lHLVWt1Y9UHi7z_RHk	0.809566	2.24693	4.6e-05	NM_003786.2	8714	ABCC3	NP_003777.2	ILMN_1677814	ACTAGTCCCCCGGTCTCCCGATTCCCAACTGAGTGTTATTTGCACACTGC	Homo sapiens ATP-binding cassette, sub-family C (CFTR/MRP), member 3 (ABCC3), mRNA.	cMOAT2; MRP3; MLP2; ABC31; MOAT-D; EST90757
Z0OiVaNUJXk_wlRLKQ	0.808583	2.24472	0.000293	NM_003335.2	7318	UBA7	NP_003326.2	ILMN_1794612	TCAATGGAGCCCCGGATCCCAAGCCCTGCATTGTAAGCCCACAGTAGGCA	Homo sapiens ubiquitin-like modifier activating enzyme 7 (UBA7), mRNA.	UBA7; UBE2; D8; MGC12713; UBA1B
rpzl_RErvrjqnviOXs	0.807791	2.24295	6.35e-05	NM_002213.3	3693	ITGB5	NP_002204.2	ILMN_1668374	GGCTATGCCTTGCACACAGGTGTTGGTGATGGGGCTGTTGAGATGCCTGT	Homo sapiens integrin, beta 5 (ITGB5), mRNA. XM_944688 XM_944693	FLJ26658
Wmu0l.30iT_.h4fUCQ	0.807335	2.24193	0.000261	NM_015948.2	51000	SLC35B3	NP_057032.2	ILMN_1682910	GCGGTGTCAGCCTTTTCTTCAGAGCATTTGTTTGACTGACTTCCAAAGCA	Homo sapiens solute carrier family 35, member B3 (SLC35B3), mRNA.	PAPST2; C6orf196; CGI-19
iLb36DFzuSUcVN0O0U	0.806028	2.239	0.00263	NM_002210.2	3685	ITGAV	NP_002201.1	ILMN_2169439	AGTCGTTCTTGGAATACCTATGTGCAGCCACTACCCATCTCAATGTCACC	Homo sapiens integrin, alpha V (vitronectin receptor, alpha polypeptide, antigen CD51) (ITGAV), mRNA.	DKFZp686A08142; MSK8; CD51; VNRA
WqEQkplDrN6midEi98	0.802775	2.23172	0.000529	NM_139314.1	51129	ANGPTL4	NP_647475.1	ILMN_1707727	GGGACACAAGCAGGCGCCAATGGTATCTGGGCGGAGCTCACAGAGTTCTT	Homo sapiens angiopoietin-like 4 (ANGPTL4), transcript variant 1, mRNA.	HFARP; ANGPTL2; PGAR; NL2; pp1158; PPARG; ARP4; FIAF
usUhcLhCIeguvqeirk	0.802481	2.23107	0.00014	NM_201554.1	1606	DGKA	NP_963848.1	ILMN_2319913	GTACCAGACCTAAGTGACAAGAGACTGGAAGTGGTTGGGCTGGAGGGTGC	Homo sapiens diacylglycerol kinase, alpha 80kDa (DGKA), transcript variant 4, mRNA.	MGC42356; DGK-alpha; DAGK1; MGC12821; DAGK
ThMpCe5J.E.wUqh3uk	0.801639	2.22919	6.48e-05	NM_153607.1	153222	C5orf41	NP_705835.1	ILMN_2195821	GACATAGGCAAGCTGTGCAGCTTTACATTTTAACCAGGGGACTCTGTGGC	Homo sapiens chromosome 5 open reading frame 41 (C5orf41), mRNA.	DKFZp686G2059; DKFZp313F2319
xfcujvkdAankiOifSk	0.800921	2.22759	7.95e-05	NM_170695.2	7050	TGIF1	NP_733796.2	ILMN_2318638	CTTCTAGTGGATGTTGCACTCAAACGGGCTGCAGAGATGGAGCTTCAGGC	Homo sapiens TGFB-induced factor homeobox 1 (TGIF1), transcript variant 1, mRNA.	HPE4; MGC5066; MGC39747; TGIF
0lTe0KeXiF3Jd9w6c4	0.800854	2.22744	4.2e-05	NM_001037175.1	55061	SUSD4	NP_001032252.1	ILMN_2360307	GCCCATCTGTCAAGGCTGCCTGAGACCTCTAGCCTCTTCTAATGGCTATG	Homo sapiens sushi domain containing 4 (SUSD4), transcript variant 2, mRNA.	RP11-239E10.4; FLJ10052; PRO222
0XlXNHLk57pSEjhF.4	0.800318	2.22625	3.96e-05	NM_001122.2	123	PLIN2	NP_001113.2	ILMN_2138765	CCTGCCCCTATCACTAGTGCATGCTGTGGCCAGACAGATGACACCTTTTG	Homo sapiens perilipin 2 (PLIN2), mRNA.	ADRP; MGC10598
rFqOBc19S6dnV7J3l0	0.800135	2.22584	0.000233	NM_001552.2	3487	IGFBP4	NP_001543.2	ILMN_1665865	ACCGGGATGAACCTATCCTTCCAGTGGCTCGCTCCCTGTAGCTCTGCCTC	Homo sapiens insulin-like growth factor binding protein 4 (IGFBP4), mRNA.	IBP4; HT29-IGFBP; IGFBP-4; BP-4
QvvXcx.ve_3mXgCpoI	0.796946	2.21875	5.69e-05	NM_024016.3	3218	HOXB8	NP_076921.1	ILMN_1798496	GTTGTTCCTCTATACTTTGTTCTGTTGTCTGCGCCTGAAAAGGGCGGAAG	Homo sapiens homeobox B8 (HOXB8), mRNA.	Hox-2.4; HOX2; HOX2D
c12lTe1Ndd1OQue.qQ	0.795781	2.21617	0.000276	NM_003047.2	6548	SLC9A1	NP_003038.2	ILMN_1800425	TCCTCGGCCCATCTGTCCATCCTCCTCTCCATGCAAGTGCTGTTTGGGCA	Homo sapiens solute carrier family 9 (sodium/hydrogen exchanger), member 1 (SLC9A1), mRNA.	APNH; FLJ42224; NHE1
Z6O_ElF6VLn6WAkSCE	0.795201	2.21489	0.000473	NM_182533.2	199990	C1orf86	NP_872339.2	ILMN_2097790	TGGATGTTGACAGCCACCTGGCCCAGTGCTTGGCCGAAAGCACAGAAGAC	Homo sapiens chromosome 1 open reading frame 86 (C1orf86), transcript variant 2, mRNA.	FP7162; RP11-181G12.3; MGC120153; FLJ31031
ZejlSAsFIQgYiim_tI	0.79395	2.21212	9.58e-05	NM_032024.3	83938	C10orf11	NP_114413.1	ILMN_1783247	CTGGATGCCCAGAAAGTAACCAGACAAGAACGAGAGGAGGCGTTGGTCAG	Homo sapiens chromosome 10 open reading frame 11 (C10orf11), mRNA.	CDA017
0tbjDbteANdkRHp66I	0.792773	2.20951	3.39e-05	NM_006084.4	10379	IRF9	NP_006075.3	ILMN_1745471	GTCCGTGATAATCGTGTCCTGAAAATCCTCGCACACACTGGCTGGTGGAG	Homo sapiens interferon regulatory factor 9 (IRF9), mRNA.	IRF9; p48; ISGF3; IRF-9
9lIzbhubkiSSguCEbk	0.791599	2.20692	6.54e-05	NM_032324.1	84284	C1orf57	NP_115700.1	ILMN_1657446	GCCAGATATCGTGACGTGCGTGCAGAGCAGCAGGAAGTGAAGACACGTGC	Homo sapiens chromosome 1 open reading frame 57 (C1orf57), mRNA.	RP4-659I19.2; RP4-678E16.2; MGC13186; FLJ11383
KokaNxRFPkz_EVfVSU	0.791415	2.20652	0.00113	NM_145792.1	4257	MGST1	NP_665735.1	ILMN_2355168	GGAGCACGGATCTACCACACCATTGCATATTTGACACCCCTTCCCCAGCC	Homo sapiens microsomal glutathione S-transferase 1 (MGST1), transcript variant 1a, mRNA.	GST12; MGST-I; MGC14525; MGST
WnUxEZ5faxUURBNQuk	0.791328	2.20633	6.78e-05	NM_000425.2	3897	L1CAM	NP_000416.1	ILMN_1739238	GCTCCATACACACGCTGCCTTCGGTACCCACCACACAACATCCAAGTGGC	Homo sapiens L1 cell adhesion molecule (L1CAM), transcript variant 1, mRNA.	CAML1; S10; CD171; MIC5; HSAS1; SPG1; HSAS; MASA; N-CAML1
uR7kiP3ewqQYG56TQI	0.790879	2.20533	9.24e-05	NM_014917.2	22854	NTNG1	NP_055732.2	ILMN_2189371	CACTGTGCAGAGATTTCTCTGTAAGGGCAACGAACGTGCTGGCATCAAAG	Homo sapiens netrin G1 (NTNG1), transcript variant 3, mRNA.	Lmnt1; KIAA0976
HugJshCiOSs_uLaNkk	0.790492	2.20448	0.000106	NM_138578.1	598	BCL2L1	NP_612815.1	ILMN_1742410	GTGGAAAGCGTAGACAAGGAGATGCAGGTATTGGTGAGTCGGATCGCAGC	Homo sapiens BCL2-like 1 (BCL2L1), nuclear gene encoding mitochondrial protein, transcript variant 1, mRNA.	DKFZp781P2092; BCL-XL/S; bcl-xL; BCLX; Bcl-X; bcl-xS; BCL2L
rumM4io5Ll.VT09eOg	0.788368	2.1998	0.000207	NM_203417.1	1827	RCAN1	NP_981962.1	ILMN_2367239	GTGGCGATATGAGAGGGATGCAGTGCCTTTCCCCATTCATTCCTGATGGA	Homo sapiens regulator of calcineurin 1 (RCAN1), transcript variant 2, mRNA.	ADAPT78; MCIP1; DSC1; CSP1; DSCR1; RCN1
oSpKX73ge.Z94e8BFg	0.78758	2.19807	0.000215	NM_004772.1	9315	C5orf13	NP_004763.1	ILMN_1680738	CAGGGCAGGCCTTGTTCTGAACTGTTTCGCTTCTGACTGTTAAACACCGA	Homo sapiens chromosome 5 open reading frame 13 (C5orf13), mRNA.	PTZ17; D4S114; PRO1873; P311
lrnp3e0Q5dAIToFSlw	0.787312	2.19748	9.52e-05	NM_020807.1	57567	ZNF319	NP_065858.1	ILMN_1711361	GGTGCTGGCTCTCTGTCACAATGCCTCAAAAGACATGGAACCCAGGCCTA	Homo sapiens zinc finger protein 319 (ZNF319), mRNA.	MGC126816; ZFP319
ofCQXnSrRt1BKSyLQo	0.786289	2.19524	6.13e-05	NM_182487.2	169611	OLFML2A	NP_872293.2	ILMN_1761425	CTTAAGCAACCTGCTCAGGGTCACGTCTCCAACAGGCAGTAGAGTCAAGG	Homo sapiens olfactomedin-like 2A (OLFML2A), mRNA.	PRO34319; FLJ00237
QtUC.HQhxUoF35WI14	0.785093	2.19261	8.01e-05	NM_000484.2	351	APP	NP_000475.1	ILMN_1653283	GTCCCAAAGTTTACTCAAGACTACCCAGGAACCTCTTGCCCGAGATCCTG	Homo sapiens amyloid beta (A4) precursor protein (APP), transcript variant 1, mRNA.	AD1; ABETA; CTFgamma; APPI; ABPP; CVAP; PN2; AAA
Btrh14K.XrU3T5pe_o	0.784908	2.19221	4.37e-05	NM_004982.2	3764	KCNJ8	NP_004973.1	ILMN_1735779	GTCGGTGACTCCTGAAGGTTTCCTGGTCCATCTCATTGCGGCCTGTTGGG	Homo sapiens potassium inwardly-rectifying channel, subfamily J, member 8 (KCNJ8), mRNA.	uKATP-1; KIR6.1
fSqi4B_noSNNdHS9Xo	0.784814	2.192	0.00058	NM_015037.2	23053	KIAA0913	NP_055852.2	ILMN_1669433	CAGGGGGAGTGAAACTTGGCTGGACAGATCATCCTCACTCAGTTCCCTGG	Homo sapiens KIAA0913 (KIAA0913), mRNA.	FLJ34302
fMlXdRdFU745Uq0d_c	0.784756	2.19187	6.8e-05	NM_198593.1	114897	C1QTNF1	NP_940995.1	ILMN_1694608	ATAGCCCCTCTCCACCTCACCCCATGTTGATGCCCAGGGTCACTCTTGCT	Homo sapiens C1q and tumor necrosis factor related protein 1 (C1QTNF1), transcript variant 2, mRNA.	CTRP1; ZSIG37; GIP; FLJ90694
lh0gF1IoN7_fXjyNS0	0.784721	2.1918	3.72e-05	NM_207122.1	2132	EXT2	NP_997005.1	ILMN_2328029	GACTCAGAAACCTCCAGAGGAATCTGTTTGCTTCCTGATTAGATCCAGTC	Homo sapiens exostoses (multiple) 2 (EXT2), transcript variant 2, mRNA.	SOTV
Qllyy9XtECo5Qp8WN4	0.784089	2.19041	3.55e-05	NM_002037.3	2534	FYN	NP_002028.1	ILMN_2249920	GCCGCCTAGTAGTTCCCTGTCACAAAGGGATGCCAAGGCTTACCGATCTG	Homo sapiens FYN oncogene related to SRC, FGR, YES (FYN), transcript variant 1, mRNA.	MGC45350; SYN; SLK
T7rnrVTf5Zf5bjhbpw	0.7835	2.18912	0.000217	NM_006053.2	10312	TCIRG1	NP_006044.1	ILMN_1711994	TGTGGTGCTGGTCCCCATCTTTGCCGCCTTTGCCGTGATGACCGTGGCTA	Homo sapiens T-cell, immune regulator 1, ATPase, H+ transporting, lysosomal V0 subunit A3 (TCIRG1), transcript variant 2, mRNA.	ATP6N1C; OPTB1; ATP6V0A3; OC116; a3; Stv1; Atp6i; OC-116kDa; Vph1; TIRC7
3shEtNIA7eV.78ffrU	0.783376	2.18885	3.99e-05	NM_023039.2	57763	ANKRA2	NP_075526.1	ILMN_2185563	GTAGACACAGTCATCAGAAAATGTCTGCCCTTTTGTTTACTTCTTGGTCC	Homo sapiens ankyrin repeat, family A (RFXANK-like), 2 (ANKRA2), mRNA.	ANKRA
fKHkMiKkPxXrrEaBcg	0.782387	2.18669	0.00036	NM_015657.3	26154	ABCA12	NP_056472.2	ILMN_2361400	AGGACTGCAATAGAGAGGGCAATTTACCCTGGTGGTACACGGAACCTAGA	Homo sapiens ATP-binding cassette, sub-family A (ABC1), member 12 (ABCA12), transcript variant 2, mRNA.	ICR2B; LI2; DKFZp434G232; FLJ41584
fHdL6VXEkt674L9.gY	0.782258	2.1864	4.8e-05	NM_032291.2	84251	SGIP1	NP_115667.2	ILMN_1664362	ACTCTCAGTTGGCCCCCTACAGCAGTCTGGTGTTGAAGTTTCTTTGAACG	Homo sapiens SH3-domain GRB2-like (endophilin) interacting protein 1 (SGIP1), mRNA.	FLJ43054; DKFZp761D221; FLJ33378; DKFZp686A16142
T9.r6BXpL3nV9co3lU	0.781092	2.18386	0.000121	NM_004637.5	7879	RAB7A	NP_004628.4	ILMN_1716524	TTCTTTGGTTGGAACCCTGGCAGTTCTGCTCCCTTCCTAGGATCTGCCCC	Homo sapiens RAB7A, member RAS oncogene family (RAB7A), mRNA.	PSN; CMT2B; FLJ20819; PRO2706; RAB7
QLsXPxICPAeUXmpE9U	0.780498	2.18256	0.00032	NM_052905.3	114793	FMNL2	NP_443137.2	ILMN_1730491	AGTGTACCTATTTACAGAAAGATTAAACTGCCACCTGCGGGCACATTCCC	Homo sapiens formin-like 2 (FMNL2), mRNA.	FLJ37546; FHOD2
9QdSIAWM4ZfUUbdRXY	0.779944	2.18135	9.29e-05	NM_001040142.1	6326	SCN2A	NP_001035232.1	ILMN_1732782	CAACTCCAGAGAAAACCGATATGACGCCTTCCACCACGTCTCCACCCTCG	Homo sapiens sodium channel, voltage-gated, type II, alpha subunit (SCN2A), transcript variant 2, mRNA.	NAC2; HBSCI; SCN2A2; HBSCII; SCN2A1; Na(v)1.2; HBA; Nav1.2
HRK1OAv6fXr_O3vm6U	0.779829	2.1811	5.41e-05	NM_203463.1	253782	LASS6	NP_982288.1	ILMN_1767662	CACAGGTCCATGAAAGTTTGGCTTCCTGGTTTGATGTCTGTTGCGTGGCC	Homo sapiens LAG1 homolog, ceramide synthase 6 (LASS6), mRNA.	CerS6; MGC129950; MGC129949
Zt6SoeDheO0j8j316o	0.777999	2.17711	4.18e-05	NM_014905.2	2744	GLS	NP_055720.2	ILMN_2188722	GTCTGGCAGGGACTGAATGACCTGATGTCAGATTTAGATTCTTCCTGGGG	Homo sapiens glutaminase (GLS), mRNA.	KIAA0838; GLS1; DKFZp686O15119; FLJ10358; AAD20
lVyKI9IJEFEkIkXp40	0.777456	2.17593	0.000539	NM_001914.2	1528	CYB5A	NP_001905.1	ILMN_2312194	CCCTAGAGGAGATTCAGAAGCACAACCACAGCAAGAGCACCTGGCTGATC	Homo sapiens cytochrome b5 type A (microsomal) (CYB5A), transcript variant 2, mRNA.	MCB5; CYB5
ivqukS6VAiSfSIw9fo	0.776207	2.17321	0.000175	NM_177424.2	23673	STX12	NP_803173.1	ILMN_1773901	GTTGGGGTGGCACAGTGGCCCAAAGAGCAGCTTCAGAGATAATTCCTTGG	Homo sapiens syntaxin 12 (STX12), mRNA.	MGC51957; STX13; STX14
TXTKh.l14SS.OrvT7o	0.775867	2.17247	9.61e-05	NM_000611.4	966	CD59	NP_000602.1	ILMN_1724789	CCTCATAGGGACTTTGCCTCCTGACAGCAGTTTATGGGTGTTCATTGTGG	Homo sapiens CD59 molecule, complement regulatory protein (CD59), transcript variant 2, mRNA.	MIN2; PROTECTIN; MIN3; 16.3A5; MSK21; EJ16; EL32; G344; MIC11; MIN1; MGC2354; EJ30; p18-20
WESUj90JLdB1LV03RU	0.774342	2.16916	0.000156	NM_002355.2	4074	M6PR	NP_002346.1	ILMN_2084353	ACACAGCCAGATTTCTCAAGCAGTCTCAACTCCAGTCCCTCATCTCACCC	Homo sapiens mannose-6-phosphate receptor (cation dependent) (M6PR), mRNA.	SMPR; FLJ32994; CD-MPR; MPR46
QXIXnVSKKpfhUShu64	0.774066	2.16857	0.000196	NM_001035534.1	64855	FAM129B	NP_001030611.1	ILMN_2408576	CCTAGACCTGCTCCCCAGAGGAGGGGCCTTGACCCACAGGACGTGTGGTG	Homo sapiens family with sequence similarity 129, member B (FAM129B), transcript variant 2, mRNA.	OC58; MEG-3; FLJ13518; FLJ22298; RP11-356B19.6; bA356B19.6; FLJ22151; DKFZP434H0820; C9orf88
KS9USpO4f4CIcilEdI	0.773531	2.16741	3.82e-05	NM_007047.3	11118	BTN3A2	NP_008978.2	ILMN_1676528	CAGTTCCCACAGGGCATGTGACTTTGAAAGAGACTAGAGGCCACACTCAG	Homo sapiens butyrophilin, subfamily 3, member A2 (BTN3A2), mRNA.	BT3.3; BTF4; BT3.2
fcZTqE3D0iggrU7f6o	0.772837	2.1659	0.000219	NM_006573.3	10673	TNFSF13B	NP_006564.1	ILMN_2066858	CTACGCCATGGGACATCTAATTCAGAGGAAGAAGGTCCATGTCTTTGGGG	Homo sapiens tumor necrosis factor (ligand) superfamily, member 13b (TNFSF13B), transcript variant 1, mRNA.	TNFSF20; CD257; TALL1; delta BAFF; BAFF; ZTNF4; TALL-1; THANK; BLYS
fvorTwbx_xDntHu4TU	0.772582	2.16535	0.000192	NM_020342.1	57181	SLC39A10	NP_065075.1	ILMN_1656129	GTTGGAGGTCATTAACGTTACTTGTACAATGCTGTCACTGTGTGACATCC	Homo sapiens solute carrier family 39 (zinc transporter), member 10 (SLC39A10), mRNA.	MGC126565; MGC138428; LZT-Hs2; DKFZp781L10106
xuPF55OALk6qFe5N7k	0.769661	2.15904	0.000122	NM_003489.2	8204	NRIP1	NP_003480.2	ILMN_1718629	GTGATTACCTGCTGCATGAAAAGTGCATGGGGGACCCTGTGCATCTGTGC	Homo sapiens nuclear receptor interacting protein 1 (NRIP1), mRNA.	RIP140
NE_8qgdKcu0m36.qiA	0.769263	2.15818	9.61e-05	NM_001035254.1	399665	FAM102A	NP_001030331.1	ILMN_2401779	ACATTGTTAGGGGAACTCAGGCTAGTGTCAGCGTCTTGGTTTGGGGAGAA	Homo sapiens family with sequence similarity 102, member A (FAM102A), transcript variant 1, mRNA.	MGC50853; C9orf132; EEIG1; bA203J24.7
lvYRUsVca4gko4vQm0	0.768628	2.15681	0.00247	NM_006817.3	10961	ERP29	NP_006808.1	ILMN_2251184	GTTCGACACCCAGTACCCCTACGGTGAGAAGCAGGATGAGTTCAAGCGTC	Homo sapiens endoplasmic reticulum protein 29 (ERP29), transcript variant 1, mRNA.	C12orf8; PDI-DB; ERp31; ERp28
oV57X.wXu_1yFe2qS0	0.767179	2.15368	0.000116	NM_015277.3	23327	NEDD4L	NP_056092.2	ILMN_1733627	CCCTGCTGTCCTTTTTAACCTGTGTTGTCCTAGACCCTGTCGGGGCAGTC	Homo sapiens neural precursor cell expressed, developmentally down-regulated 4-like (NEDD4L), mRNA.	FLJ33870; KIAA0439; RSP5; hNedd4-2
otXqXgNBXTRY6dR1TQ	0.765806	2.15073	0.000525	NM_005115.3	9961	MVP	NP_005106.2	ILMN_1803277	GTCCCTGGGCCTGAAATCAACCCTCATCACCGATGGCTCCACTCCCATCA	Homo sapiens major vault protein (MVP), transcript variant 2, mRNA.	LRP; VAULT1
9niJ6n9d7hTVpewTN4	0.764785	2.14853	0.000729	NM_000820.1	2621	GAS6	NP_000811.1	ILMN_1784749	GCTGAGAGCTGGGCTTTCCTCTGTGACCATCCCGGCCTGTAACATATCTG	Homo sapiens growth arrest-specific 6 (GAS6), mRNA.	FLJ34709; AXLLG; AXSF; DKFZp666G247
xqTKEmk0a_T1T6HTkU	0.763328	2.1454	0.000179	NM_004454.1	2119	ETV5	NP_004445.1	ILMN_1739222	GGGCATAGGACAGCGGCATCACGGTTGCATTCCCATTGGACTCATGCACC	Homo sapiens ets variant gene 5 (ets-related molecule) (ETV5), mRNA.	ERM
Tjd.7nq9Lp30qhKA5c	0.763099	2.14491	5.19e-05	NM_017750.2	54884	RETSAT	NP_060220.2	ILMN_1702633	GATCTCTTTTGTGCTGGGTTCAGTGGCTCTTCAGGGGACAGGAAATGCCT	Homo sapiens retinol saturase (all-trans-retinol 13,14-reductase) (RETSAT), mRNA.	FLJ20296
EFJPTlgXMVPfS5cnsQ	0.76162	2.14174	9.32e-05	NM_030777.3	81031	SLC2A10	NP_110404.1	ILMN_2120247	ACCAGCATTCATGCCGAACCTATACCCATTCTTCAGTGCCTAGCTGTACA	Homo sapiens solute carrier family 2 (facilitated glucose transporter), member 10 (SLC2A10), mRNA.	MGC126706; ATS; GLUT10
THcpENrtDZ3SnUue_0	0.759972	2.13822	0.000121	NM_017631.4	55601	DDX60	NP_060101.2	ILMN_1795181	ACTCTAGGCACAATCGGTGTCAATCGCTCTCAGGCTCCAGTGCTGTTGTC	Homo sapiens DEAD (Asp-Glu-Ala-Asp) box polypeptide 60 (DDX60), mRNA.	FLJ20035; FLJ10787
c6ak7i5EI6AiY_iTXo	0.759641	2.13751	0.000221	NM_058172.3	118429	ANTXR2	NP_477520.2	ILMN_1812926	TGGCGGGCATGTGAGTGCACAAGATGGAAAGAGCGATTGGAGCATCCTGG	Homo sapiens anthrax toxin receptor 2 (ANTXR2), mRNA.	FLJ31074; MGC111533; CMG-2; JHF; ISH; MGC45856; CMG2
TFUliF2mIewcuO.sQU	0.758055	2.13412	0.00211	NM_015356.3	23513	SCRIB	NP_056171.2	ILMN_1726516	ACCCCAGCCGAGACCTCGGCGAGACTGTAACTAGTGATGTTTGTACAACC	Homo sapiens scribbled homolog (Drosophila) (SCRIB), transcript variant 2, mRNA.	CRIB1; SCRB1; Vartul; SCRIB1
3sU9Hovnnyt6hu7uHc	0.757816	2.13361	5.27e-05	NM_014647.2	9665	KIAA0430	NP_055462.2	ILMN_1793371	GTACCATTCACTGGAGTTGCTGCTTAGGTCTGGGACGTGTGTGTGACTCT	Homo sapiens KIAA0430 (KIAA0430), mRNA.	A-362G6.1; KIAA0430; LKAP
EA4JWlRFYRSV559cHw	0.757547	2.13304	0.000305	NM_001823.3	1152	CKB	NP_001814.2	ILMN_1671478	AAATGAAGCCCGGCCCACACCCGACACCAGCCCTGCTGCTTCCTAACTTA	Homo sapiens creatine kinase, brain (CKB), mRNA.	B-CK; CKBB
ZlT4XcuuL9yDHrU9OI	0.757425	2.13278	4.87e-05	NM_001024847.1	7048	TGFBR2	NP_001020018.1	ILMN_2384241	GCCCATTGACCTCTAGTGGTGAGTTTCTAGAATACTGGTCCATTCATGAG	Homo sapiens transforming growth factor, beta receptor II (70/80kDa) (TGFBR2), transcript variant 1, mRNA.	RIIC; MFS2; HNPCC6; TAAD2; AAT3; TGFR-2; FAA3; TGFbeta-RII
B1LqutLKIkb0ioIlN0	0.755993	2.12972	0.000253	NM_003945.3	8992	ATP6V0E1	NP_003936.1	ILMN_2071937	TCCAGTGGGGTGGTCAGTAGGAGAGCACGTTCAGAGGGAAGAGCCATCTC	Homo sapiens ATPase, H+ transporting, lysosomal 9kDa, V0 subunit e1 (ATP6V0E1), mRNA.	Vma21p; ATP6V0E; Vma21; ATP6H; M9.2
T03kDulKfqgQ465ECk	0.755273	2.12819	0.000155	NM_022168.2	64135	IFIH1	NP_071451.2	ILMN_1781373	TCATCTGCAAATGTGGCCAGGCTTGGGGAACAATGATGGTGCACAAAGGC	Homo sapiens interferon induced with helicase C domain 1 (IFIH1), mRNA.	MDA5; MGC133047; MDA-5; Hlcd; IDDM19
iQuv5dPl.lE3gvdJJE	0.754057	2.12561	0.000166	NM_147189.2	90362	FAM110B	NP_671722.1	ILMN_1679217	CAAGTGGTTTGCCTCATTGCCTTTGCCACATCTGAAGTTCTCAGCAGCAC	Homo sapiens family with sequence similarity 110, member B (FAM110B), mRNA.	FAM110B; MGC39325; C8orf72
E5fUedfzh5H3JSyd5E	0.752831	2.123	0.000116	NM_003706.1	8605	PLA2G4C	NP_003697.1	ILMN_1810191	TGCCTTCCACTGCTCCTTTATGACTGCACTTCTAGCCAGTAGCTCTGCAC	Homo sapiens phospholipase A2, group IVC (cytosolic, calcium-independent) (PLA2G4C), mRNA.	CPLA2-gamma; DKFZp586C0423
xfe6UjfjT0FLDrF4oE	0.752009	2.12126	4.21e-05	NM_018440.3	55824	PAG1	NP_060910.3	ILMN_2055156	CTTCTGTGGCCAGATCTTGATCATTCAACCAGTAATGGTACCTGAGGAAC	Homo sapiens phosphoprotein associated with glycosphingolipid microdomains 1 (PAG1), mRNA.	CBP; FLJ37858; MGC138364; PAG
6Ipa71d7jie5XhLC2g	0.751157	2.11945	4.36e-05	NM_013409.1	10468	FST	NP_037541.1	ILMN_1700081	AGAGGCCGGTGTTCCCTCTGTGATGAGCTGTGCCCTGACAGTAAGTCGGA	Homo sapiens follistatin (FST), transcript variant FST344, mRNA.	FS
H5zqV5H1.n1170V664	0.750772	2.11863	0.000245	NM_014847.2	9898	UBAP2L	NP_055662.2	ILMN_1814789	TGCTATGGGCCCTGCACTTCCTTTGCTTCCTCCTGTTCACCCTGGTGGTG	Homo sapiens ubiquitin associated protein 2-like (UBAP2L), mRNA.	NICE-4; KIAA0144; FLJ42300
uqVepLq.6kD1f3_TUQ	0.750061	2.11713	0.000293	NM_024298.2	79143	MBOAT7	NP_077274.2	ILMN_1722218	GGGCCCCTGGGCAGTGGGTTTTGGGCAAATTCCCTTTCTTTGCATCCACA	Homo sapiens membrane bound O-acyltransferase domain containing 7 (MBOAT7), mRNA.	hMBOA-7; LPIAT; BB1; LENG4
uKXTe53Z6kbp9O0sJA	0.748365	2.11354	5.51e-05	NM_025079.1	80149	ZC3H12A	NP_079355.1	ILMN_1672295	AGGCCTCATCTGTGCTCTCGCTGGGCACGTGGCTTCATGTCAGTAAGCAA	Homo sapiens zinc finger CCCH-type containing 12A (ZC3H12A), mRNA.	MCPIP; FLJ23231; dJ423B22.1; RP3-423B22.1
ohXh5y94oR66e5zu6U	0.748362	2.11353	0.000334	NM_001009566.1	22883	CLSTN1	NP_001009566.1	ILMN_2415179	GACCCTGACTGCTAGTTCTGAGGACACTGGTGGCTGTGCTATGTGTGGCC	Homo sapiens calsyntenin 1 (CLSTN1), transcript variant 1, mRNA.	CSTN1; PIK3CD; XB31alpha; KIAA0911; FLJ32258; alcalpha2; alcalpha1
QIChS5bRNnt3j7VaRQ	0.747807	2.11236	0.000116	NM_001031685.2	7159	TP53BP2	NP_001026855.2	ILMN_1779706	AGAAAGGACCAGTGCCGTCACATCGCTGTCTCTGATTGTCCCCGGCACCA	Homo sapiens tumor protein p53 binding protein, 2 (TP53BP2), transcript variant 1, mRNA.	53BP2; BBP; p53BP2; ASPP2; PPP1R13A
HkHUh4rcWKp0BHcblQ	0.747367	2.11143	0.000349	NM_002178.2	3489	IGFBP6	NP_002169.1	ILMN_1669362	GCAACTCCAGACTGAGGTCTACCGAGGGGCTCAAACACTCTACGTGCCCA	Homo sapiens insulin-like growth factor binding protein 6 (IGFBP6), mRNA.	IBP6
Hq4qlIqC3nu907KO0k	0.7473	2.11129	0.000165	NM_014945.2	22885	ABLIM3	NP_055760.1	ILMN_1656940	GGGTGAGGGGCCAGAGGGAAGTCTGCTGTGTTCTCATGTAGGATGTCAGC	Homo sapiens actin binding LIM protein family, member 3 (ABLIM3), mRNA.	HMFN1661
KW2iFI4XvI6ctezB2E	0.74604	2.10863	9.53e-05	NM_001023587.1	10057	ABCC5	NP_001018881.1	ILMN_1651964	CCGTCGGAGACCAGATGACCTGTTAGATGGCTAGTCCTGTATAACTCGAC	Homo sapiens ATP-binding cassette, sub-family C (CFTR/MRP), member 5 (ABCC5), transcript variant 2, mRNA.	MOAT-C; pABC11; ABC33; MRP5; SMRP; EST277145; DKFZp686C1782; MOATC
fUp2H0qtLvXtUBVESA	0.745099	2.10665	9.58e-05	NM_144650.2	137872	ADHFE1	NP_653251.2	ILMN_1702858	CCAGGCTCGACTTCAGGGGTCAGTGTTCCTGTCCCAAACCCCACACAGAA	Homo sapiens alcohol dehydrogenase, iron containing, 1 (ADHFE1), nuclear gene encoding mitochondrial protein, mRNA.	FLJ32430; HOT; ADH8; MGC48605; HMFT2263
ronR3qXF6.S8irXXvM	0.744935	2.10631	0.000293	NM_173475.1	123879	DCUN1D3	NP_775746.1	ILMN_1665455	GGAGCTCACTCTGGGCCTACCTGGTTTCAGTTAGAGGGTCCTCCTGTTAT	Homo sapiens DCN1, defective in cullin neddylation 1, domain containing 3 (S. cerevisiae) (DCUN1D3), mRNA.	MGC48972; FLJ41725; DKFZp686O0290; 44M2.4
rvRN_9VP3R_7RSe.uU	0.744173	2.1047	0.000323	NM_014294.4	23471	TRAM1	NP_055109.1	ILMN_1737146	GTTCACATCTTGTTCCCCATTTCTCACTTGTGTCACCAGCTGTTTGTGCC	Homo sapiens translocation associated membrane protein 1 (TRAM1), mRNA.	PNAS-8; TRAMP; TRAM
olQIEDHwbqLoFE4l50	0.744124	2.1046	0.000147	NM_002526.1	4907	NT5E	NP_002517.1	ILMN_1697220	GCCCAAAGAACAAATACTTAACGTGGGAGTGGAACCACATGAGCCTGCTC	Homo sapiens 5'-nucleotidase, ecto (CD73) (NT5E), mRNA.	eN; eNT; NT5; NT; CD73; NTE; E5NT
xqgv7FU_Pfrl.qNh6s	0.743834	2.10399	7.79e-05	NM_015435.3	25897	RNF19A	NP_056250.3	ILMN_2381197	GGGGAAGTTTGTACCCCATTGATTCTTGGTGCCTTTGGGATCGACTGGGT	Homo sapiens ring finger protein 19A (RNF19A), transcript variant 2, mRNA.	RNF19; DKFZp566B1346; DORFIN
6F69Qy_7_VCX92k034	0.743329	2.10293	7.4e-05	NM_006064.3	10325	RRAGB	NP_006055.3	ILMN_1741219	ACCTGGTTCCAATAGTTGTGTTTGCCCAAGCCTTTCTCGGCATCATCTTG	Homo sapiens Ras-related GTP binding B (RRAGB), transcript variant RAGBs, mRNA.	RAGB; bA465E19.1
3TkXAX.oA3lupXUjJ0	0.743123	2.10249	7.96e-05	NM_000633.2	596	BCL2	NP_000624.2	ILMN_2246956	CATGCACCTAAACCTTTTGGAAAATCTGCCGTGGGCCCTCCAGATAGCTC	Homo sapiens B-cell CLL/lymphoma 2 (BCL2), nuclear gene encoding mitochondrial protein, transcript variant alpha, mRNA.	Bcl-2
xJ1J7rjZL0S0hjUj1U	0.7429	2.10202	8.52e-05	NM_033380.1	1287	COL4A5	NP_203699.1	ILMN_2375360	AGCTCCAGCTGTGGTGATCGCAGTTCACAGTCAGACGATCCAGATTCCCC	Homo sapiens collagen, type IV, alpha 5 (COL4A5), transcript variant 2, mRNA.	MGC42377; ATS; MGC167109; CA54; ASLN
oE2VfefS7gKUbgjnmk	0.742408	2.10099	0.000178	NM_001040138.1	51192	CKLF	NP_001035228.1	ILMN_1712389	ACATCGCCCCTTCTGCTTCAGTGTGAAAGGCCACGTGAAGATGCTGCGGC	Homo sapiens chemokine-like factor (CKLF), transcript variant 5, mRNA.	CKLF3; UCK-1; CKLF1; C32; CKLF4; CKLF2; HSPC224
3dClCdFXQud0R2oXD0	0.741265	2.09859	0.000557	NM_020223.2	56975	FAM20C	NP_064608.2	ILMN_1712684	CTCAAGGCCAAGCTCACCCCTCAAGTGCTCTCACACTCGGGACCTAATTC	Homo sapiens family with sequence similarity 20, member C (FAM20C), mRNA.	RNS; DMP4
cV6F0uopuniFB6.lzA	0.741112	2.09827	7.64e-05	NM_014330.2	23645	PPP1R15A	NP_055145.2	ILMN_1659936	CCCTGGACCTCAGTGGGAGGCGTGGCTGAGACCAACTGGTTTGCCTATAA	Homo sapiens protein phosphatase 1, regulatory (inhibitor) subunit 15A (PPP1R15A), mRNA.	GADD34
WwEX2r5JUYXRevUsUc	0.74045	2.09688	0.000298	XM_001128725.1	7364	UGT2B7	XP_001128725.1	ILMN_1679194	TAAACACCTTCGGGTTGCAGCCCACGACCTCACCTGGTTCCAGTACCACT	PREDICTED: Homo sapiens UDP glucuronosyltransferase 2 family, polypeptide B7 (UGT2B7), mRNA.
BrfuoV6jv6ofxzckVQ	0.738303	2.09238	0.00023	NM_005072.3	6560	SLC12A4	NP_005063.1	ILMN_2084059	GGTCTTGTGGGACCCTGGGATGTTTGGGGACTTTACTATCTAGCACCCCA	Homo sapiens solute carrier family 12 (potassium/chloride transporters), member 4 (SLC12A4), mRNA.	FLJ40489; KCC1
T0SyX54JTRI6iClOUk	0.73799	2.09173	0.000925	NM_006058.3	10318	TNIP1	NP_006049.3	ILMN_1703650	TCACAGTAGCCTTGCTGAAGCCATCACAGATGGGAGAAGGCCATGCCAGC	Homo sapiens TNFAIP3 interacting protein 1 (TNIP1), mRNA.	KIAA0113; NAF1; VAN; ABIN-1
fJ4eWORqJ4CqJzHl1Q	0.736518	2.08865	5.91e-05	NM_004987.3	3987	LIMS1	NP_004978.2	ILMN_1675387	AGCTGACTGCCGATGCACGGGAGCTGAAAGGGGAGCTATACTGCCTCCCA	Homo sapiens LIM and senescent cell antigen-like domains 1 (LIMS1), mRNA.	PINCH; PINCH1
iLiYujnucbuA3t.mqU	0.736036	2.08764	0.000125	NM_002147.3	3215	HOXB5	NP_002138.1	ILMN_1674908	AGTGAGCGAGTGGATGCTGTGCTACGTGTGAAATCTGTCTTTGCGGGGCC	Homo sapiens homeobox B5 (HOXB5), mRNA.	HU-1; HOX2; HHO.C10; HOX2A; Hox2.1
fIlYItAFdDvV153XlU	0.735506	2.08654	0.000844	NM_020190.2	56944	OLFML3	NP_064575.1	ILMN_1727532	AGAGCCCGAAGAGTCAAAACCCTCAATGTTCCCTCCTGCTCTCCTGCCCC	Homo sapiens olfactomedin-like 3 (OLFML3), mRNA.	OLF44; HNOEL-iso
fctt136XSSd9XvfHr4	0.734249	2.08392	0.000108	NM_001040443.1	51131	PHF11	NP_001035533.1	ILMN_1776723	CTAGTCGTCTCCTCTTGGCCTCAGCAGCTCTTCCCTGTTCTTACTGGTTG	Homo sapiens PHD finger protein 11 (PHF11), transcript variant 1, mRNA.	IGHER; IGEL; BCAP; NYREN34; NY-REN-34; RP11-185C18.3; IGER; APY
KedHu197rdKJ5L7574	0.733398	2.08214	0.000253	NM_001025100.1	4155	MBP	NP_001020271.1	ILMN_1672660	CTGCTCACTGTGTCCTTCTGTGGTCTCAGGAGCTGCAGTTGTTGCTGTTG	Homo sapiens myelin basic protein (MBP), transcript variant 8, mRNA.	MGC99675
K7j1JRZeFNZT1h5wCY	0.732644	2.08057	0.000162	NM_004107.3	2217	FCGRT	NP_004098.1	ILMN_1705302	TGTGATTCCAGCCACCGCCTGACCATCCGCCATTCCGACTGCTAAAAGCG	Homo sapiens Fc fragment of IgG, receptor, transporter, alpha (FCGRT), transcript variant 1, mRNA.	alpha-chain; FCRN
xbqLufulXSAjLeenXI	0.732062	2.07936	0.000286	NM_001013642.2	388610	TRNP1	NP_001013664.1	ILMN_1695946	CGTGGGAGTGTGCTTGTGGCCCCTCAGAAAGATAGTCTGCTGGCTCCTAG	Homo sapiens TMF1-regulated nuclear protein 1 (TRNP1), mRNA.
NJ1q6evdLr7dO3f.e0	0.731994	2.07922	0.000204	NM_006432.3	10577	NPC2	NP_006423.1	ILMN_1716678	AGCTCCGGGTGGCTGGTTCTCAGTGGTTGTCTCATGTCTCTTTTTCTGTC	Homo sapiens Niemann-Pick disease, type C2 (NPC2), mRNA.	MGC1333; NP-C2; HE1
fengk1X6LlOzC_pzyI	0.731328	2.07784	0.000631	NM_052886.2	114569	MAL2	NP_443118.1	ILMN_1770653	CTGGCTGAAGCATCCCCTTGGAGTGCCATGTATAAGTTGGGCTATTAGAG	Homo sapiens mal, T-cell differentiation protein 2 (MAL2), mRNA.
xpa.LhVOHxJa98XfK4	0.73124	2.07766	0.000461	NM_003312.4	7263	TST	NP_003303.2	ILMN_1691572	GGCCGGTTTAGTGACCCCATGACTTACAGCCGGTTCTTACCTCTTAGGTG	Homo sapiens thiosulfate sulfurtransferase (rhodanese) (TST), nuclear gene encoding mitochondrial protein, mRNA.	MGC19578; RDS
WlysSDwyV8kGHnnruw	0.7312	2.07757	0.000298	NM_024496.2	64207	C14orf4	NP_078772.1	ILMN_1804396	GCCTAGGTACAGAATTAATAGCCCTTAGCAACGACTGCTGCTGGTGTGTA	Homo sapiens chromosome 14 open reading frame 4 (C14orf4), mRNA.	IRF2BPL; KIAA1865; EAP1
T4v1BFuefjIOH_K1_g	0.730467	2.07605	4.64e-05	NM_173505.2	147463	ANKRD29	NP_775776.2	ILMN_2075643	TGAGTTTCCAACACCGTGCTGCTTGATAGAATGACTTTGAGGTCCTTGGA	Homo sapiens ankyrin repeat domain 29 (ANKRD29), mRNA.	FLJ25053
KUXd9XWh3ASgfgx6iI	0.730097	2.07528	0.000106	NM_005524.2	3280	HES1	NP_005515.1	ILMN_1710284	CCACCTCTCTTCCCTCCGGACTCTAAACAGGAACTTGAATACTGGGAGAG	Homo sapiens hairy and enhancer of split 1, (Drosophila) (HES1), mRNA.	HHL; FLJ20408; HRY; HES-1
NG_Lp56Od7GoK14aOI	0.729941	2.07496	0.00266	NM_013258.3	29108	PYCARD	NP_037390.2	ILMN_1698766	ACGTTGAGTGGCTGCTGGATGCTCTGTACGGGAAGGTCCTGACGGATGAG	Homo sapiens PYD and CARD domain containing (PYCARD), transcript variant 1, mRNA.	TMS1; MGC10332; ASC; CARD5
Tpa0Q1JHSEiUKQzXfk	0.729114	2.07324	6.4e-05	NM_004177.3	6809	STX3	NP_004168.1	ILMN_1659544	GGCCGGTCACAATCCAGCACTCAGACAGAGCCAAGGCAATATCCTCTTGC	Homo sapiens syntaxin 3 (STX3), mRNA.	STX3A
uvgRJSRL9hK0KCJ79I	0.728842	2.07268	9.48e-05	NM_006822.1	10966	RAB40B	NP_006813.1	ILMN_2230566	GTTGAACACAGCCAGCACAGTTTCGACAGGTCAAGGAAGAGCTGTTTCAG	Homo sapiens RAB40B, member RAS oncogene family (RAB40B), mRNA.	SEC4L; FLJ42385; RAR
EsMlAVR3vrJD6SVz9I	0.726776	2.0684	7.99e-05	NM_016269.2	51176	LEF1	NP_057353.1	ILMN_2213136	GTAATAGCCAAACCCCACTCTGTTGGTAGCAATTGGCAGCCCTATTTCAG	Homo sapiens lymphoid enhancer-binding factor 1 (LEF1), mRNA.	TCF1ALPHA; DKFZp586H0919
xeEedZNee7te9TvWvU	0.726774	2.0684	4.73e-05	NM_006184.3	4924	NUCB1	NP_006175.2	ILMN_1722634	CTGACACTGCTCCGCATCCTGCTGTGTGTCCTGTTCCATGTTCCGGTTCC	Homo sapiens nucleobindin 1 (NUCB1), mRNA.	NUC; FLJ40471; DKFZp686A15286
rF_OsGdzev_rv.Tv8k	0.725676	2.06613	5.34e-05	NM_013995.1	3920	LAMP2	NP_054701.1	ILMN_2279961	ACCTTGATGGTAACGCTCTATCTGGTTTTGGGTGTTTTTCATGTTTTAGC	Homo sapiens lysosomal-associated membrane protein 2 (LAMP2), transcript variant LAMP2B, mRNA.	CD107b; LAMP-2C; LAMPB
it1ISdTSgUJApSMl4Q	0.724043	2.06276	0.000389	NM_014365.2	26353	HSPB8	NP_055180.1	ILMN_1791280	GTCTCCAGACAGCTCCATCAGGAACCAAGCAAAGGCCAGATAGCCTGACA	Homo sapiens heat shock 22kDa protein 8 (HSPB8), mRNA.	HMN2; E2IG1; HMN2A; H11; DHMN2; HSP22; CMT2L
Ef2IiC.CfRQ5514UOg	0.722822	2.06024	5.57e-05	NM_018334.3	54674	LRRN3	NP_060804.2	ILMN_2048591	CTTTCGAGAGAGAAGTTTAAGCTTCACCAATGCTGCTCCTGACCAATGGA	Homo sapiens leucine rich repeat neuronal 3 (LRRN3), mRNA.	NLRR-3; NLRR3; FLJ11129
fHv1pXoog4qKIq.3OE	0.722198	2.05895	0.00032	NM_001543.3	3340	NDST1	NP_001534.1	ILMN_1807283	ACTGTTTCCGGCCCTGGAGGAGAATGAGGGAGGAGAGGGTTTTCTATGAC	Homo sapiens N-deacetylase/N-sulfotransferase (heparan glucosaminyl) 1 (NDST1), mRNA.	HSST; NST1
fV6VFVH9SpACpUq8ww	0.721885	2.05831	0.000183	NM_001031696.1	23646	PLD3	NP_001026866.1	ILMN_1666976	CCCTGGCCCACCCCCACTTTCCAGGGCAAAAAGGGCCCAGGGTTATAATA	Homo sapiens phospholipase D family, member 3 (PLD3), transcript variant 1, mRNA.	HU-K4
ESSOKRzOZ9QHXgXhBQ	0.721719	2.05797	0.00207	NM_001080425.1	56271	BEX4	NP_001073894.1	ILMN_2351638	CAGCAGATGAGGCACTATATGCGCTTCCAAACTCCTGAACCTGACAACCA	Homo sapiens BEX family member 4 (BEX4), mRNA.	BEXL1; BEX4; FLJ10097
9iDnutZBFSNhB16q3g	0.720695	2.05586	9.29e-05	NM_009587.2	3965	LGALS9	NP_033665.1	ILMN_2412214	GAGAATGCTGTGGTCCGCAACACCCAGATCGACAACTCCTGGGGGTCTGA	Homo sapiens lectin, galactoside-binding, soluble, 9 (LGALS9), transcript variant 1, mRNA.	MGC125973; MGC117375; ECALECTIN; HUAT; galectin-9; MGC125974
iFLBuKHlCzp.tXOHSI	0.720142	2.05473	0.00063	NM_031426.2	83543	AIF1L	NP_113614.1	ILMN_1770725	ACCAGTAACGTGAGGACTGCCAAGTATGGCTTTGTCCCTATGACTCAGAG	Homo sapiens allograft inflammatory factor 1-like (AIF1L), transcript variant 1, mRNA.	MGC29466; FLJ12783; IBA2
f3uDfp6h9d4uOXirSc	0.719137	2.05266	0.000112	NM_022486.3	64420	SUSD1	NP_071931.2	ILMN_1709750	TCTGTGAATCTTGGCTGGGACTTCCTCTGAGTGATGCCTGAGGGTCAGCT	Homo sapiens sushi domain containing 1 (SUSD1), mRNA.	RP11-4O1.1
HdUm8EQDU6ks46Std4	0.719002	2.05238	5.41e-05	NM_001040619.1	467	ATF3	NP_001035709.1	ILMN_2374865	CTCCCAGCGTTAACACAAAATCCATGGGCAGTATGATGGCAGGTCCTCTG	Homo sapiens activating transcription factor 3 (ATF3), transcript variant 4, mRNA.
K0rlfOAKfjIqL_17pU	0.717149	2.04858	5.41e-05	NM_015655.2	26152	ZNF337	NP_056470.1	ILMN_1663160	TCAGGTGCCCTTATGAAAAGGCTTGATAGAGGGAGTTTGTCCTGTGGCCC	Homo sapiens zinc finger protein 337 (ZNF337), mRNA.
o4VUSopKAElIJRfhH8	0.716596	2.04745	0.000259	NM_004753.4	9249	DHRS3	NP_004744.2	ILMN_1752478	TGACCCCCACAGGGAGGCAGGAAAACAGCCAGAAGCCACCTTGACACTTT	Homo sapiens dehydrogenase/reductase (SDR family) member 3 (DHRS3), mRNA.	retSDR1; SDR1; Rsdr1; RDH17
HKg7SShVNlNXu3cRns	0.715946	2.04612	0.000379	NM_006129.2	649	BMP1	NP_006120.1	ILMN_1800412	AGGGAATGTCAGCAGGACCCCATCGCCATCCCTGTGTCTCTACACGCTGT	Homo sapiens bone morphogenetic protein 1 (BMP1), transcript variant BMP1-3, mRNA.	PCOLC; FLJ44432; TLD; PCP
uYJel35_m4wV7TfVAk	0.715353	2.04491	0.00183	NM_003033.2	6482	ST3GAL1	NP_003024.1	ILMN_1683313	CGAAGCCTGGCCTCTTGCTTGGCGTGATAACCCTGTCATCTTCCCAAAGC	Homo sapiens ST3 beta-galactoside alpha-2,3-sialyltransferase 1 (ST3GAL1), transcript variant 1, mRNA.	ST3O; SIATFL; ST3GalA.1; 1; ST3GalIA; SIAT4A; MGC9183; Gal-NAc6S; ST3GalA
B3_oNht0Ir3U66xKOk	0.714455	2.04307	0.000131	NM_181652.1	25824	PRDX5	NP_857635.1	ILMN_2383975	TCTTTGGGAATCGACGTCTCAAGAGGTTCTCCATGGTGGTACAGGATGGC	Homo sapiens peroxiredoxin 5 (PRDX5), nuclear gene encoding mitochondrial protein, transcript variant 3, mRNA.	PRDX6; AOEB166; MGC142285; SBBI10; ACR1; MGC142283; B166; PRXV; PLP; MGC117264; PMP20
xRXl11eef5PR9fpSLQ	0.714288	2.04273	0.000164	NM_016609.3	51310	SLC22A17	NP_057693.3	ILMN_1653200	CACCCTGCCTCCTCCCTGCTGCTTTGCATTCACTTCCTTGGCCAGAGTCA	Homo sapiens solute carrier family 22, member 17 (SLC22A17), transcript variant 2, mRNA.	BOIT; BOCT; NGALR; hBOIT
luDHV5JAQiOkO.1_9U	0.71216	2.03839	0.000539	NM_006164.2	4780	NFE2L2	NP_006155.2	ILMN_1790909	GTGAATACTCCCTGCAGCAAACAAGAGATGGCAATGTTTTCCTTGTTCCC	Homo sapiens nuclear factor (erythroid-derived 2)-like 2 (NFE2L2), mRNA.	NRF2
lF4JSEqSKbWeEDR1Tg	0.710673	2.03536	6.46e-05	NM_018295.2	55281	TMEM140	NP_060765.2	ILMN_1736863	ACCTGAAGCCAGACAGGGCAGAGGCGTCCGCTGACAAATCACTCCCATGA	Homo sapiens transmembrane protein 140 (TMEM140), mRNA.	FLJ11000
0SXicSOVOWPfYCU75Q	0.710369	2.03474	0.000626	NM_000609.4	6387	CXCL12	NP_000600.1	ILMN_1689111	CAGCCTGAGCTACAGATGCCCATGCCGATTCTTCGAAAGCCATGTTGCCA	Homo sapiens chemokine (C-X-C motif) ligand 12 (stromal cell-derived factor 1) (CXCL12), transcript variant 2, mRNA.	chemokine; TLSF-b; SDF1A; TPAR1; SDF-1b; TLSF-a; SDF1; PBSF; SDF1B; SCYB12; SDF-1a
ZhXwAhHt0Huu8kUlJ0	0.708958	2.03187	0.000243	NM_001731.1	694	BTG1	NP_001722.1	ILMN_1775743	GACCCTTAAAAAGACACTGTCTCAACTGTGGTGTTAGCACCAGCCAGCTC	Homo sapiens B-cell translocation gene 1, anti-proliferative (BTG1), mRNA.
0p6J6iK54nBLlBC518	0.707462	2.02883	0.000106	NM_020247.4	56997	CABC1	NP_064632.2	ILMN_1731064	GGCTGGAGCTGGGAGAGGTGCTGAGCTAACAGTGCCAACAAGTGCTCCTT	Homo sapiens chaperone, ABC1 activity of bc1 complex homolog (S. pombe) (CABC1), nuclear gene encoding mitochondrial protein, mRNA.	MGC4849; COQ8; ADCK3
B.we.lHnldFXlad6LE	0.707269	2.02844	8.84e-05	NM_003204.1	4779	NFE2L1	NP_003195.1	ILMN_1739450	TTTTAACTGTTTGCCACTGCTGCCCTCACCCCTGCCCGGCTCTGGAGTAC	Homo sapiens nuclear factor (erythroid-derived 2)-like 1 (NFE2L1), mRNA.	FLJ00380; TCF11; NRF1; LCR-F1
xWbMn3pep_l6PvoYvc	0.707144	2.02819	0.000745	NM_004528.2	4259	MGST3	NP_004519.1	ILMN_1751956	CCGCGTATAGCTTCTGGCCTGGGCTTGGCCTGGATTGTTGGACGAGTTCT	Homo sapiens microsomal glutathione S-transferase 3 (MGST3), mRNA.	GST-III
ZEObIyCCVRqJSjqHrY	0.706529	2.02694	8.57e-05	NM_002775.3	5654	HTRA1	NP_002766.1	ILMN_1676563	ACAATGCGTAGATAGAAGAAGCCCCACGGGAGCCAGGATGGGACTGGTCG	Homo sapiens HtrA serine peptidase 1 (HTRA1), mRNA.	HtrA; PRSS11; ARMD7; ORF480; L56
KJIWxKJJEUolOILl_g	0.706356	2.02659	5.37e-05	NM_001002919.1	285016	LOC285016	NP_001002919.1	ILMN_2089752	AGCAGACCGTACAGGAGCAGCACACCAGGAGCCATGAGAAGTGCCTTGGA	Homo sapiens hypothetical protein LOC285016 (LOC285016), mRNA.	RGPG542; PRO1097
3Aq_iknpEIp4peng8U	0.705622	2.02511	0.000451	NM_001032409.1	4938	OAS1	NP_001027581.1	ILMN_1675640	AAAGGGTTGGAGGCAGCTGGCACAAGAGGCTGAGGCCTGGCTGAATTACC	Homo sapiens 2',5'-oligoadenylate synthetase 1, 40/46kDa (OAS1), transcript variant 3, mRNA.	OIAS; OIASI; IFI-4
03JNI0NUINTSQXSFBU	0.705325	2.02451	0.000195	NM_052937.1	115294	PCMTD1	NP_443169.1	ILMN_1737426	TCTAGCATCAGATCAATCCCAAGAATCCATCAGCAACCTCAGACCAACCC	Homo sapiens protein-L-isoaspartate (D-aspartate) O-methyltransferase domain containing 1 (PCMTD1), mRNA.	FLJ10883
ThH5Ek6d5dEOOS0lF4	0.704546	2.02293	0.00155	NM_001336.2	1522	CTSZ	NP_001327.2	ILMN_1666269	GACACTTGCACAGCATGGCTCTGCCTCACAATGATGCAGTCAGCCACCTG	Homo sapiens cathepsin Z (CTSZ), mRNA.	CTSX
9mt0pQ8e6JJ.T1xUfk	0.703148	2.0201	0.000405	NM_015994.2	51382	ATP6V1D	NP_057078.1	ILMN_1797310	GCGGTCTCAGGCCAATTACTGTGGAGCAGCTTTCATTCCTACCCACTTGC	Homo sapiens ATPase, H+ transporting, lysosomal 34kDa, V1 subunit D (ATP6V1D), mRNA.	ATP6M; VATD; VMA8
odbdZwAxgDyUpuumJE	0.702926	2.01965	0.00284	NM_199139.1	54739	XAF1	NP_954590.1	ILMN_2370573	CTCCGTCTCCGCTAAAAATACGAAAATTAGCCAGGCGTGGTGGCGAGCAC	Homo sapiens XIAP associated factor 1 (XAF1), transcript variant 2, mRNA.	HSXIAPAF1; BIRC4BP
3K4Roun4n3qjkrUWJU	0.702693	2.01918	0.000525	NM_002230.1	3728	JUP	NP_002221.1	ILMN_1741970	AGGTGACACGGAGTGGCTTGAGCTTCTGGGGATGCAGGTCCACCGAGCCC	Homo sapiens junction plakoglobin (JUP), transcript variant 1, mRNA.	PKGB; CTNNG; ARVD12; PDGB; DPIII; DP3
lHaEP3q64eLFX8uLFU	0.702404	2.0186	0.00176	NM_006416.3	10559	SLC35A1	NP_006407.1	ILMN_1741440	ACTCGGACAATTTCTGGGTGGTGACTGAGTACCCCTTTAGTGAGTACCCC	Homo sapiens solute carrier family 35 (CMP-sialic acid transporter), member A1 (SLC35A1), mRNA.	inactive; hCST; CMPST; CST
fV011w74gDQP16u7X4	0.702286	2.01836	9.05e-05	NM_016277.3	51715	RAB23	NP_057361.3	ILMN_2346997	CCCTCATCCTCCTAATGTTGAGAAAATCAAATTTCCTGGGTGTGTCCTTG	Homo sapiens RAB23, member RAS oncogene family (RAB23), transcript variant 1, mRNA.	HSPC137; MGC8900; DKFZp781H0695
3rqozv8IVUvDl4BZ5w	0.701476	2.01673	0.000685	NM_022549.2	9638	FEZ1	NP_072043.1	ILMN_2263054	GGTGGGGGATATGTTTTAAGACCCCCAGTTAATGCCTGAAACCGCTGCTA	Homo sapiens fasciculation and elongation protein zeta 1 (zygin I) (FEZ1), transcript variant 2, mRNA.
cFS454rTueg57P6FEQ	0.70129	2.01635	7.52e-05	NM_145693.1	23175	LPIN1	NP_663731.1	ILMN_1671554	ACCCAGTGATGCTGAGGTCATGTGCTGGAATGCTGTATTTGGACCACACA	Homo sapiens lipin 1 (LPIN1), mRNA.	DKFZp781P1796; KIAA0188
ZsSVaCAZdAJPggZS_c	0.700814	2.01539	0.0043	NM_015905.2	8805	TRIM24	NP_056989.2	ILMN_1799642	GTACAGCCCCGGAAGAAACGCCTCAAAAGCATTGAAGAACGCCAGTTGCT	Homo sapiens tripartite motif-containing 24 (TRIM24), transcript variant 1, mRNA.	PTC6; RNF82; TIF1A; hTIF1; TIF1; TIF1ALPHA; TF1A
l4pUCR_fE13jJ79A7k	0.699295	2.01233	0.000162	NM_002514.2	4856	NOV	NP_002505.1	ILMN_1787186	TGAGGCCCAAAGCACTTGCTTACATCCTCTGATAGCTGTTTCAAATGTGC	Homo sapiens nephroblastoma overexpressed gene (NOV), mRNA.	IGFBP9; NOVH; CCN3
rrWdVrSYjXvQ44Do4c	0.699062	2.01186	0.000698	NM_199127.1	91227	GGTLC2	NP_954578.1	ILMN_2403896	GGTCCGCTCCCCGGTCAGCGAGATCCTGTTCAATGATGAAATGGATGACT	Homo sapiens gamma-glutamyltransferase light chain 2 (GGTLC2), transcript variant 1, mRNA.	MGC96916
iURHRR1Sfdu1LgFXgU	0.698899	2.01154	0.000112	NM_005224.2	1820	ARID3A	NP_005215.1	ILMN_1670130	CCACACACTCACCACTCCCAGCTTCTCGTGTCCAGTGAAACCCCTGAACC	Homo sapiens AT rich interactive domain 3A (BRIGHT-like) (ARID3A), mRNA.	E2FBP1; DRIL3; BRIGHT; DRIL1
oFVEhVvXUl5uVcF6f8	0.698456	2.01065	5.55e-05	NM_014508.2	27350	APOBEC3C	NP_055323.2	ILMN_1675684	ACCCCCACAGACCCCGTTCCTCCAGCCTGCGTGCCCCTAACCTGGCTTTT	Homo sapiens apolipoprotein B mRNA editing enzyme, catalytic polypeptide-like 3C (APOBEC3C), mRNA.	ARP5; APOBEC1L; MGC19485; PBI; ARDC4; bK150C2.3; ARDC2
0R3_RHfu..nR7RPVJE	0.698452	2.01064	0.000408	NM_001040443.1	51131	PHF11	NP_001035533.1	ILMN_2390162	CACTCTTTGCACACTCTTGTGTTTTTTGCTCACTGTCACATTCCCAGCAC	Homo sapiens PHD finger protein 11 (PHF11), transcript variant 1, mRNA.	IGHER; IGEL; BCAP; NYREN34; NY-REN-34; RP11-185C18.3; IGER; APY
cSYrV7i.gIJ7eYLpX4	0.698166	2.01006	0.00079	NM_003128.2	6711	SPTBN1	NP_003119.2	ILMN_1661335	CAGCGAGGTCCCTGTGAGTTTGAAAGAAGCTGTCTGCGAAGTGGCCCTTG	Homo sapiens spectrin, beta, non-erythrocytic 1 (SPTBN1), transcript variant 1, mRNA.	SPTB2; ELF; betaSpII
03hXeIjjteVKVjpRyg	0.696587	2.00689	6.5e-05	NM_033504.2	113452	TMEM54	NP_277039.1	ILMN_2059689	TCTGACCCTCTGAGAGATGATGTCCTGCCCAGGCCCGATGGCCACTAGGA	Homo sapiens transmembrane protein 54 (TMEM54), mRNA.	BCLP; CAC1; MGC10137; CAC-1
W6RLx0f7sN4Dcnngxk	0.696389	2.00649	0.000548	NM_183422.1	8848	TSC22D1	NP_904358.1	ILMN_2412380	TGGCACAGTTACTCACTTTGTGTAATCTGAAATCTAGCTGCTGAATACGC	Homo sapiens TSC22 domain family, member 1 (TSC22D1), transcript variant 1, mRNA.	TSC22; RP11-269C23.2; DKFZp686O19206; TGFB1I4; MGC17597
WxiFdXniOZA9HVSxAo	0.694067	2.00184	0.000146	NM_001005910.1	51447	IP6K2	NP_001005910.1	ILMN_1683328	TACGAGACCCTCCCTGCTGAGATGCGCAAATTCACTCCCCAGTACAAAGG	Homo sapiens inositol hexakisphosphate kinase 2 (IP6K2), transcript variant 3, mRNA.	IP6K2; PiUS
uUi6XlzRBRNX1VRCkM	0.693009	1.99972	7.26e-05	NM_006120.2	3108	HLA-DMA	NP_006111.2	ILMN_1695311	CCAGAGTGGCCTGCCTATCACAACCACATCCCTTCCCCCCACAAGGCAAT	Homo sapiens major histocompatibility complex, class II, DM alpha (HLA-DMA), mRNA.	HLADM; RING6; DMA; D6S222E
foSe..BXfeQv74XE6k	0.692858	1.99942	0.000392	NM_005765.2	10159	ATP6AP2	NP_005756.2	ILMN_1677440	GGACAGCTGTTTTTTAACCCTCTTCTGCAAGTTTGTTGACCTACATGGGC	Homo sapiens ATPase, H+ transporting, lysosomal accessory protein 2 (ATP6AP2), mRNA.	M8-9; ELDF10; APT6M8-9; MGC99577; XMRE; ATP6IP2; MSTP009; MRXE; HT028; ATP6M8-9
NFA1Ar3pUX7SKfUV50	0.690489	1.99469	0.000544	NM_018271.2	55258	FLJ10916	NP_060741.2	ILMN_2173294	ACCAAATCCAAAGGTTCTGGCCCACCTTGTCAGAGGCTTCCACCCTGCTC	Homo sapiens hypothetical protein FLJ10916 (FLJ10916), mRNA.
l46J5A.TpL05La0Ioo	0.689431	1.99258	8.16e-05	NM_013229.2	317	APAF1	NP_037361.1	ILMN_1659463	TGATGGAGCTGCAAATTTCATGGCAGTTCATGCAGTCGGTCAAGAGGAGG	Homo sapiens apoptotic peptidase activating factor 1 (APAF1), transcript variant 1, mRNA.	CED4; DKFZp781B1145
KUg7rr3qQQOI_6Ybog	0.689208	1.99214	0.000322	NM_020899.2	57659	ZBTB4	NP_065950.1	ILMN_2097793	CCAGAATGTGGTGGTTCTGGGCAACAAATGAGATTGTGGCGACGTGGAGA	Homo sapiens zinc finger and BTB domain containing 4 (ZBTB4), mRNA.	KAISO-L1; KIAA1538
9X1L7fgSXh16SVzoL0	0.689154	1.99203	0.00055	NM_001037675.1	400818	NBPF20	NP_001032764.1	ILMN_2115490	CCTTCCAGTTGTCTTGAACAGCCTGACTCCTGGCAGCCCTATGGAAGTTC	Homo sapiens neuroblastoma breakpoint family, member 20 (NBPF20), mRNA.
EKcSNT3NTW87p.lNUk	0.688544	1.99082	6.4e-05	NM_130391.2	5789	PTPRD	NP_569075.1	ILMN_2315789	AGGCTACAGATCCATTCTATCCATCCGTTATGTGGCTTTGCCATCCCAGC	Homo sapiens protein tyrosine phosphatase, receptor type, D (PTPRD), transcript variant 2, mRNA.	R-PTP-DELTA; HPTP-DELTA; MGC119751; MGC119750; MGC119752; PTPD; HPTPD; HPTP; MGC119753
KIuXCIBX5F6iZ5_nc0	0.688334	1.9904	0.000274	NM_052900.2	114788	CSMD3	NP_443132.3	ILMN_1659781	AGAGTGCCTAAGAGAAACCCTTGCACCTGGGAGCGCTGCTTGGCTCTATC	Homo sapiens CUB and Sushi multiple domains 3 (CSMD3), transcript variant c, mRNA.	KIAA1894
WuH3ixLwvXXP5R6nvo	0.688035	1.9898	0.000424	NM_016061.1	51646	YPEL5	NP_057145.1	ILMN_1711069	GTGACTTCTGAGTACAGTTAAGTTCCTCCTATTTGCCACTGGGCTGTTGG	Homo sapiens yippee-like 5 (Drosophila) (YPEL5), mRNA.	CGI-127
cJJ9F6Inn.nSwPQfU4	0.687904	1.98954	9.04e-05	NM_033495.2	90293	KLHL13	NP_277030.2	ILMN_2140510	AGCAGCTTCACCTGGAGAGCTGCTTTTGCTCAGTAAATTCAACTTCCATG	Homo sapiens kelch-like 13 (Drosophila) (KLHL13), mRNA.	BKLHD2; FLJ10262; MGC74791; KIAA1309
uR.XnXd7dyREHuDte4	0.687568	1.98887	0.000191	NM_001613.1	59	ACTA2	NP_001604.1	ILMN_1671703	CACTTTCCTGCTCCTCTCTGTCTCTAGCACACAACTGTGAATGTCCTGTG	Homo sapiens actin, alpha 2, smooth muscle, aorta (ACTA2), mRNA.	ACTSA
ZlI600y0a67a757V70	0.687083	1.98791	0.000325	NM_001099786.1	3384	ICAM2	NP_001093256.1	ILMN_1786823	GCCAGATGGTCATCATAGTCACGGTGGTGTCGGTGTTGCTGTCCCTGTTC	Homo sapiens intercellular adhesion molecule 2 (ICAM2), transcript variant 1, mRNA.	CD102
0SpIF3ghlHXUJfRXug	0.685959	1.98568	0.000137	NM_000022.2	100	ADA	NP_000013.2	ILMN_1803686	CAGGGCAGAACCTCTGAAGACGCCACTCCTCCAAGCCTTCACCCTGTGGA	Homo sapiens adenosine deaminase (ADA), mRNA.
lSXoam6verSff8XQ.4	0.685685	1.98513	0.000509	NM_020892.1	113878	DTX2	NP_065943.1	ILMN_2275098	CAGCCTGGACGGGCGTGGGTTCTGGGTCAGCTTCTTTTACCTCAATTTTG	Homo sapiens deltex homolog 2 (Drosophila) (DTX2), mRNA.	MGC71098; KIAA1528; RNF58
ulb4fPU_bd5.Ks6.rY	0.684671	1.98312	6.78e-05	NM_032866.3	84952	CGNL1	NP_116255.2	ILMN_1730229	GCCCGTTGACTTATTCCATTGCGTCTCTGCTTTAGGGTATGGTTTGGTCG	Homo sapiens cingulin-like 1 (CGNL1), mRNA.	FLJ14957; MGC138254; JACOP; KIAA1749
ceSnuwk78Xvp_f7u3s	0.684534	1.98285	0.000119	NM_001386.4	1808	DPYSL2	NP_001377.1	ILMN_1672503	CTGCAGGCTGTGTAAGCATGTTTACCTGTTGGCTTGCTTTGTGTGTCTGT	Homo sapiens dihydropyrimidinase-like 2 (DPYSL2), mRNA.	DHPRP2; DRP-2; DRP2; CRMP2
NSUyuS.n3E45wKeYOo	0.684164	1.98211	0.00234	NM_004385.2	1462	VCAN	NP_004376.2	ILMN_1687301	CAGCCATAGGTGCAGTTTGCTTCTACATGATGCTAAAGGCTGCGAATGGG	Homo sapiens versican (VCAN), mRNA.	DKFZp686K06110; WGN; VERSICAN; PG-M; WGN1; ERVR; CSPG2
QoeCdXp4IxOWLSROrI	0.684096	1.98198	0.000106	NM_015184.3	23228	PLCL2	NP_055999.1	ILMN_1737025	GGACTGAAGCTCCCTGGCTGAAGATACATGCCGAGTCAGCACATGGGTAG	Homo sapiens phospholipase C-like 2 (PLCL2), mRNA.	PLCE2; KIAA1092; FLJ13484
ckhlexDQjRUQgUjlTk	0.682912	1.97963	0.000683	NM_201554.1	1606	DGKA	NP_963848.1	ILMN_2319910	GCAGACGCCCTGTACAATCAAGATCACCCACAAGAACCAGATGCCCATGC	Homo sapiens diacylglycerol kinase, alpha 80kDa (DGKA), transcript variant 4, mRNA.	MGC42356; DGK-alpha; DAGK1; MGC12821; DAGK
9e1epSSoXeCX3_6X.8	0.682774	1.97936	0.0017	NM_000801.2	2280	FKBP1A	NP_000792.1	ILMN_1683658	CTGTCCCTGGGCCAGCAGGGACCTCTGAAGCCTTCTTTGTGGCCTTTTTT	Homo sapiens FK506 binding protein 1A, 12kDa (FKBP1A), transcript variant 12B, mRNA.	PKCI2; FKBP-12; FKBP1; FKBP12; FKBP12C; PPIASE; PKC12
WFFrHlt.kE0L0kl7UU	0.682518	1.97885	0.00102	NM_153813.2	161882	ZFPM1	NP_722520.2	ILMN_1651438	ACCACCGGTACTGCCGTCTTTGCAACATCAAGTTCAGCAGCCTGTCCACC	Homo sapiens zinc finger protein, multitype 1 (ZFPM1), mRNA.	FOG; FOG1; ZNF408; ZNF89A
WULO_39Q65fn653Xro	0.681529	1.9769	0.000116	NM_012110.2	26511	CHIC2	NP_036242.1	ILMN_1679428	CCAAGTATGTTGTCTTTCCAATGGTGCCTTGCTTGGTGCTCTCCTGGTGG	Homo sapiens cysteine-rich hydrophobic domain 2 (CHIC2), mRNA.	BTL; MGC21173
6yEdVgt.72TrREeOfI	0.680664	1.97519	7.9e-05	NM_013230.2	100133941	CD24	NP_037362.1	ILMN_2060413	TAGACACTCCCCGAAGTCTTTTGTTCGCATGGTCACACACTGATGCTTAG	Homo sapiens CD24 molecule (CD24), mRNA.	CD24A
Qp5V34FFROfJVJ._gg	0.679869	1.97362	0.000705	NM_130783.3	90139	TSPAN18	NP_570139.2	ILMN_1699980	GGCTGCCCCTCTTGAACCACCCACATGCTTAGCCCCAGCTTTTTGGAAGA	Homo sapiens tetraspanin 18 (TSPAN18), transcript variant 2, mRNA.	TSPAN
ig726CpSi9e4BSjHkk	0.679344	1.97258	9.29e-05	NM_032246.3	84206	MEX3B	NP_115622.2	ILMN_1658989	GAATGTTCGTGGAAGGGCCAGGAGTTCCTGTGAAACCAGGATACTGCAGC	Homo sapiens mex-3 homolog B (C. elegans) (MEX3B), mRNA.	RNF195; DKFZp434J0617; MGC117199; MEX-3B; RKHD3
Nu3z03e73y5Il6Vnvo	0.678982	1.97187	0.000183	NM_024819.3	79877	DCAKD	NP_079095.2	ILMN_1811648	GTGTCTTATTCATCTCTGTGTTCTTAGTGCAGAGCCTGGCCCGCTGTTGG	Homo sapiens dephospho-CoA kinase domain containing (DCAKD), mRNA.	FLJ22955
KSe4E6HfVUdd8.nRGo	0.677298	1.96855	6.78e-05	NM_000024.4	154	ADRB2	NP_000015.1	ILMN_1695590	CAGCTGTGAACATGGACTCTTCCCCCACTCCTCTTATTTGCTCACACGGG	Homo sapiens adrenergic, beta-2-, receptor, surface (ADRB2), mRNA.	B2AR; BETA2AR; BAR; ADRBR; ADRB2R
Zoq6KiyoLrX.EIP_OQ	0.676563	1.9671	8.51e-05	NM_018247.2	55754	TMEM30A	NP_060717.1	ILMN_1735680	GGAGGGTGGAGGGAGTAGGGAAGTGGTCCTTTTACAAGAATTTTGATGCA	Homo sapiens transmembrane protein 30A (TMEM30A), mRNA.	FLJ10856; C6orf67; CDC50A
K4Ou.WiiQtf9QeruTk	0.674609	1.96326	9.45e-05	NM_006608.1	10745	PHTF1	NP_006599.1	ILMN_1803464	TGAATGGTGTTTCCGGAGGAGCAAGTCCTTTTCCAACTGGGTGTGCATGC	Homo sapiens putative homeodomain transcription factor 1 (PHTF1), mRNA.	PHTF
BZIHS4KCdW4IOiuYUU	0.673309	1.96072	0.000107	NM_000123.2	2073	ERCC5	NP_000114.2	ILMN_1795495	CGCAGAACTCAGTGAAGGAAGCTCCCGTGAAGAATGGAGGTGCGACCACC	Homo sapiens excision repair cross-complementing rodent repair deficiency, complementation group 5 (ERCC5), mRNA.	XPG; ERCM2; UVDR; XPGC; COFS3
T4Ue8_8f4f9IkRX13o	0.672233	1.95861	0.000227	NM_001001391.1	960	CD44	NP_001001391.1	ILMN_1803429	TGACCACTGTTATTGTTACTTTGACTTTTCAGAGCACACCCTTCCTCTGG	Homo sapiens CD44 molecule (Indian blood group) (CD44), transcript variant 4, mRNA.	LHR; CDW44; ECMR-III; MGC10468; MDU2; CSPG8; Pgp1; IN; MUTCH-I; MIC4; MDU3; MC56; HCELL
THp8GLRJdJ7nqGFft0	0.671382	1.95694	0.000245	NM_002999.2	6385	SDC4	NP_002990.2	ILMN_1663042	ACTGGCTTAACGAGTCACAGCCTCAGCTGTGCTGGGACGACCCTTGTCTC	Homo sapiens syndecan 4 (SDC4), mRNA.	MGC22217; SYND4
Kobev3nqeV3TqCX8NE	0.669724	1.9537	8.42e-05	NM_173687.2	286122	C8orf31	NP_775958.1	ILMN_1790751	GGACGTCTGGTTTCTGCTGGGCTGCCCTCTCATGGGAAGCCTTTAATCAC	Homo sapiens chromosome 8 open reading frame 31 (C8orf31), mRNA.	MGC90155; FLJ37131
xU646Ov6AqDvrl.7lE	0.669681	1.95361	0.000275	NM_004090.2	1845	DUSP3	NP_004081.1	ILMN_1797522	CCATGGTGATGGATGGTTTGGAAAGGGAATGTTGGTGCCTTTTGTGCCAC	Homo sapiens dual specificity phosphatase 3 (vaccinia virus phosphatase VH1-related) (DUSP3), mRNA.	VHR
3pEp3lu1_i4CHf.FIo	0.669162	1.9526	0.00438	NM_003844.2	8797	TNFRSF10A	NP_003835.2	ILMN_1721316	GGCACAGGCTCTGCCGTGTCCTTGGAGTGAAAGACTCTTTTTACCAGAGG	Homo sapiens tumor necrosis factor receptor superfamily, member 10a (TNFRSF10A), mRNA.	TRAILR1; MGC9365; APO2; CD261; DR4; TRAILR-1
0_FepinhRBRzoxWR10	0.66759	1.94953	0.00113	NM_177526.1	8612	PPAP2C	NP_803545.1	ILMN_1710170	TTGACCCTGGGCGAGGCTGACCACAACCACTATGGATACCCGCACTCCTC	Homo sapiens phosphatidic acid phosphatase type 2C (PPAP2C), transcript variant 2, mRNA.	PAP-2c; PAP2-g; LPP2
HVS0Y.k73ewn01OevM	0.667463	1.94928	0.00083	NM_033394.1	85461	TANC1	NP_203752.1	ILMN_1772278	CCCCAGTCACGATTTGCATGTTCTCTGTAAGCTTCATCCATGCTGGTTAT	Homo sapiens tetratricopeptide repeat, ankyrin repeat and coiled-coil containing 1 (TANC1), mRNA.	ROLSB; KIAA1728; TANC
oh6nUR36n0t5U3ng6I	0.666228	1.94688	0.000412	NM_138424.1	113220	KIF12	NP_612433.1	ILMN_2105960	GACTGGGCTCCACACTCTTGGGCTTCAGTCTGCCCATCTGCTGAATGGAG	Homo sapiens kinesin family member 12 (KIF12), mRNA.	RP11-56P10.3
E5w5yFLPwqcN0RdfJ4	0.665979	1.94639	0.000141	NM_005779.1	10184	LHFPL2	NP_005770.1	ILMN_1747744	TGCTAATGCTAGACCAGTATTTAAGGGCTAATCTCACACCTCCTTAGCTG	Homo sapiens lipoma HMGIC fusion partner-like 2 (LHFPL2), mRNA.	KIAA0206
xKXCKf3Uoo8n6L3cx0	0.665728	1.94591	9.33e-05	NM_001024912.1	634	CEACAM1	NP_001020083.1	ILMN_2371724	AGGCCTAAGAGGCTTTCTCCAGGAGGATTAGCTTGGAGTTCTCTATACTC	Homo sapiens carcinoembryonic antigen-related cell adhesion molecule 1 (biliary glycoprotein) (CEACAM1), transcript variant 2, mRNA.	BGPI; BGP; BGP1
ZkINSxfkTILJBU1flw	0.665685	1.94582	0.000137	NM_005398.4	5507	PPP1R3C	NP_005389.1	ILMN_1736670	GCAAGAATCCAGTACCTTGCACATAGAAGTAGCAACCCATCCCTTGCCTA	Homo sapiens protein phosphatase 1, regulatory (inhibitor) subunit 3C (PPP1R3C), mRNA.	PPP1R5
lgq1V54eiJ6gzpP6Ec	0.664335	1.9432	0.000152	NM_148177.1	114907	FBXO32	NP_680482.1	ILMN_1703955	GAAGGGTCCCCCTGCTGACTGGAGAGCTGGGAATATGGCATTTGGACACT	Homo sapiens F-box protein 32 (FBXO32), transcript variant 2, mRNA.	ATROGIN1; MAFbx; Fbx32; MGC33610; FLJ32424
i7o1RUDUHTXr_eRHr0	0.66205	1.93876	7.96e-05	NM_138720.1	3017	HIST1H2BD	NP_619790.1	ILMN_1651496	TGTGGATCCCACCCAAATCCAACTCATCCTGGTTTGCTGCACACTGGTTC	Homo sapiens histone cluster 1, H2bd (HIST1H2BD), transcript variant 2, mRNA.	H2B.1B; HIRIP2; MGC90432; dJ221C16.6; H2B/b; H2BFB
oOlWe61Xd7V1N7O73s	0.661147	1.93701	0.00147	NM_024874.3	79932	KIAA0319L	NP_079150.3	ILMN_1683277	ATGGCCCCGCTGTGGTCCCCTCTCTGTCCCTCCATCTGTATGTGTTCTGT	Homo sapiens KIAA0319-like (KIAA0319L), transcript variant 1, mRNA.	PP791; RP4-765A10.3; KIAA1837; PKD1-like
6dUoDtfd6beflfeLeU	0.659803	1.93441	0.000124	NM_015346.2	23503	ZFYVE26	NP_056161.2	ILMN_1798061	CTCCCAGGAAATGTCCTTCTCTGGCGTCTGCTTGCCCTTCTGAGTCTGCC	Homo sapiens zinc finger, FYVE domain containing 26 (ZFYVE26), mRNA.	KIAA0321; DKFZp781H1112; DKFZp686F19106
i6SQgrik0qBqDSnqHg	0.658894	1.93265	0.000174	NM_007021.2	11067	C10orf10	NP_008952.1	ILMN_1767556	TGGCAGCAAGAAGGTGAGGCATCAGGGAACGGGAATCAGGCTGGGACTGA	Homo sapiens chromosome 10 open reading frame 10 (C10orf10), mRNA.	FIG; DEPP
EpdJfAf_9cdUV0mB6k	0.658768	1.93241	0.000642	NM_004252.2	9368	SLC9A3R1	NP_004243.1	ILMN_1680925	GGCCTCAGCCTTAAACTTTTGTTCCTACTCCCACCCTCAGCGAACTGGGC	Homo sapiens solute carrier family 9 (sodium/hydrogen exchanger), member 3 regulator 1 (SLC9A3R1), mRNA.	NHERF1; NHERF; EBP50
WqpW9VIJ5S5.SOT4d8	0.658619	1.93212	0.000534	XM_001128220.1	9842	PLEKHM1	XP_001128220.1	ILMN_1709549	GGGGGCCCGTTCCCCAGAAGCTGCCAGTGCTTTCAGATGCATTGACTCTT	PREDICTED: Homo sapiens pleckstrin homology domain containing, family M (with RUN domain) member 1 (PLEKHM1), mRNA.
BlOeInqf13uFNWl7BM	0.656667	1.92835	0.00128	NM_000820.1	2621	GAS6	NP_000811.1	ILMN_1779558	GCCATGCTGAGAGCTGGGCTTTCCTCTGTGACCATCCCGGCCTGTAACAT	Homo sapiens growth arrest-specific 6 (GAS6), mRNA.	FLJ34709; AXLLG; AXSF; DKFZp666G247
HHUKlAnQOVFMgYe1OE	0.656051	1.92717	0.000304	NM_001225.3	837	CASP4	NP_001216.1	ILMN_1678454	ACTCCAAGGGCCAAAGCTCAAATGCCCACCATAGAACGACTGTCCATGAC	Homo sapiens caspase 4, apoptosis-related cysteine peptidase (CASP4), transcript variant alpha, mRNA.	ICE(rel)II; TX; Mih1/TX; ICH-2; ICEREL-II
fWKhqtv.d5vS6P1t.4	0.655537	1.92618	0.000149	NM_005494.2	10049	DNAJB6	NP_005485.1	ILMN_2402416	CCGAGGGACGGGGTCGTTTTTCTCTGCGTTCAGTGGATTTCCGTCTTTTG	Homo sapiens DnaJ (Hsp40) homolog, subfamily B, member 6 (DNAJB6), transcript variant 2, mRNA.	DKFZp566D0824; HSJ-2; MGC117297; HSJ2; MRJ; HHDJ1; FLJ42837; MSJ-1; DnaJ; MGC1152
uoKzSe6nD5RQ.SXlGM	0.655218	1.92556	0.00149	NM_133265.2	154796	AMOT	NP_573572.1	ILMN_1792409	GGAAGGTATCAGCTGTGGGCTAATTGCCACCAATTTCAGCCTGCCACGAT	Homo sapiens angiomotin (AMOT), transcript variant 2, mRNA.	KIAA1071
K_CHD6i1N3c_ker2Pk	0.654767	1.92469	0.000107	NM_018420.1	55356	SLC22A15	NP_060890.1	ILMN_1730639	TTGAAGACTAATTGGGAGTCCATCTCTCTATTGGCACTGGGTTCGATTGC	Homo sapiens solute carrier family 22 (organic cation transporter), member 15 (SLC22A15), mRNA.	DKFZp761G0313; FLIPT1; PRO34686
fiqeVovq1_Xo.4RJB8	0.654412	1.92401	0.000556	NM_030912.2	81603	TRIM8	NP_112174.2	ILMN_1746704	GAGGGGCTGCCCGGAGTTGGGTCCTTGCCTGGATTTTGACACAGCAACTT	Homo sapiens tripartite motif-containing 8 (TRIM8), mRNA.	RNF27; GERP
0FCogUoBoBIutPVSVo	0.654384	1.92396	0.000217	NM_004083.4	1649	DDIT3	NP_004074.2	ILMN_1676984	ACCAAGGGAGAACCAGGAAACGGAAACAGAGTGGTCATTCCCCAGCCCGG	Homo sapiens DNA-damage-inducible transcript 3 (DDIT3), mRNA.	MGC4154; CEBPZ; CHOP10; CHOP; GADD153
op3vv4MBuBuBUpoKhU	0.654248	1.9237	0.000136	NM_032789.1	84875	PARP10	NP_116178.1	ILMN_2262044	GGCTCTGTTGTTTGAATAAACGTGAACGTGAACCCAGGCGGAAGGGACCC	Homo sapiens poly (ADP-ribose) polymerase family, member 10 (PARP10), mRNA.	FLJ14464
lcqie_JfS7eTuoLqdc	0.654204	1.92361	8.51e-05	NR_002766.1	55384	MEG3		ILMN_2061435	CTAGGGGAGCTGTTGAGCCTTCAGTGTCTGCATGTGGGAAGTGGGCTCCT	Homo sapiens maternally expressed 3 (non-protein coding) (MEG3), transcript variant 1, non-coding RNA. XR_001346-XR_001372	PRO2160; FP504; GTL2; prebp1; FLJ31163; FLJ42589; PRO0518
rvtkCqMN6gIRQNOp0c	0.65351	1.92228	0.000563	NM_022652.2	1848	DUSP6	NP_073143.2	ILMN_2396020	GTTGTCGCAAAGGGGATAATCTGGGAAAGACACCAAATCATGGGCTCACT	Homo sapiens dual specificity phosphatase 6 (DUSP6), transcript variant 2, mRNA.	MKP3; PYST1
f7RJH0gDEQSVfeVWRI	0.653143	1.92157	0.000111	NM_015577.1	26064	RAI14	NP_056392.1	ILMN_1682139	TGTCACAGCACTTCAGAAAATACACAACAGCCCCTTCTGCCCCCGCACAG	Homo sapiens retinoic acid induced 14 (RAI14), mRNA.	KIAA1334; RAI13; DKFZp564G013; NORPEG
irtTf6g2G3QivdTrrE	0.652752	1.92082	0.000328	NM_181652.1	25824	PRDX5	NP_857635.1	ILMN_1711606	GGTGTCCATCTTTGGGAATCGACGTCTCAAGAGGTTCTCCATGGTGGTAC	Homo sapiens peroxiredoxin 5 (PRDX5), nuclear gene encoding mitochondrial protein, transcript variant 3, mRNA.	PRDX6; AOEB166; MGC142285; SBBI10; ACR1; MGC142283; B166; PRXV; PLP; MGC117264; PMP20
BdfkNO6EUNEAsCV674	0.65256	1.92045	0.00139	NM_006823.2	5569	PKIA	NP_006814.1	ILMN_1762262	CTCCTTGCAATCATGTGGACACCAATCACAAAAGTAAAGCCCTGGTGTTG	Homo sapiens protein kinase (cAMP-dependent, catalytic) inhibitor alpha (PKIA), transcript variant 6, mRNA.	PRKACN1
0niXHt19Ue1.dSldI4	0.652334	1.92002	0.000111	NM_015331.2	23385	NCSTN	NP_056146.1	ILMN_1735180	GCTGAGCCTACTGTCTCCTTCCCACTGTCCTTTCTCCAGGCCCTCAGATG	Homo sapiens nicastrin (NCSTN), mRNA.	KIAA0253; APH2; RP11-517F10.1
xo4OHpOBG3_C_6eII4	0.65162	1.91865	0.00252	NM_000935.2	5352	PLOD2	NP_000926.2	ILMN_2410924	GGATGAATGACTGGCATGAACACGTCTTTGAAGTTGTGGCTGAGAAGATG	Homo sapiens procollagen-lysine, 2-oxoglutarate 5-dioxygenase 2 (PLOD2), transcript variant 2, mRNA.	LH2; TLH
WFE.ekm.VIRV3nKU1c	0.650429	1.91636	0.0015	NM_014286.2	23413	FREQ	NP_055101.2	ILMN_1756784	ACCACATTTCTGGCAGCGTTTCCCAGACACCCCTCTGCTAGGCCATCCCT	Homo sapiens frequenin homolog (Drosophila) (FREQ), mRNA.	DKFZp761L1223; FLUP; NCS-1; NCS1
xIk7hXgUneFSggh1FU	0.650275	1.91607	0.000128	NM_032709.1	84795	C10orf33	NP_116098.1	ILMN_1684497	AGAGCATGTGACCCTGAACCAGCTCTGACCCAGGAAGAAGACTCCACCCC	Homo sapiens chromosome 10 open reading frame 33 (C10orf33), mRNA.	FLJ23849; MGC13047
BVFEEdN7QEUJHdJdVk	0.649239	1.91408	9.59e-05	NM_006462.3	10616	RBCK1	NP_006453.1	ILMN_2406313	CCCACCACAACACTCATCTGTCAAACACCAAGCACTCTCAGCCTCCCCGC	Homo sapiens RanBP-type and C3HC4-type zinc finger containing 1 (RBCK1), transcript variant 1, mRNA.	XAP4; RNF54; ZRANB4; RBCK2; UBCE7IP3; C20orf18
o5XVJR9Ey12LV4IiCk	0.647553	1.91086	0.000165	NM_007207.3	11221	DUSP10	NP_009138.1	ILMN_1759175	TGCCCTCCCAGCCACTTCACATAGTCCTCGAGTCCCTGAAGAGAGAAGGC	Homo sapiens dual specificity phosphatase 10 (DUSP10), transcript variant 1, mRNA.	MKP-5; MKP5
ug5zTXn5e1P7oEk3rg	0.647336	1.91044	0.000243	NM_005824.1	10234	LRRC17	NP_005815.1	ILMN_1652826	GAATGCTATCATCCTGCTTGCCTGTCCATTTGTGGAACAGCATCTGGTGA	Homo sapiens leucine rich repeat containing 17 (LRRC17), transcript variant 2, mRNA.	P37NB
9kJvkoOp_klOJfPotM	0.647209	1.9102	0.000163	NM_007069.2	11145	HRASLS3	NP_009000.1	ILMN_1667711	GCAAGCGTTGCAGGAATGGGCTTGGCAGCCATGAGCCTTATTGGAGTCAT	Homo sapiens HRAS-like suppressor 3 (HRASLS3), mRNA.	HREV107-3; HREV107; H-REV107-1; MGC118754
QlF3hK7l5VTd94_e8E	0.646594	1.90903	0.00145	NM_032412.3	84418	C5orf32	NP_115788.1	ILMN_1761566	GCCACCTCTGACAGGTGTGCCTGCCCCCATCTCTTCTGATTGCTGTTAAC	Homo sapiens chromosome 5 open reading frame 32 (C5orf32), mRNA.	ORF1-FL49
TTVSIXfu9eUTJ5Sp8I	0.646258	1.90839	0.000278	NM_001078172.1	26071	FAM127B	NP_001071640.1	ILMN_1686254	CATCCCCAGAGACCTCTTGTGTTCCTGCCACATAGCTGCCAGGGCTTAAG	Homo sapiens family with sequence similarity 127, member B (FAM127B), transcript variant 1, mRNA.	MAR8A; DKFZp564B147; DKFZP564B147; MGC8471; CXX1b
ZK3XeorfpYdKhcJRvA	0.645885	1.90767	0.00029	NM_004159.4	5696	PSMB8	NP_004150.1	ILMN_2390299	AGGTCTCCTCTGGGAGGTCTTGGCCGACTCAGGGACCTAAGCCACGTTAA	Homo sapiens proteasome (prosome, macropain) subunit, beta type, 8 (large multifunctional peptidase 7) (PSMB8), transcript variant 1, mRNA.	D6S216; LMP7; RING10; MGC1491; D6S216E
T5MrCNdjeu93m6e8qE	0.645451	1.90685	0.000119	NM_017415.1	26249	KLHL3	NP_059111.1	ILMN_1770641	TGCATAGGTAAGATCCTCGATCTGGTGTTCTCTGCGTGGCTGTTAGGGAC	Homo sapiens kelch-like 3 (Drosophila) (KLHL3), mRNA.	KIAA1129; MGC44594; FLJ40871
ZujesuJTfoV4IopBEU	0.644857	1.90571	8.94e-05	NM_147188.1	26263	FBXO22	NP_671717.1	ILMN_1701869	GTGGATCTGGTAGTGAGCCATCTTGGACCCTGAAGAGGAGGCAACACACC	Homo sapiens F-box protein 22 (FBXO22), transcript variant 1, mRNA.	MGC31799; FBX22; FLJ13986
ZeueUnudHev950q3gk	0.644423	1.90489	0.000397	NM_024954.3	80019	UBTD1	NP_079230.1	ILMN_1794914	CTGGTGCTGCCAGCTGTGCTCACTCTGGTTTTCTGCTCAGGGTCTGAAGC	Homo sapiens ubiquitin domain containing 1 (UBTD1), mRNA.	FLJ11807
BdSVG93eXuJS3L144U	0.642945	1.90208	0.000179	NM_001150.1	290	ANPEP	NP_001141.1	ILMN_1763837	CTCCAGCCCACGTTCTCTCTGCCTGTGAGCCAGTCTAGTTCCTGATGACC	Homo sapiens alanyl (membrane) aminopeptidase (aminopeptidase N, aminopeptidase M, microsomal aminopeptidase, CD13, p150) (ANPEP), mRNA.	APN; gp150; LAP1; CD13; PEPN
fnng6tJM3e.k6.korY	0.642264	1.90078	0.00116	NM_005327.2	3033	HADH	NP_005318.2	ILMN_1719906	GCTGCTGAATGGGTCAGCATATCTCTGTTTGCATGGTTTGCAGGAGGTCG	Homo sapiens hydroxyacyl-Coenzyme A dehydrogenase (HADH), nuclear gene encoding mitochondrial protein, mRNA.	HHF4; HADH1; MGC8392; HADHSC; M/SCHAD; HAD; SCHAD
WWhNVCFdptN.rt069c	0.640997	1.89837	0.000325	NM_177533.2	256281	NUDT14	NP_803877.2	ILMN_1669788	CCGGACATCCCCAAGACCCTCGGCGTCATCTTTGGTGTCTCATGGTTCCT	Homo sapiens nudix (nucleoside diphosphate linked moiety X)-type motif 14 (NUDT14), mRNA.	UGPP
fXfXV87cXRQXZ00.pU	0.640782	1.89796	0.000151	NM_003846.1	8799	PEX11B	NP_003837.1	ILMN_1678546	CCTCTTCCTCCCTTATGTCTACCTCACCAACCTCGCTCATCATTTGGCCC	Homo sapiens peroxisomal biogenesis factor 11 beta (PEX11B), mRNA.	PEX11-BETA
iby0rBoKU_gOqabRLU	0.640068	1.89661	0.00101	NM_001002292.1	79971	GPR177	NP_001002292.1	ILMN_2399769	CGTTAGTCAGGTAACGGAAGGCCATTGGAAATGGGGCGGCGTCACAGTCC	Homo sapiens G protein-coupled receptor 177 (GPR177), transcript variant 2, mRNA.	FLJ23091; C1orf139; WLS; EVI; MGC131760; MRP; MGC14878
QiIO7e5O6U5.XIO0LI	0.639296	1.89515	0.000123	NM_016133.2	51141	INSIG2	NP_057217.2	ILMN_1676629	GAGAGAATGTGTCTGTGCATGTGGCCATGCTTTCCTAGAATGTCAAGTAG	Homo sapiens insulin induced gene 2 (INSIG2), mRNA.	MGC26273
cVOCAlXb5Uke3m3nfc	0.638181	1.89303	0.000594	NM_182744.1	4681	NBL1	NP_877421.1	ILMN_1789599	CCCATGAAGAAAGCCCCTCGTTGCCCAGCACTGTCTGCGTCTGCTCTTCT	Homo sapiens neuroblastoma, suppression of tumorigenicity 1 (NBL1), transcript variant 1, mRNA.	D1S1733E; NB; NO3; DAND1; DAN; MGC8972
uJK3xYg9J5QBXXeLvU	0.637652	1.89203	0.000164	NM_024534.4	100288413	FLJ12684	NP_078810.1	ILMN_2072622	AGCAGGTCTTACCGAGAATTCAGCTGCCAAAACCCTCCTCTGAGTGTTCC	Homo sapiens hypothetical protein FLJ12684 (FLJ12684), mRNA. XR_001254
6r_JtLjPdUg7HzfF2k	0.637471	1.89169	0.000402	NM_080927.3	131566	DCBLD2	NP_563615.3	ILMN_2174127	GGTTTGAGCGTCAGTGATATTCTCCCAGAATGTACTTATCTTACCTCGGC	Homo sapiens discoidin, CUB and LCCL domain containing 2 (DCBLD2), mRNA.	ESDN; CLCP1
Qr_XT3UIlEHQnge4C4	0.637137	1.89106	0.000774	NM_033632.2	55294	FBXW7	NP_361014.1	ILMN_1754279	GGTTTGCCTCATTCTCCAAGAGCCACAACTCAAGCTGAACTGTGAAAGTG	Homo sapiens F-box and WD repeat domain containing 7 (FBXW7), transcript variant 1, mRNA.	DKFZp686F23254; AGO; FBXW6; SEL-10; CDC4; FBX30; SEL10; FBW7
HXtejl3giKhIW0gHog	0.636973	1.89075	0.000179	NM_000302.2	5351	PLOD1	NP_000293.2	ILMN_1684391	CCTGTCCTGGATGCCTCTGAAGAGAGGGACAGACCGTCAGAAACTGGAGA	Homo sapiens procollagen-lysine 1, 2-oxoglutarate 5-dioxygenase 1 (PLOD1), mRNA.	LLH; PLOD; LH
9UF3V6JQXsALq_PnhI	0.635233	1.88746	0.000219	NM_015993.1	51090	PLLP	NP_057077.1	ILMN_2082865	CCAACCTCTCCCTGGAGCCAACCTGTAAAAAGTGGGTTGATTGCTGACAG	Homo sapiens plasma membrane proteolipid (plasmolipin) (PLLP), mRNA.	PMLP; PLLP; TM4SF11
9Vyi_DX3V5cXkk3X9U	0.633811	1.88478	0.000238	NM_031492.2	83759	RBM4B	NP_113680.1	ILMN_1743104	CCCTAGGAGTTGAATCCTTCTCCCTGCCTACCTGCAGCATCTCCTTTCCC	Homo sapiens RNA binding motif protein 4B (RBM4B), mRNA.	RBM30; ZCRB3B; ZCCHC15; RBM4L; MGC10871
Ky_X_l.R53mP6SgMKY	0.633459	1.88412	0.000812	NM_004816.2	9413	C9orf61	NP_004807.2	ILMN_2179717	TAGTTGCCTTTGGCCTTTCACTGCTCTGCGATTTGGCAGGAAATAAGGCG	Homo sapiens chromosome 9 open reading frame 61 (C9orf61), mRNA.	MGC142243; RP11-548B3.1; X123; MGC142245
6cZKxJZZ9SFPhNiXhM	0.633237	1.8837	0.00648	NM_201397.1	2876	GPX1	NP_958799.1	ILMN_1749662	CTACGCAGGTACAGCCGCCGCTTCCAGACCATTGACATCGAGCCTGACAT	Homo sapiens glutathione peroxidase 1 (GPX1), transcript variant 2, mRNA.	MGC14399; GSHPX1; MGC88245
lpNJFBJEvfTNRlHdIQ	0.633202	1.88363	0.000102	NM_033115.2	93627	MGC16169	NP_149106.2	ILMN_1769601	GGCATCAGCACCAACAGCACAGTTCTTCATATCCACGCCACTCTCAGACA	Homo sapiens hypothetical protein MGC16169 (MGC16169), mRNA.	HSPC302
cKfyV6FSSuKdp_jz3k	0.632593	1.88249	0.000215	NM_139032.1	5598	MAPK7	NP_620601.1	ILMN_1709623	AGGCTTTAGCCCTGGACCCAGCAGGTGAGGCTCGGCTTGGATTATTCTGC	Homo sapiens mitogen-activated protein kinase 7 (MAPK7), transcript variant 2, mRNA.	ERK5; ERK4; PRKM7; BMK1
0qXgt_Sh0ejI7z2HX0	0.631767	1.88093	0.000289	NM_001039703.1	100132406	NBPF10	NP_001034792.1	ILMN_2155719	GGGCCTGAAGTCTTGCAGGACTCACTGGATAGATGTTATTCGACTCCTTC	Homo sapiens neuroblastoma breakpoint family, member 10 (NBPF10), mRNA. XM_930727 XM_930739 XM_930751 XM_930759 XM_930766 XM_930776 XM_930785 XM_930797 XM_930808 XM_930830 XM_930841 XM_930850 XM_930862 XM_930872 XM_930880 XM_930889 XM_930897 XM_930903 XM_930910 XM_930917 XM_930926 XM_930936 XM_930943 XM_930951 XM_930954 XM_930961 XM_930967 XM_930975 XM_930985 XM_930993 XM_931003 XM_931009 XM_9310…	AG1; AB6
3p46XcX_zUogHkiSV4	0.631432	1.8803	0.00014	NM_013390.1	23670	TMEM2	NP_037522.1	ILMN_1784661	GGCTGATGGCCTCTACCTTTGTATCCAGGAGAAACTGCAGAGCAGCCCTG	Homo sapiens transmembrane protein 2 (TMEM2), mRNA.
3WMbonfIQMf6S7uYno	0.629624	1.87691	0.000691	NM_001283.2	1174	AP1S1	NP_001274.1	ILMN_2316173	CCGATACGTGGAGCTCTTAGACAAATACTTTGGCAGTGTGTGCGAGCTGG	Homo sapiens adaptor-related protein complex 1, sigma 1 subunit (AP1S1), transcript variant 1, mRNA.	SIGMA1A; CLAPS1; AP19
fr13971VPh97lUVyX8	0.629013	1.87576	0.0001	NM_020898.1	57658	CALCOCO1	NP_065949.1	ILMN_1774427	GGTTCCTCTTTCTGTTCCCCCATTGACTTCTGTGCCCCACCCTAGCCTTT	Homo sapiens calcium binding and coiled-coil domain 1 (CALCOCO1), mRNA.	KIAA1536; Cocoa; calphoglin; PP13275
EEDSXrRSf9oEkiESKk	0.627933	1.87373	0.00395	NM_001549.2	3437	IFIT3	NP_001540.2	ILMN_2239754	ACAAATCAGCCTGGTCACCAGCTTTTCGGAACAGCAGAGACACAGAGGGC	Homo sapiens interferon-induced protein with tetratricopeptide repeats 3 (IFIT3), mRNA.	IRG2; RIG-G; IFI60; ISG60; IFIT4; GARG-49; CIG-49
B0eNxJV72m0i1UchUs	0.627655	1.87321	0.000204	NM_030622.6	29785	CYP2S1	NP_085125.1	ILMN_1705403	TCACTGATCTACAGCCCCTGTTCGGCGTCAGAGTCCCCACTAGACCCAGT	Homo sapiens cytochrome P450, family 2, subfamily S, polypeptide 1 (CYP2S1), mRNA.
l7RXVpN7RS41shRVIQ	0.627473	1.87287	0.00143	NM_206920.2	158056	MAMDC4	NP_996803.2	ILMN_1740759	TGTCACCCTCCCGGCATCTGTCACCAGTGATCCGTAGACCACCCCAGACA	Homo sapiens MAM domain containing 4 (MAMDC4), mRNA.	DKFZp434M1411; AEGP
f.uF_66iJIroZpYiVw	0.627007	1.872	0.000725	NM_032520.3	84572	GNPTG	NP_115909.1	ILMN_1764230	TTTGTGACCTTGTGGTGGGAGAGCAGAGGTGGACGCGGCCGAGAGCCCTA	Homo sapiens N-acetylglucosamine-1-phosphate transferase, gamma subunit (GNPTG), mRNA.	GNPTAG; LP2537; RJD9
0jp6I4T81KtH_0pXKE	0.626994	1.87197	0.00105	NM_020130.3	56892	C8orf4	NP_064515.1	ILMN_1656369	GATGGCTGGAGATGACATTTATCCAGGGTCACTTTGTCAGGCCCTAGGAC	Homo sapiens chromosome 8 open reading frame 4 (C8orf4), mRNA.	MGC22806; TC1; TC-1; hTC-1
WoK7je6h7epe8dNec0	0.626623	1.87128	0.000255	NM_052966.2	116496	FAM129A	NP_443198.1	ILMN_1810725	GGAAGGTGTGATCTGTGGGACTGTCTGGGCCTGTTACTCATCCTGCTATC	Homo sapiens family with sequence similarity 129, member A (FAM129A), transcript variant 2, mRNA.	NIBAN; FLJ38228; C1orf24
rRKkuJ3t9VReXJU03M	0.624999	1.86824	0.000106	NM_015516.3	25987	TSKU	NP_056331.2	ILMN_1801443	CACAGGGCAGTGAGCTCTGTCTTCCCCCACCTGCCTAGCCCATCATCTAT	Homo sapiens tsukushin (TSKU), mRNA.	LRRC54; TSK; E2IG4
QVVAPNLnef8tG7P9PE	0.624988	1.86822	0.00102	NM_000055.1	590	BCHE	NP_000046.1	ILMN_2176592	CCCCCCAAAATTATCAGTGCTCTGCTTTTAGTCACGTGTATTTTCATTAC	Homo sapiens butyrylcholinesterase (BCHE), mRNA.	CHE1; E1
HkuRhcIfRKvROtSHi4	0.624224	1.8668	0.000142	NM_002837.2	5787	PTPRB	NP_002828.2	ILMN_1672102	GCAGTGCACGACCTAAGACTTCACAGGGTTCACATGGTCCAGACTGAGTG	Homo sapiens protein tyrosine phosphatase, receptor type, B (PTPRB), mRNA.	HPTP-BETA; R-PTP-BETA; HPTPB; DKFZp686E2262; MGC142023; PTPB; MGC59935; DKFZp686H15164; FLJ44133
uF68HXRQn1RhXr5Q6k	0.623752	1.86592	0.000179	NM_017983.4	55062	WIPI1	NP_060453.2	ILMN_1781386	ACCTGGTTAACTCCTCACCAAGCTTCCCACGACCCTGGTTGCCAATGGGC	Homo sapiens WD repeat domain, phosphoinositide interacting 1 (WIPI1), mRNA.	WIPI49; Atg18; FLJ10055
6JHHcU695delCSnr_Q	0.623314	1.8651	0.000416	NM_005656.2	7113	TMPRSS2	NP_005647.2	ILMN_1791123	AGCACTACTCTACCATGGTTCTGCCTCCTGGCCAAGCAGGCTGGTTTGCA	Homo sapiens transmembrane protease, serine 2 (TMPRSS2), mRNA.	PRSS10
fnXu8QqIHT_I0t76T4	0.623081	1.86466	0.000696	NM_006526.2	7764	ZNF217	NP_006517.1	ILMN_1755303	GCTCCTGTGTTACAAGGGAGAACTCATTTGAGATCAGTCTGTTGGCATTG	Homo sapiens zinc finger protein 217 (ZNF217), mRNA.	ZABC1
rioPFQfpTMIiiUXkuU	0.622036	1.86272	0.000363	NM_006851.2	11010	GLIPR1	NP_006842.2	ILMN_1769245	GAGGGAATTACCCAACTTGGCCATATAAGAGAGGAGCCACCTGCAGTGCC	Homo sapiens GLI pathogenesis-related 1 (GLIPR1), mRNA.	RTVP1; CRISP7; GLIPR
K494lJ2Uzfdf9evgdU	0.621764	1.86221	0.000204	NM_184086.1	84675	TRIM55	NP_908974.1	ILMN_2347622	TGATTCTGAGCCAGCTCGCCATATCTTCTCCTTTTCCTGGTTGAACTCCC	Homo sapiens tripartite motif-containing 55 (TRIM55), transcript variant 3, mRNA.	MURF-2; RNF29
E5jiwqwqZOg6pwrqLg	0.621231	1.86122	0.000558	NM_138399.3	93109	TMEM44	NP_612408.2	ILMN_1688848	TGCGATGAGTAAGGGTAAGGGCGCATGGAATGGGGCTAAGGTGGGAGTGA	Homo sapiens transmembrane protein 44 (TMEM44), transcript variant 1, mRNA.	MGC131692; DKFZp686O18124; MGC163169
3tH0U0E9eVSOn_49XU	0.620782	1.86038	0.00389	NM_003141.3	6737	TRIM21	NP_003132.2	ILMN_1678054	GTCACTTCACCATCAACATTCCTGCCCCAGATGGCTTTGTGATTCCCTCC	Homo sapiens tripartite motif-containing 21 (TRIM21), mRNA.	RNF81; RO52; SSA1; SSA
cSPFQCiOfcejoPS.dk	0.620729	1.86028	0.0015	NM_138455.2	115908	CTHRC1	NP_612464.1	ILMN_2117508	CAGATTACCCAAAAGGAGATGCTTCTACTGGATGGAATTCAGTTTCTCGC	Homo sapiens collagen triple helix repeat containing 1 (CTHRC1), mRNA.
BorV5S78giXh7vS5fo	0.620485	1.85983	0.000502	NM_006005.2	7466	WFS1	NP_005996.1	ILMN_1759023	GGAGGTCCCTGCCAGTGTTTAGAAGAGCCTGACTGTGTTCAGTGCCTTGG	Homo sapiens Wolfram syndrome 1 (wolframin) (WFS1), mRNA.	DFNA14; DIDMOAD; WFRS; WOLFRAMIN; DFNA6; WFS; DFNA38
3deudXerVXr77JJ8Hs	0.620468	1.8598	0.000303	NM_003745.1	8651	SOCS1	NP_003736.1	ILMN_1774733	CTCCTGGTGCTCCCTCTGGGTCCCCCTGGTTGTTGTAGCAGCTTAACTGT	Homo sapiens suppressor of cytokine signaling 1 (SOCS1), mRNA.	SSI-1; CISH1; SSI1; CIS1; JAB; TIP3; SOCS-1
ECX53vu175ad6X17h4	0.619711	1.85839	0.000267	NM_002957.3	6256	RXRA	NP_002948.1	ILMN_1687315	AAGCCTTGCTCTGTTGTGTCCTGTTGCCGGCTCTGGCCTTCCTGTGACTG	Homo sapiens retinoid X receptor, alpha (RXRA), mRNA.	MGC102720; FLJ16020; FLJ16733; NR2B1
ipWbdgqkXuB0Ap3.SI	0.619706	1.85838	0.000413	NM_003516.2	8337	HIST2H2AA3	NP_003507.1	ILMN_2144426	GGCCCGCGTCTCGAAGGGGCACCTGTGAACTCAAAAGGCTCTTTTCAGAG	Homo sapiens histone cluster 2, H2aa3 (HIST2H2AA3), mRNA.	H2a-615; H2A; H2AFO; HIST2H2AA; H2A/q; H2A/O; H2A.2
N1X_r0.nv_X4oJhjlU	0.619531	1.85806	0.00127	NM_015379.3	25798	BRI3	NP_056194.1	ILMN_1781580	TCCCCTTTGGGTTCATTTGCTGTTTTGCCTTGAGGAAGCGACGATGCCCC	Homo sapiens brain protein I3 (BRI3), mRNA.	I3
TQnk7XhXf4PC6Huk4Q	0.61914	1.85733	0.000106	NM_003100.2	6643	SNX2	NP_003091.2	ILMN_1691575	CAAGCTGCATGTCCTGACCCTCTTTGAATTAAGTGGACTGTGGCATGACA	Homo sapiens sorting nexin 2 (SNX2), mRNA.	TRG-9; MGC5204
lroiagq351wu_ee6f8	0.618301	1.85577	0.00483	NM_153611.3	220002	CYBASC3	NP_705839.2	ILMN_2129505	GGTGGAGAGCGGGAAGGGTCTTGCTCCTAAGTGTTGCTGCTGTGGCTTTT	Homo sapiens cytochrome b, ascorbate dependent 3 (CYBASC3), mRNA.	MGC20446
NS4eJ7XYylOQqfXiL0	0.618237	1.85565	0.000107	NM_018357.2	55323	LARP6	NP_060827.2	ILMN_1752810	CAGTGACTGAGCTGTCCTCGATAGGCCATGCAAGGGCTTCCTGAGAGTTC	Homo sapiens La ribonucleoprotein domain family, member 6 (LARP6), transcript variant 1, mRNA.	FLJ11196; ACHN
cQrX0DvX_lAJ4Ki8eI	0.617603	1.85448	0.00012	NM_015541.2	26018	LRIG1	NP_056356.2	ILMN_2128795	CAAGGTCCTTCAAATGTTCCTTTGGCCAAAAGCTGAAGGGAGTTACTGAG	Homo sapiens leucine-rich repeats and immunoglobulin-like domains 1 (LRIG1), mRNA.	LIG-1; LIG1; DKFZP586O1624
TgCvBIxJ2i_4kdx5CE	0.616954	1.85327	0.000933	NM_001873.1	1363	CPE	NP_001864.1	ILMN_1731374	GAAAAGGTTAACAGATACAGCTCGGAGTTGTGAGCACTCTACTGCAAGAC	Homo sapiens carboxypeptidase E (CPE), mRNA.
oamTdUUi0oQgj0bsac	0.616238	1.85195	0.00104	NM_014172.3	29085	PHPT1	NP_054891.2	ILMN_1676611	CGGGCGCATCTCCCACCAGAGTCAGGACAAGAAGATTCACGTGTACGGCT	Homo sapiens phosphohistidine phosphatase 1 (PHPT1), mRNA.	bA216L13.10; CGI-202; PHP14; HSPC141; RP11-216L13.10; DKFZp564M173
x3k3jXqO1yUU6f1J4k	0.616176	1.85183	0.00014	NM_181866.2	11332	ACOT7	NP_863656.1	ILMN_1784756	TCTGCATCTGATCCTGGGATGTCCTAGCCACCATGGCTTTCCAGCTGAGC	Homo sapiens acyl-CoA thioesterase 7 (ACOT7), transcript variant hBACHd, mRNA.	hBACH; LACH1; RP1-120G22.10; MGC1126; LACH; BACH; ACH1; ACT; CTE-II
NgUe6X3SXEku63fE6U	0.616074	1.85164	0.00011	NM_013402.3	3992	FADS1	NP_037534.2	ILMN_1670134	GAACCACTGTGGCCTTCTCAGCCTACAGCAGTGTGGTCTCTTACATGGCC	Homo sapiens fatty acid desaturase 1 (FADS1), mRNA.	FADSD5; FLJ38956; FADS6; BC269730_2; D5D; TU12; LLCDL1; FLJ90273
Tp3nvutucBZ13CjuXc	0.615575	1.85072	0.000111	NM_001005742.1	2629	GBA	NP_001005742.1	ILMN_2364110	GGCTCTGCTGTTGTGGTCGTGCTAAACCGCTCCTCTAAGGATGTGCCTCT	Homo sapiens glucosidase, beta; acid (includes glucosylceramidase) (GBA), transcript variant 3, mRNA.	GBA1; GLUC; GCB
9e.eSqOM_uL5QIJDEk	0.615528	1.85063	0.00202	NM_134265.2	26118	WSB1	NP_599027.1	ILMN_1664802	CTGTTTCTGCAGGGGATGATATTGGTGAGTTGCCAAAGAAGCAATACAGC	Homo sapiens WD repeat and SOCS box-containing 1 (WSB1), transcript variant 2, mRNA.	SWIP1; WSB-1
c5OkDXtrdS_vN4Mu0U	0.615429	1.85045	0.000274	NM_003243.2	7049	TGFBR3	NP_003234.2	ILMN_1784287	TGCATGGCAAATCCTGTCGGTCTCCAGTTGGTTATCTGAATAGTGTCACC	Homo sapiens transforming growth factor, beta receptor III (TGFBR3), mRNA.	BGCAN; betaglycan
0N_dK6StSaAuN5NVAI	0.614694	1.84909	0.000247	NM_006066.2	10327	AKR1A1	NP_006057.1	ILMN_1728047	ATCTTGCTCAGGTGGCAGGTCCAGCGGAAAGTGATCTGCATCCCCAAAAG	Homo sapiens aldo-keto reductase family 1, member A1 (aldehyde reductase) (AKR1A1), transcript variant 1, mRNA.	ALR; ALDR1; MGC1380; MGC12529
B157U7P3256g16V7VE	0.614463	1.84866	0.000916	NM_178580.1	81502	HM13	NP_848695.1	ILMN_1807833	TCCTGCTGTCCATGTATTTCTTCGTGCTGGGAATCCTGGCCCTGTCCCAC	Homo sapiens histocompatibility (minor) 13 (HM13), transcript variant 2, mRNA.	MSTP086; IMPAS; dJ324O17.1; H13; SPP; IMP1; PSL3; PSENL3
f7H6uyh3Lvfq7Pk6nk	0.613537	1.84695	0.00257	NM_006007.1	7763	ZFAND5	NP_005998.1	ILMN_1795228	TGTACTTGGGTGTAGGACTCTAGTGTTCTTGGGTGTATTGCATGGGCTGC	Homo sapiens zinc finger, AN1-type domain 5 (ZFAND5), mRNA.	ZFAND5A; ZA20D2; ZNF216
64lqX3LbLl9KtYok0o	0.613384	1.84667	0.000359	NM_178865.3	347735	SERINC2	NP_849196.2	ILMN_2111932	TGAGCCGGGCCTTCTAGTCGTAGTGCCTTCAGGGTCCGAGGAGCATCAGG	Homo sapiens serine incorporator 2 (SERINC2), mRNA.	TDE2; PRO0899; MGC90340; FKSG84; TDE2L
l7gHt15BeepO6l6e70	0.612715	1.84543	0.000548	NM_001081559.1	10898	CPSF4	NP_001075028.1	ILMN_1660426	TGTGAAACTGTCTCCTGCAACCTGCTGGGCATGTGGGCCTGGCTGTGTTC	Homo sapiens cleavage and polyadenylation specific factor 4, 30kDa (CPSF4), transcript variant 2, mRNA.	NAR; NEB1; CPSF30
KU7r4Pkh7qKSruInh0	0.612499	1.84504	0.000236	NM_001005176.1	11262	SP140	NP_001005176.1	ILMN_2246882	CCATGTGGTTGAATTGCAGACTGTGGGAGGCAGGGTGTGAGAGCTGACTC	Homo sapiens SP140 nuclear body protein (SP140), transcript variant 2, mRNA.	MGC126440; LYSP100-B; LYSP100-A
WnW3lSQL_FA2JL0GFE	0.61247	1.84498	0.00051	NM_015642.3	26137	ZBTB20	NP_056457.2	ILMN_1689456	GCTCCGTCTGCCCAGCAAAGTTTGACCAAATCGAGCAGTTCAACGACCAC	Homo sapiens zinc finger and BTB domain containing 20 (ZBTB20), mRNA.	DKFZp566F123; ZNF288; DPZF; ODA-8S; HOF
lKE1EqyK_ru7Gou3ik	0.612175	1.84444	0.000204	NM_024956.3	80021	TMEM62	NP_079232.3	ILMN_1745807	AGGACATCCACAGGGTAGAGGTTGGGTGTGTGTACGGGAGTGTCTGAGGC	Homo sapiens transmembrane protein 62 (TMEM62), mRNA.	FLJ23375
cIwRIqAqIlF6x_1FeU	0.610755	1.84182	0.000198	NM_001012516.1	81618	ITM2C	NP_001012534.1	ILMN_1680453	AGATAACACAGAGGGAAAGGGAGAGCCACCTGGTACTTGTCCACCCTGCC	Homo sapiens integral membrane protein 2C (ITM2C), transcript variant 2, mRNA.	ITM3; E25; BRI3; E25C; BRICD2C
iA7KFzbUh0SLqnUg3U	0.610458	1.84127	0.000276	XM_936467.2	56271	BEXL1	XP_941560.1	ILMN_1804798	AAATGTAGGACCTATCGTCCAGACTCACAGAGTGGGGCTCCAGAATCTCC	PREDICTED: Homo sapiens brain expressed X-linked-like 1 (BEXL1), mRNA.
QcZ6LXge6sgBGF6f7I	0.610305	1.84099	0.000125	NM_018022.1	55092	TMEM51	NP_060492.1	ILMN_1674985	CTACGCTGGAGTCCTGAACTGTGGGTAGAAAACACGACCTGGCTTTGTAG	Homo sapiens transmembrane protein 51 (TMEM51), mRNA.	FLJ10199; C1orf72
x7leKemno5ulDACSFw	0.610205	1.84081	0.00548	NM_022489.2	64423	C14orf173	NP_071934.2	ILMN_2393450	TGTGCCCTGAGGCTGGCGGCTGGATGCGTGGCCAATAAAAAGCAGACCTA	Homo sapiens chromosome 14 open reading frame 173 (C14orf173), transcript variant 2, mRNA.	DKFZp762A0214; FLJ22056; pp9484
xl54HaKov6ID.ISSd4	0.609672	1.83983	0.000399	NM_003344.2	7328	UBE2H	NP_003335.1	ILMN_1757644	GCCTGCTGAACTCGGAGGGGAGTTTGGAGAAATTTTAGACAGCAGCTCTG	Homo sapiens ubiquitin-conjugating enzyme E2H (UBC8 homolog, yeast) (UBE2H), transcript variant 1, mRNA.	E2-20K; UBCH; UBC8; UBCH2
9pf09n02ULseIUV6EU	0.609089	1.83875	0.000342	NM_007076.2	11153	FICD	NP_009007.2	ILMN_1778064	GGCCTTTCATTCGCTTCATCGCCAAGTGTACTGAGACCACCCTGGACACC	Homo sapiens FIC domain containing (FICD), mRNA.	MGC5623; HYPE; UNQ3041; HIP13
H0p0.sd31XdNtOtKd4	0.607889	1.83655	0.000604	NM_037370.1	23582	CCNDBP1	NP_411241.1	ILMN_1702247	TCAGGCTCATTTGTACTCTCTTCCCCTCTCATCGTCATGGTCAGGCTCTG	Homo sapiens cyclin D-type binding-protein 1 (CCNDBP1), transcript variant 2, mRNA.	DIP1; GCIP
BnUkX396HpvRdXnS58	0.607769	1.83633	0.000125	NM_004433.3	1999	ELF3	NP_004424.2	ILMN_1769201	GCTCCAGCACCTTCTTTCTGGACTGGCGTTCACCTCCCTGCTCAGTGCTT	Homo sapiens E74-like factor 3 (ets domain transcription factor, epithelial-specific ) (ELF3), mRNA.	ESX; ESE-1; EPR-1; ERT
Bu0o4X9M090UH7LlRY	0.607011	1.83494	0.000115	NM_006380.2	10513	APPBP2	NP_006371.2	ILMN_2149766	GTGTCAGGATGACCTTTCATATCATTCTCACCAACTTGTAGTGCCCACCG	Homo sapiens amyloid beta precursor protein (cytoplasmic tail) binding protein 2 (APPBP2), mRNA.	PAT1; KIAA0228; HS.84084
HKiFXn1wHxE.uuxf7Y	0.605969	1.83303	0.000145	NM_032621.2	84707	BEX2	NP_116010.1	ILMN_2181892	AGGGAGACCCCTGCTTCCTAAACTTACACATTTGTGGTGTACCTTTGTCG	Homo sapiens brain expressed X-linked 2 (BEX2), mRNA.	BEX1; DJ79P11.1
r5eFFx7DkgkfinTfkQ	0.605947	1.83299	0.000105	NM_018293.2	55279	ZNF654	NP_060763.2	ILMN_1721629	TGCCTGACCACCTACTGTAATGCAGAAGCACTTGAGGCTCATCTTGCACA	Homo sapiens zinc finger protein 654 (ZNF654), mRNA.	FLJ10997; FLJ21142
3s53P14OjugOAnJkXk	0.605049	1.83134	0.000441	NM_015130.2	23158	TBC1D9	NP_055945.2	ILMN_1703891	GTATGCTCTATTTCCTGAATGGATGTGGAAATGAAAGCTAGCGCACCTGC	Homo sapiens TBC1 domain family, member 9 (with GRAM domain) (TBC1D9), mRNA.	KIAA0882; MDR1
NlW3bqPPj141CCrXeo	0.60416	1.82972	0.000166	NM_000804.2	2352	FOLR3	NP_000795.2	ILMN_1730454	GCCCCGTCTCGTGGGATTATTGATTCCTGATCCAAGAAGGGTCCTCTGGG	Homo sapiens folate receptor 3 (gamma) (FOLR3), mRNA.	FR-gamma; gamma-hFR; FR-G
ZVIrpX78S4odpR7t3s	0.604118	1.82964	0.000186	NM_020310.2	4335	MNT	NP_064706.1	ILMN_1792910	CCCAGAGGTGGCCCTTGTTTACAGTGAGGACTCGGCCACTGTGTCTCTGT	Homo sapiens MAX binding protein (MNT), mRNA.	MXD6; ROX; MAD6
cSj1OhRehCQFQHWCH4	0.601702	1.82522	0.000879	NM_002982.3	6347	CCL2	NP_002973.1	ILMN_1720048	CAGGATTCCATGGACCACCTGGACAAGCAAACCCAAACTCCGAAGACTTG	Homo sapiens chemokine (C-C motif) ligand 2 (CCL2), mRNA.	SMC-CF; MCP1; MCAF; HSMCR30; GDCF-2; SCYA2; HC11; MGC9434; MCP-1; GDCF-2 HC11
3qSjV6EfGxDn255eOE	0.601693	1.82521	0.00051	NM_032872.1	84958	SYTL1	NP_116261.1	ILMN_1750785	GGGCAGGATCCCTGGACACTTACGTACAATGCTTCGTGCTGCCTGATGAC	Homo sapiens synaptotagmin-like 1 (SYTL1), mRNA.	SLP1; FLJ14996; JFC1
fLV5PmZhWmmoSn559c	0.60163	1.82509	0.00112	NM_020300.3	4257	MGST1	NP_064696.1	ILMN_1781952	AGTCCCTGCATTGCGCGCGACCCGGCGGCGGGACAGGCTTGCTGCTTCCT	Homo sapiens microsomal glutathione S-transferase 1 (MGST1), transcript variant 1b, mRNA.	GST12; MGST-I; MGC14525; MGST
rCCa.X6ifeXW6l3SVk	0.601539	1.82492	0.000796	NM_032421.2	7461	CLIP2	NP_115797.1	ILMN_2352190	AAGAAGCGGTTTCCTTGGGAGCTTCTGCCTCCGTGGGCCTCTCAGCCCGC	Homo sapiens CAP-GLY domain containing linker protein 2 (CLIP2), transcript variant 2, mRNA.	CLIP-115; WSCR4; MGC11333; KIAA0291; CYLN2; WBSCR4; CLIP
Nb5O.qOunXvt_Z3qC0	0.601461	1.82478	0.000668	NM_004603.1	6804	STX1A	NP_004594.1	ILMN_1760160	CGTTGCATGTTTGGGATGGTGGCTCCTGTTGTCTTGCGCTCTGGGAAGTC	Homo sapiens syntaxin 1A (brain) (STX1A), mRNA.	HPC-1; STX1; p35-1
oUu_eMzp95937u5dJ0	0.600852	1.82367	0.000325	NM_006834.2	10981	RAB32	NP_006825.1	ILMN_2115434	CCAGTGTTGCTGATATATGGCTTCTGCTTCTCTTGTGTGTGCCTCAGCTC	Homo sapiens RAB32, member RAS oncogene family (RAB32), mRNA.
xXLgIpJ_AeI7gRNJ_U	0.600793	1.82356	0.000409	NM_001935.3	1803	DPP4	NP_001926.2	ILMN_1692535	CCTAGTGAAAGAGGCAGCTTGAAACTGAGATGTGAACACATCAGCTTGCC	Homo sapiens dipeptidyl-peptidase 4 (DPP4), mRNA.	CD26; DPPIV; ADABP; ADCP2; TP103
rciqi_JKZSp7TQTozg	0.600716	1.82342	0.00023	NM_001449.3	2273	FHL1	NP_001440.2	ILMN_1805842	CTAGAGGGGGAGTTGAGCAGGCGCCAGGGCTGTCATCAACATGGATATGA	Homo sapiens four and a half LIM domains 1 (FHL1), mRNA.	KYO-T; SLIM1; MGC111107; XMPMA; FHL1B; bA535K18.1
ZSy_7eg1yD6R.eXX50	0.60012	1.82234	0.000122	NM_000950.1	5638	PRRG1	NP_000941.1	ILMN_1781791	CAGTAGTTGTGTCTGGAATCCTAGAATTGGCACTTTCTGCCTCCTTGCTC	Homo sapiens proline rich Gla (G-carboxyglutamic acid) 1 (PRRG1), mRNA.	PRGP1
9kNJPXVe6OEyItOVAQ	0.600101	1.8223	0.000537	NM_181671.1	26207	PITPNC1	NP_858057.1	ILMN_1670638	GCAATCAGCATTCCTCCCCTGTGGATGACATAGAGAGTCATGCCCAAACA	Homo sapiens phosphatidylinositol transfer protein, cytoplasmic 1 (PITPNC1), transcript variant 2, mRNA.	RDGBB; RDGB-BETA; RDGBB1
ZI1X1ReUkdCJRxF_is	0.59886	1.82004	0.000328	NM_198129.1	3909	LAMA3	NP_937762.1	ILMN_1688892	AGATCCCCTTCCCACCTGCCAGCACTCAAGAGCCACTACACCTTGGAGGT	Homo sapiens laminin, alpha 3 (LAMA3), transcript variant 1, mRNA.	LOCS; E170; lama3a; LAMNA
TKeSE_i_Y6lIesSO.k	0.598798	1.81993	0.00183	NM_001001486.1	27032	ATP2C1	NP_001001486.1	ILMN_2340565	AGGCTGCAGACATTGGAGTTGCGATGGGCCAGACTGGTACAGATGTTTGC	Homo sapiens ATPase, Ca++ transporting, type 2C, member 1 (ATP2C1), transcript variant 4, mRNA.	SPCA1; PMR1; HHD; hSPCA1; ATP2C1A; KIAA1347; BCPM
6V1UodUc_Xe4_lSigA	0.597367	1.81733	0.00017	NM_033200.1	91289	LMF2	NP_149977.1	ILMN_1716056	CCCTCCCCAGGACTCCCACTATTGCCTCTGTGATTGGCCCAGGAGGAAAA	Homo sapiens lipase maturation factor 2 (LMF2), mRNA.	TMEM153; TMEM112B
ckLEgoNz3SSpMqRkek	0.597212	1.81705	0.000179	NM_018023.3	55689	YEATS2	NP_060493.3	ILMN_1676899	GCAAGTACAGAAGGAATCTATTCTCAGCAGGGCATAGGGCACGCACTGGC	Homo sapiens YEATS domain containing 2 (YEATS2), mRNA.	FLJ13308; KIAA1197; FLJ10201; FLJ12841
Z1.d5feJFt.D9TN9C0	0.596864	1.81641	0.000874	NM_138316.2	53354	PANK1	NP_612189.2	ILMN_2316918	TCCTTTCTCTGCCTTCTGAGCACCGTCTTTAATTTCCATATCTTCAAGTC	Homo sapiens pantothenate kinase 1 (PANK1), transcript variant gamma, mRNA.	PANK; PANK1b; PANK1a; MGC24596
f9L0zkgbPyU8VG4RRY	0.59666	1.81604	0.00026	NM_001105.2	90	ACVR1	NP_001096.1	ILMN_1760490	TTCAGTTCATATGCAGAACGTATTTAGCCATTACCCACGTGACACCACCG	Homo sapiens activin A receptor, type I (ACVR1), mRNA.	ALK2; SKR1; FOP; ACTRI; ACVRLK2
6nngsu.KNdTpLy4Owg	0.59655	1.81584	0.00023	NM_199246.1	900	CCNG1	NP_954854.1	ILMN_1694491	GCTGCTGAAGTAGTGTTTAGGATCCTCCATGGCAGTTAGTGAATGTAAGA	Homo sapiens cyclin G1 (CCNG1), transcript variant 2, mRNA.	CCNG
W38p0ogk.wIBVRXllY	0.596233	1.81527	0.00026	NM_017436.4	53947	A4GALT	NP_059132.1	ILMN_1735045	TCTTTAGGCTCAGGAGAAGCATTTTAAAGAAACCCCCACCCTGCCGCCCG	Homo sapiens alpha 1,4-galactosyltransferase (A4GALT), mRNA.	P1; A14GALT; A4GALT1; PK
HyeS3365SfNDVAd6uw	0.595973	1.8148	0.000379	NM_021007.2	6326	SCN2A	NP_066287.2	ILMN_2271762	TAGCTGCAGTCTTCTTGGTGCCAGCTTATCAATCCCAAACTCTGGGTGTA	Homo sapiens sodium channel, voltage-gated, type II, alpha subunit (SCN2A), transcript variant 1, mRNA.	NAC2; HBSCI; SCN2A2; HBSCII; SCN2A1; Na(v)1.2; HBA; Nav1.2
HiCg3odVNVUUowC14U	0.595482	1.81391	0.000558	NM_018381.2	55337	C19orf66	NP_060851.2	ILMN_1750400	GAGAAGGAATCTGGACTCCCCATCCCCCCACCAGGATAAAAGTCCTGACC	Homo sapiens chromosome 19 open reading frame 66 (C19orf66), mRNA.	FLJ40743
6e5enz9HSTDuRavRU4	0.592972	1.80936	0.0004	NM_005485.3	10039	PARP3	NP_005476.2	ILMN_2397954	CTGTGCCTGGCTTATTTCACTCAGCATAATGTGCACCGGGTTCACCCATG	Homo sapiens poly (ADP-ribose) polymerase family, member 3 (PARP3), transcript variant 2, mRNA.	ADPRTL3; ADPRTL2; ADPRT3; pADPRT-3; IRT1; hPARP-3
rSWAMATZV959LuApRs	0.592881	1.80919	0.00107	NM_001040139.1	51192	CKLF	NP_001035229.1	ILMN_2414027	CAGCCGAAAATAAAACATCGCCCCTTCTGCTTCAGTGTGAAAGGCCACGT	Homo sapiens chemokine-like factor (CKLF), transcript variant 6, mRNA.	UCK-1; CKLF1; CKLF4; CKLF2; CKLF3; C32; HSPC224
WRv9U.le6dHt8Q0ee4	0.592828	1.8091	0.000886	NM_004811.1	9404	LPXN	NP_004802.1	ILMN_1742789	CACGTTTTCCCATTTGCCCTGTGGCTCACTGTCTTACAATCACTGCTGTG	Homo sapiens leupaxin (LPXN), mRNA.	LDPL
B16CuiYugpxVtLNHSE	0.592091	1.80777	0.00041	NM_001080512.1	80114	BICC1	NP_001073981.1	ILMN_1719570	TCCTGGAAGGTGGAGCGAGTGGAAGGCTACCCCGTCAGTATCACTCAGAC	Homo sapiens bicaudal C homolog 1 (Drosophila) (BICC1), mRNA.
Q5XFd56nv7Pi_Q7hSY	0.592068	1.80772	0.000165	NM_004737.3	9215	LARGE	NP_004728.1	ILMN_1662038	TGCCCTACCCTCTGCTGGGCTGTTTGTATTGAGTTGCAATGTGACCAGCG	Homo sapiens like-glycosyltransferase (LARGE), transcript variant 1, mRNA.	MDC1D; KIAA0609
6pX04X56kSAEV26LEc	0.590938	1.80568	0.000243	NM_002487.2	4692	NDN	NP_002478.1	ILMN_1692058	GGCCCTTCATGACCTTGCTGGGCACAGAAAACACCCTCGTGGAGTACACT	Homo sapiens necdin homolog (mouse) (NDN), mRNA.	HsT16328
QQ_AvQlOfykIkpJdE0	0.59088	1.80558	0.000265	NM_001079669.1	84899	TMTC4	NP_001073137.1	ILMN_1762095	CAATTGAAAGTTCAAGCCATGCTTTAGGCAAGAGCAGGCAGCCTCACATC	Homo sapiens transmembrane and tetratricopeptide repeat containing 4 (TMTC4), transcript variant 2, mRNA.	FLJ22153; FLJ14624
ix1KUCgkUiUOgfjpXA	0.589936	1.80387	0.000121	NM_007315.2	6772	STAT1	NP_009330.1	ILMN_1690105	TACTCCAGGCCAAAGGAAGCACCAGAGCCAATGGAACTTGATGGCCCTAA	Homo sapiens signal transducer and activator of transcription 1, 91kDa (STAT1), transcript variant alpha, mRNA.	ISGF-3; STAT91; DKFZp686B04100
QceFxdkqp7qikwnjv4	0.589855	1.80373	0.00055	NM_005704.3	10076	PTPRU	NP_005695.3	ILMN_2383300	CTACTGACCTACCTCGCAGGGGGCTGTGGGGAGGCATAAGCTGATGTTTG	Homo sapiens protein tyrosine phosphatase, receptor type, U (PTPRU), transcript variant 3, mRNA.	GLEPP1; hPTP-J; PTPPSI; PCP-2; FMI; PTP-PI; R-PTP-PSI; PTPRO; PTP; FLJ37530; PTPU2; PTP-J
c3umqUACgFKLlHOeH0	0.589291	1.80271	0.000689	NM_144573.3	91624	NEXN	NP_653174.3	ILMN_1783276	TCTGTGGCGGGGCCAAAAAAGGAAACCAGGAGTGCCACTATGCTGACTTC	Homo sapiens nexilin (F actin binding protein) (NEXN), mRNA.	MGC138865; MGC138866; NELIN; MGC104234
TGtKt9_YVpWdSNVEnc	0.588979	1.80215	0.00337	NM_030930.2	81622	UNC93B1	NP_112192.2	ILMN_2193591	ACGGTCAGGGTCTTCTTGCGACCCGGCCCGCTCCAGATCCCCACAGCTCT	Homo sapiens unc-93 homolog B1 (C. elegans) (UNC93B1), mRNA.	UNC93B; UNC93; MGC126617
fXyKU3jjI9Uiejo1co	0.588453	1.8012	0.000471	NM_014028.3	28962	OSTM1	NP_054747.2	ILMN_1720303	CCTTAGAGGCCATCTGATGATAGATTCCCAGAGCTGGATGGATCCCTAGG	Homo sapiens osteopetrosis associated transmembrane protein 1 (OSTM1), mRNA.	GL; HSPC019; GIPN
fse_AUfT6E75DJAFVI	0.587992	1.80037	0.0012	NM_019600.1	56204	KIAA1370	NP_062546.1	ILMN_2102960	GTACTGTTGAAACCACTTCATTGGACATGTTGCAATAGCAAAACCCCCAG	Homo sapiens KIAA1370 (KIAA1370), mRNA.	MGC126494; FLJ10980; MGC126495
r1.l.2pfp9GG9x_mpA	0.58787	1.80015	0.000366	NM_001030059.1	196051	PPAPDC1A	NP_001025230.1	ILMN_1689177	TCCTTTGCCTTTTCGGGCCTTGGCTTCACGACGTTCTACTTGGCGGGCAA	Homo sapiens phosphatidic acid phosphatase type 2 domain containing 1A (PPAPDC1A), mRNA.	DPPL2; MGC120300; MGC120299; PPAPDC1
HdRA47.Su06HvlFOz0	0.587133	1.79882	0.000257	NM_013253.4	27122	DKK3	NP_037385.2	ILMN_2398159	CTCCACAAATGATGTTTTCAGGTGTCATGGACTGTTGCCACCATGTATTC	Homo sapiens dickkopf homolog 3 (Xenopus laevis) (DKK3), transcript variant 2, mRNA.	REIC
Q64R.TrUgJ4KXqTd_4	0.586483	1.79765	0.000154	NM_184085.1	84675	TRIM55	NP_908973.1	ILMN_1702712	TGGTGACACTTTCATGGTCCAGAAAGCTGAAGGCCTGGGCATCTCTTGTG	Homo sapiens tripartite motif-containing 55 (TRIM55), transcript variant 1, mRNA.	MURF-2; RNF29
QiF7uBz4gjaBJ18d4o	0.585948	1.79669	0.00209	NM_178156.1	2530	FUT8	NP_835369.1	ILMN_1741422	GAGACCTGTGTGAACTATTGAGAAGATCGGAACAGCTCCTTACTCTGAGG	Homo sapiens fucosyltransferase 8 (alpha (1,6) fucosyltransferase) (FUT8), transcript variant 3, mRNA.	MGC26465
WEgC5eJ6oJarsH155E	0.585084	1.79514	0.00116	NM_021991.1	3728	JUP	NP_068831.1	ILMN_2366864	ACAGAAAAGTGCCTGAGCTGGGGAAGCCGGGGTGTAACTTCCTGCTGCAC	Homo sapiens junction plakoglobin (JUP), transcript variant 2, mRNA.	PKGB; CTNNG; ARVD12; PDGB; DPIII; DP3
KqU01300130155716U	0.58343	1.79217	0.00258	NM_003494.2	8291	DYSF	NP_003485.1	ILMN_1810420	GGGCCATCATCCTCTTCATCATCCTCTTCATCCTGCTGCTGTTCCTGGCC	Homo sapiens dysferlin, limb girdle muscular dystrophy 2B (autosomal recessive) (DYSF), mRNA.	LGMD2B; FER1L1; FLJ90168; FLJ00175
rspPNFOYSvihbikZ6I	0.583077	1.79154	0.000822	NM_198545.3	374946	C1orf187	NP_940947.3	ILMN_2047460	GTAGGCATTATCACCATGCGACAGGTTGAGGACCGTGAGGCACGCTGGAG	Homo sapiens chromosome 1 open reading frame 187 (C1orf187), mRNA.	MGC117222; UNQ3119; FLJ34999; AGPA3119
WiQB5EB_RPoC5BC9W4	0.582768	1.79099	0.000155	NM_004331.2	665	BNIP3L	NP_004322.1	ILMN_2045419	GAGCAAAACTGCACAAACTTGCACATTGGAAAGTGCAACAAGTTCCCGTG	Homo sapiens BCL2/adenovirus E1B 19kDa interacting protein 3-like (BNIP3L), mRNA.	BNIP3a; NIX
onhVJ9SqHtHuhlAOkw	0.581806	1.78927	0.00558	NM_013336.3	29927	SEC61A1	NP_037468.1	ILMN_1659564	GCTGACCCCAGCTTCCAGGGGACTGTCACTGTGGACGCCAAAATGGCATA	Homo sapiens Sec61 alpha 1 subunit (S. cerevisiae) (SEC61A1), mRNA.	HSEC61; SEC61A; SEC61
ZfczqFYPIR54NexJfE	0.581461	1.78865	0.000762	NM_003676.2	8560	DEGS1	NP_003667.1	ILMN_1780058	CTTCTATATGGGACCCGAATTAGACACTGCTGAATCCTGTACAGCCTTAC	Homo sapiens degenerative spermatocyte homolog 1, lipid desaturase (Drosophila) (DEGS1), transcript variant 1, mRNA.	MLD; MIG15; FADS7; DES1; DEGS; Des-1; MGC5079
il3dXoTG8kT6T0s_uk	0.581428	1.78859	0.000324	NM_133171.2	63916	ELMO2	NP_573403.1	ILMN_2317730	GCCTCTCTCCCTGGACATACGTTAGCACATTGGCATTCAGTATTGGTGGC	Homo sapiens engulfment and cell motility 2 (ELMO2), transcript variant 1, mRNA.	FLJ11656; CED12; CED-12; KIAA1834; ELMO-2
343VLftfFT1C53lJV4	0.581335	1.78842	0.000666	NM_003449.3	7726	TRIM26	NP_003440.1	ILMN_1738704	TGATCTCCCAGTCTTGTCCTTACCCATTCCAAGTGCTCTGCCAGCCCCTG	Homo sapiens tripartite motif-containing 26 (TRIM26), mRNA.	RNF95; AFP; ZNF173
69B1fdquoSGIQSREpI	0.581191	1.78817	0.00113	NM_001846.2	1284	COL4A2	NP_001837.2	ILMN_1724994	TTCAACTCCCTTCTCGGGGTGGGACAGACGAGACAACAGCACACAGGCAG	Homo sapiens collagen, type IV, alpha 2 (COL4A2), mRNA.	FLJ22259; DKFZp686I14213
EkKeh7jfQ015U3esVc	0.581028	1.78787	0.00157	NM_001003931.1	10039	PARP3	NP_001003931.1	ILMN_1796682	GCAAGGCTGGACTGTGATCTTCAATCATCCTGCCCATCTCTGGTACCCCT	Homo sapiens poly (ADP-ribose) polymerase family, member 3 (PARP3), transcript variant 1, mRNA.	ADPRTL3; ADPRTL2; ADPRT3; pADPRT-3; IRT1; hPARP-3
lO0dd56nvT7T57vSoU	0.580867	1.78759	0.00017	NM_032041.1	83988	NCALD	NP_114430.1	ILMN_1788538	ATGTCACTCCTCTGCTGGGCTGTTCATTGTCATTGCTGTGTTCAGGGACC	Homo sapiens neurocalcin delta (NCALD), mRNA.	MGC74858
HoqfivrivK5u.XuQtI	0.580685	1.78726	0.000284	NM_000211.2	3689	ITGB2	NP_000202.2	ILMN_2175912	GGAGGGCTTGAGGTTGGTGAGGTTAGGTGCGTGTTTCCTGTGCAAGTCAG	Homo sapiens integrin, beta 2 (complement component 3 receptor 3 and 4 subunit) (ITGB2), mRNA.	MAC-1; LFA-1; MF17; LCAMB; MFI7; LAD; CD18
u6F6IKhcaGXoJ5hleQ	0.580635	1.78717	0.0017	NM_001042545.1	8425	LTBP4	NP_001036010.1	ILMN_1665219	TGGACCTGGAGAAGGGACCTACGGACGCCTGGAAGCTGCGACGCCCTGCA	Homo sapiens latent transforming growth factor beta binding protein 4 (LTBP4), transcript variant 3, mRNA.	FLJ90018; LTBP-4L; FLJ46318; LTBP-4
3IBLuikpmNJYHcqH64	0.580555	1.78703	0.000401	NM_005197.2	1112	CHES1	NP_005188.2	ILMN_2106902	AGAAACAGTGTGGAGGCAGGCGCGATCAGCCGAACTCTAGGGACTTGGTG	Homo sapiens checkpoint suppressor 1 (CHES1), mRNA.	C14orf116; FOXN3; PRO1635
Qoj0SQeNAqLUtBuJCY	0.58047	1.78688	0.00117	NM_032303.3	84263	HSDL2	NP_115679.2	ILMN_1787843	GGAGATTCACAGCAACTGATCAAAGGGAGTCCAGTCAACGTGAGCAAGCG	Homo sapiens hydroxysteroid dehydrogenase like 2 (HSDL2), mRNA.	MGC10940; C9orf99; FLJ25855
riIoS8oqEhJ31.aJek	0.57939	1.78495	0.00121	NM_133635.4	23275	POFUT2	NP_598368.2	ILMN_2376667	GAGAGAGGACAGTTAGGAGGGACAGACAGCTCTTCCTTTCGGAGCCTGGC	Homo sapiens protein O-fucosyltransferase 2 (POFUT2), transcript variant 3, mRNA.	C21orf80; FUT13
ryl6g9Y1yeSNk1RDmI	0.579214	1.78464	0.000399	NM_000693.1	220	ALDH1A3	NP_000684.1	ILMN_2139970	TAGGCCTGGGAATTCCGATCCTAGCTGCAGATCGCATCCCACAATGCGAG	Homo sapiens aldehyde dehydrogenase 1 family, member A3 (ALDH1A3), mRNA.	RALDH3; ALDH6; ALDH1A6
EnUlXXc.Ah1eRbtFSs	0.578978	1.78421	0.000449	NM_001004333.2	440400	MGC71993	NP_001004333.1	ILMN_1715698	GCTCCAGCCCCTCCTCTATTTAAAGACTCCCTGCACCGTGTCACCCAGGT	Homo sapiens similar to DNA segment, Chr 11, Brigham & Womens Genetics 0434 expressed (MGC71993), mRNA.
3J0gDXui6ed7FupNaQ	0.5776	1.78176	0.000567	NM_152495.1	149111	CNIH3	NP_689708.1	ILMN_1749071	AGCTCAGAAAATCCTGTGGAGTGGCTGCTCTGTACCGTGGGCATCCGGCA	Homo sapiens cornichon homolog 3 (Drosophila) (CNIH3), mRNA.	FLJ38993
fio9xXgTF0SNdXtOUQ	0.577058	1.78079	0.00389	NM_001079811.1	2720	GLB1	NP_001073279.1	ILMN_2397721	GAGGGATTCTACCCTGAACATACCTCACAGATCCTCCCTGTCATGCCACA	Homo sapiens galactosidase, beta 1 (GLB1), transcript variant 2, mRNA.	ELNR1; EBP
BQXpPEvpd1_K6kSXpI	0.576705	1.78016	0.000179	NM_002015.3	2308	FOXO1	NP_002006.2	ILMN_1738816	CAACCTGGCATTACAGTTGGCCTCTCCTTGAGGTGGGCACAGCCTGGCAG	Homo sapiens forkhead box O1 (FOXO1), mRNA.	FKHR; FKH1; FOXO1A
HohZok1CB6CcLMZ5ro	0.576004	1.77892	0.00103	NM_001080391.1	6672	SP100	NP_001073860.1	ILMN_2390586	GGAGACCGCGGAGCATCCAAGAACTGGAAGCTAAGTATACGCTGCGGTGG	Homo sapiens SP100 nuclear antigen (SP100), transcript variant 1, mRNA.	DKFZp686E07254; FLJ00340; FLJ34579
K6iVIIDnf_fov7TXEU	0.575545	1.7781	0.0013	NM_015364.2	23643	LY96	NP_056179.1	ILMN_1724533	TGGGAGCCCAGAAGAAATGCTCTTTTGCTTGGAGTTTGTCATCCTACACC	Homo sapiens lymphocyte antigen 96 (LY96), mRNA.	MD-2
uqkfDrRfsEv_7B1S44	0.575476	1.77798	0.000413	NM_000958.2	5734	PTGER4	NP_000949.1	ILMN_1795930	GGGGCACTTAATGGTCACCTTGTAACAGTTTTGTGTAACTCCCAGTGATG	Homo sapiens prostaglandin E receptor 4 (subtype EP4) (PTGER4), mRNA.	EP4R; MGC126583; EP4
Kn_eV.z7FUpdcih15I	0.575434	1.7779	0.000155	NM_025074.4	80144	FRAS1	NP_079350.4	ILMN_1806667	GCTTTGCTGCCCTTTTATTGTACCCCAGGCCTCCTAGAGGACTCCTGCAG	Homo sapiens Fraser syndrome 1 (FRAS1), mRNA.	KIAA1500; FLJ22031; FLJ14927; DKFZp686P08111; DKFZp686I05113
cVdrdRuuzo3utPtXeQ	0.575313	1.77769	0.00179	NM_181509.1	84557	MAP1LC3A	NP_852610.1	ILMN_1776188	CCCCTCGGTCTCCACGTGGTGTATGGATCTGTGGTCATTGTCCCTCTGCA	Homo sapiens microtubule-associated protein 1 light chain 3 alpha (MAP1LC3A), transcript variant 2, mRNA.	MAP1ALC3; MAP1BLC3
053WgoPev2bjXl5tbs	0.575065	1.77725	0.000197	NM_032430.1	84446	BRSK1	NP_115806.1	ILMN_2185845	TGCTCTCCGGAAGGAATTCTGGTTTCGCGTGATCCTGCCTGCGTCCGTGT	Homo sapiens BR serine/threonine kinase 1 (BRSK1), mRNA.	KIAA1811; FLJ43009
Zsj56XvsrrKhEjhYXo	0.574948	1.77704	0.00123	NM_201525.1	9289	GPR56	NP_958933.1	ILMN_2384122	GTAGATTGCTGGCCTGTTGTAGGTGGTAGGGACACAGATGACCGACCTGG	Homo sapiens G protein-coupled receptor 56 (GPR56), transcript variant 3, mRNA.	BFPP; DKFZp781L1398; TM7LN4; TM7XN1
KR.cuJwWwSIlxKMRuI	0.574491	1.77623	0.000307	NM_018168.1	55195	C14orf105	NP_060638.1	ILMN_2083789	CACTTTCTAGTGAGCTAACCGTAACAGAGAGCCTACAGGATACACGTGAG	Homo sapiens chromosome 14 open reading frame 105 (C14orf105), mRNA.	FLJ10650
NepEiUO9tPkndJAerQ	0.574215	1.77574	0.000243	NM_022460.3	64342	HS1BP3	NP_071905.3	ILMN_1738237	CTGGGCACAGAGCCAATGTTCGTCATTGCAGCTCTCAGCAAACTGGGTCA	Homo sapiens HCLS1 binding protein 3 (HS1BP3), mRNA.	ETM2; FLJ14249; HS1-BP3
KtnaFShHEv3c5jdSJ0	0.574033	1.77541	0.00136	NM_148919.3	5696	PSMB8	NP_683720.2	ILMN_1767006	GTCGCTCGGACCCAGGACACTACAGTTTCTCTATGCGATCTCCAGAGCTC	Homo sapiens proteasome (prosome, macropain) subunit, beta type, 8 (large multifunctional peptidase 7) (PSMB8), transcript variant 2, mRNA.	D6S216; LMP7; PSMB5i; RING10; beta5i; MGC1491; D6S216E
NVJHS_.6O3vXH5XxVQ	0.573758	1.77492	0.00137	NM_024817.1	79875	THSD4	NP_079093.1	ILMN_1726352	CCCAGCACTCAGTTGTTTTGGATGTCTGTTCCTACTTGCCCTTACCCCCA	Homo sapiens thrombospondin, type I, domain containing 4 (THSD4), mRNA.	FVSY9334; PRO34005; FLJ13710
xCUu_neKefadCnDdSU	0.573377	1.77425	0.000162	NM_032623.3	84709	C4orf49	NP_116012.2	ILMN_2072101	AAGCCAGTGTTGGCTCTGAGGCTGCTTCGGCTCAAGGCTAATCTCCAGCC	Homo sapiens chromosome 4 open reading frame 49 (C4orf49), mRNA.	MGC125827; MGC125828
6TtKgtn.rl6ev5UiUI	0.573002	1.77358	0.000231	NM_004614.3	7084	TK2	NP_004605.3	ILMN_1766814	CATGTCAGGGAAGTCGCTTTTGGTGCCTGGCTGGTTTGCCCAGAGCCAAG	Homo sapiens thymidine kinase 2, mitochondrial (TK2), nuclear gene encoding mitochondrial protein, mRNA.
H3866qSH_R8eS5BH5E	0.572908	1.77342	0.00017	NM_012257.3	26959	HBP1	NP_036389.2	ILMN_2160764	TCTTTATGGTGGGGGCAGACTTTGCACTTACTGCAGTGCAACACTTGCAC	Homo sapiens HMG-box transcription factor 1 (HBP1), mRNA.	FLJ16340
BQSpeUADaKvXXTdTdE	0.572885	1.77338	0.00022	NM_207363.2	344148	NCKAP5	NP_997246.2	ILMN_1809490	CAACAGGGCCTGCCAAAAAATCGGAGGGTTCCTCCTCATCTCCATCTCAC	Homo sapiens NCK-associated protein 5 (NCKAP5), transcript variant 1, mRNA.	FLJ34870; ERIH2
imXQeeVevg73fjLnoU	0.572469	1.77264	0.000503	NM_003565.1	8408	ULK1	NP_003556.1	ILMN_1735052	GCGCCTCAACTGCTGCCCCTGGTTGAATGTTCTCTTGATAGTGCTGGACC	Homo sapiens unc-51-like kinase 1 (C. elegans) (ULK1), mRNA.	FLJ38455; UNC51; Unc51.1; ATG1
uWhno74XoYLseXwYf4	0.572414	1.77254	0.00102	NM_001042646.1	22906	TRAK1	NP_001036111.1	ILMN_2399174	CCGGACGCTGGATGTTGACCTGGACGAAGTGTACTGCCTTAACGACTTTG	Homo sapiens trafficking protein, kinesin binding 1 (TRAK1), transcript variant 1, mRNA.	OIP106
TtlEjsVHJUr57i0mgk	0.57226	1.77227	0.000165	NM_006253.4	5564	PRKAB1	NP_006244.2	ILMN_1793522	GTCGCCACAGATGTACCCACTAGCCCAGGTTGCTGTGAGTCAGCGGAAGC	Homo sapiens protein kinase, AMP-activated, beta 1 non-catalytic subunit (PRKAB1), mRNA.	AMPK; HAMPKb; MGC17785
Np5CejE6D0kR.3V3x4	0.571726	1.77132	0.000558	NM_017654.2	54809	SAMD9	NP_060124.2	ILMN_1814305	GGCTGCAAGCTGGATACATGGAATTCAGCACACTTTTCTCCCTCTTACTG	Homo sapiens sterile alpha motif domain containing 9 (SAMD9), mRNA.	KIAA2004; C7orf5; OEF1; FLJ20073; NFTC; OEF2
c0eXxdXRr77ih4u7oI	0.571349	1.77065	0.000149	NM_198282.1	340061	TMEM173	NP_938023.1	ILMN_2145116	TCACTGCCTTACCTCCCTCACGGTTGTTGTGAGGACTGAGTGTGTGGAAG	Homo sapiens transmembrane protein 173 (TMEM173), nuclear gene encoding mitochondrial protein, mRNA.	FLJ38577
l354SDK9b3qa692JeU	0.57117	1.77034	0.00031	NM_015892.2	51363	CHST15	NP_056976.2	ILMN_1670926	TCTTGCTGACAGAATAGGTTCCGTTCTGGGCGGTGGTTCTCGAGCCTGCC	Homo sapiens carbohydrate (N-acetylgalactosamine 4-sulfate 6-O) sulfotransferase 15 (CHST15), mRNA.	DKFZp781H1369; KIAA0598; BRAG; RP11-47G11.1; MGC34346
Z6J5e3k7Nd6Zg53e_k	0.571109	1.77023	0.0014	NM_033631.2	7798	LUZP1	NP_361013.2	ILMN_1714159	TGGAGCTGCCTGTCTGCATGTATCCTCTGGCGCGAATGCTCTCTGTTGGC	Homo sapiens leucine zipper protein 1 (LUZP1), mRNA.	KIAA0601; LUZP; FLJ35697
0KCd4o6_S4oJOrfwoc	0.570563	1.76926	0.000383	NM_198186.2	23245	ASTN2	NP_937829.2	ILMN_1744118	AGGAAGCTCTGAGGATGGTTGCAGTGAGGAAGCATGGGTCTTTAAGGACT	Homo sapiens astrotactin 2 (ASTN2), transcript variant 2, mRNA.	KIAA0634; bA67K19.1
0k7Im15X_A0h6u7t9U	0.569395	1.7672	0.000539	NM_030796.3	81552	VOPP1	NP_110423.3	ILMN_2226955	GCATGTAGAGCGTCCTGCCCTTTGAAATCAGACTGGGTGTGTGTCTTCCC	Homo sapiens vesicular, overexpressed in cancer, prosurvival protein 1 (VOPP1), mRNA.	FLJ20532; DKFZP564K0822
uXRKlUK7WLu_reBmAw	0.568766	1.76609	0.000605	NM_001287.3	1186	CLCN7	NP_001278.1	ILMN_1694731	CCTCACAGGGCCCCAAGGTGTCCGAGTGTGTTGGGTCTGAACGCGAAATA	Homo sapiens chloride channel 7 (CLCN7), mRNA.	CLC-7; CLC7; FLJ39644; FLJ26686; OPTA2; FLJ46423
9JN578Up30giw67H14	0.568705	1.76598	0.00262	NM_138794.1	127018	LYPLAL1	NP_620149.1	ILMN_2142117	AGCATCTGCTGTTTACCAGGCTCTTCAGAAGAGTAATGGTGTACTTCCTG	Homo sapiens lysophospholipase-like 1 (LYPLAL1), mRNA.	KIAA1238
ZVEe9_P13d.Sl0EpHs	0.567765	1.76432	0.000604	NM_001007538.1	387914	SHISA2	NP_001007539.1	ILMN_1760412	CCCACACTGTTCTTGATTTCCTCTCTCTTTCAGGCCTCAACAGGCACTGT	Homo sapiens shisa homolog 2 (Xenopus laevis) (SHISA2), mRNA.	bA398O19.2; WGAR9166; C13orf13; PRO28631
Zddpj1_0._itEv8dPU	0.567633	1.76409	0.000175	NM_005114.2	9957	HS3ST1	NP_005105.1	ILMN_2228035	CTCCTCGGCGATTCCTTGTCATTTTTGGAGGTCACAGTTTTACTCATTCC	Homo sapiens heparan sulfate (glucosamine) 3-O-sulfotransferase 1 (HS3ST1), mRNA.	3OST; 3OST1
lf6ul.uhp2yegLvjeo	0.567613	1.76405	0.000172	NM_182972.2	359948	IRF2BP2	NP_892017.2	ILMN_2394561	CTTTGGGTGGCCTTTGTGGACGGCTCGTAGCTGGAAAGTGTTGATCTGGG	Homo sapiens interferon regulatory factor 2 binding protein 2 (IRF2BP2), transcript variant 1, mRNA.	MGC72189
WRQ4OLXyV7tL8V2OV8	0.567602	1.76403	0.000571	NM_033034.1	85363	TRIM5	NP_149023.1	ILMN_1704972	CACCAATGAATGAGTCCTTAGCCCTGTGTCAGTTTACCCTCGATGCCCTT	Homo sapiens tripartite motif-containing 5 (TRIM5), transcript variant alpha, mRNA.	RNF88; TRIM5alpha
KZEx15E71Tk7u5HaFg	0.567302	1.7635	0.00175	NM_015246.1	23295	MGRN1	NP_056061.1	ILMN_1745697	CGCACATACTCCTGCACATGTTCCCATGCATGTGTGTGCACTCGGACCGA	Homo sapiens mahogunin, ring finger 1 (MGRN1), mRNA.	CD41B; RNF156; KIAA0544; GP2B; ITGA2B
lkLuuX6O6Xvp2f33e4	0.567164	1.76326	0.00016	NM_001098500.1	56243	KIAA1217	NP_001091970.1	ILMN_1706960	GCAAGTGTGGTGCCTTGGATGTGGCCTGTTGGCTCGCTTTCTTCTCTGTG	Homo sapiens KIAA1217 (KIAA1217), transcript variant 2, mRNA.	DKFZP761L0424; MGC31990; RP11-324E23.1; SKT
HK6nVduR.Pl6kv_fjc	0.566528	1.76214	0.000529	XM_001129527.1	8462	KLF11	XP_001129527.1	ILMN_1751656	AGGTGGGCTCCCCTCGTGCACTTTATTGCCTGGGCAGTTTTGCTTGATCT	PREDICTED: Homo sapiens Kruppel-like factor 11 (KLF11), mRNA.
r1SJJToKJ6V0RTUXUQ	0.566226	1.76161	0.000392	NM_004429.3	1947	EFNB1	NP_004420.1	ILMN_1654563	TCCCAGAGCAGCCATGGAAGGAGCTGGCCCTCACACCATCCACCTCCACA	Homo sapiens ephrin-B1 (EFNB1), mRNA.	MGC8782; LERK2; CFNS; EFL3; CFND; EPLG2; Elk-L
iSYLWdWZUIKnYICW4c	0.565575	1.76046	0.000399	NM_080593.1	85236	HIST1H2BK	NP_542160.1	ILMN_1813314	CAGCGAAGTCCGCTCCCGCGCCCAAGAAGGGCTCGAAGAAAGCCGTGACT	Homo sapiens histone cluster 1, H2bk (HIST1H2BK), mRNA.	H2B/S; MGC131989; H2BFT; H2BFAiii
N7q9CJXeH7gg.nld8I	0.565487	1.76031	0.000528	NM_020739.2	9236	CCPG1	NP_065790.2	ILMN_1794190	TGTGGGTTCAAGAGCCCTCTGACTTGTGAAGAATTTGCTGCCCTCTTAAG	Homo sapiens cell cycle progression 1 (CCPG1), transcript variant 2, mRNA.	KIAA1254; CPR8
BvwUf55wj.ltU9U..U	0.565249	1.75989	0.000229	NM_152594.1	161742	SPRED1	NP_689807.1	ILMN_1804277	GTTTAACCACTTTGCTGCTAAGATTTTGCCGTCCCATTCCCATTTTTTCC	Homo sapiens sprouty-related, EVH1 domain containing 1 (SPRED1), mRNA.	NFLS; FLJ33903
iJUrcDsOvr8_9zBVJU	0.565226	1.75985	0.000468	NM_014819.3	9867	PJA2	NP_055634.2	ILMN_1688702	AGCCCAGGTCTAAATGTAATGGTTGGTTTATTGTTCTATAACCCCAGCCC	Homo sapiens praja 2, RING-H2 motif containing (PJA2), mRNA.	Neurodap1; KIAA0438; RNF131
ZUu1lKW7p30E0ueFfM	0.565125	1.75967	0.000162	NM_001012301.1	340075	ARSI	NP_001012301.1	ILMN_1727156	CCAGTGTCCGCCAGGCCGTGTGGCTCTTCAACATCAGTGCTGACCCTTAT	Homo sapiens arylsulfatase family, member I (ARSI), mRNA.	FLJ16069
rfgpce01ECdf.xqTVM	0.565059	1.75955	0.000446	NM_080424.1	3431	SP110	NP_536349.1	ILMN_1813455	CTTGAAGGCCTACTGTCATCCACAAAGCTCCTTTTTTACGGGCATCCCAT	Homo sapiens SP110 nuclear body protein (SP110), transcript variant c, mRNA.	FLJ22835; IFI75; VODI; IFI41
Ed6OOUeOXqgwK6Ju6A	0.564748	1.759	0.00245	NM_004099.4	2040	STOM	NP_004090.4	ILMN_1696419	CTCTGGATGATGCCACTGATGCCTGGGGAATAAAGGTGGAGCGTGTGGAA	Homo sapiens stomatin (STOM), transcript variant 1, mRNA.	EPB7; EPB72; BND7
u5fgvxfueiJfOMHUCE	0.564459	1.7585	0.000659	NM_052913.2	114801	TMEM200A	NP_443145.1	ILMN_1725387	TGCCTTGAAGTTTACCTTGTGCTGGAGAGCCTTATGATAACTCCAAAGAC	Homo sapiens transmembrane protein 200A (TMEM200A), mRNA.	TTMC
ood7Xu0Xd1K7Unt05c	0.564272	1.75817	0.000386	NM_024310.4	79156	PLEKHF1	NP_077286.3	ILMN_1708041	GGACTCTGTCCTGTGTCACCTCTCTCCAGGTGTCCAGCTGTCTCATGCCT	Homo sapiens pleckstrin homology domain containing, family F (with FYVE domain) member 1 (PLEKHF1), mRNA.	APPD; ZFYVE15; PHAFIN1; MGC4090
BuoBX.m618p8Q7keDY	0.563953	1.75761	0.000612	NM_001080121.1	5621	PRNP	NP_001073590.1	ILMN_1737988	GTGGGAAACCCTTTTGCGTGGTCCTTAGGCTTACAATGTGCACTGAATCG	Homo sapiens prion protein (PRNP), transcript variant 3, mRNA.	CD230; PrP33-35C; ASCR; PrP27-30; GSS; CJD; PRIP; PrPc; PrP; MGC26679
cpVRUsWTdXkv4ff4hI	0.563712	1.75718	0.000289	NM_006131.1	649	BMP1	NP_006122.1	ILMN_1758542	GGCCCCCACCCAGTACCGCATCTCCCTGCAGTTTGACTTCTTTGAGACAG	Homo sapiens bone morphogenetic protein 1 (BMP1), transcript variant BMP1-5, mRNA.	PCOLC; TLD
Z2vQnW6lEeee5QgrsQ	0.563609	1.757	0.00247	NM_001008485.1	54946	SLC41A3	NP_001008485.1	ILMN_1739885	TCGGTTCAAGCTCCGTGGGCCACACTGCTGCTGTGCCAAGAAGGTGTACA	Homo sapiens solute carrier family 41, member 3 (SLC41A3), transcript variant 1, mRNA.	FLJ20473; SLC41A1-L2
QTq7VRUddLv7otiiUE	0.563517	1.75684	0.000243	NM_022036.2	55890	GPRC5C	NP_071319.2	ILMN_1724211	CATGGGTGTCCCCACCCACTCCTCAGTGTTTGTGGAGTCGAGGAGCCAAC	Homo sapiens G protein-coupled receptor, family C, group 5, member C (GPRC5C), transcript variant 1, mRNA.	MGC131820; RAIG3; RAIG-3
xBKKFRg.iKkVKLt4nk	0.563516	1.75684	0.000167	NM_006080.2	10371	SEMA3A	NP_006071.1	ILMN_1765641	AACAGGAGGACCCACGAATTTGAGAGGGCACCCAGGAGTGTCTGAGCTGC	Homo sapiens sema domain, immunoglobulin domain (Ig), short basic domain, secreted, (semaphorin) 3A (SEMA3A), mRNA.	SEMAIII; SEMAD; MGC133243; SEMA1; Hsema-III; Hsema-I; SemD; sema III; coll-1; SEMAL
3heUNPKiKQQrD0l.XU	0.563198	1.75628	0.00151	NM_183381.1	11342	RNF13	NP_899237.1	ILMN_2339748	GACCTGCCAATCATTAGGGAGAGGCAACAAGGTAATTCAGCCTTTCCTCC	Homo sapiens ring finger protein 13 (RNF13), transcript variant 4, mRNA.	RZF; MGC13689
ZKTWWVbtk16DAO6d6Q	0.561558	1.7534	0.00016	NM_006869.1	11033	CENTA1	NP_006860.1	ILMN_2047511	AGGCATCCGCCGCCCCGTGTCGCATCCTGGAATAAAATGTGGCTCTGGCA	Homo sapiens centaurin, alpha 1 (CENTA1), mRNA.	GCS1L; p42IP4
HW5jeigslC7.04V0Eg	0.561227	1.75282	0.000926	NM_015028.1	23043	TNIK	NP_055843.1	ILMN_1687442	CCGTGCGATCTGGAGGAAGTAGCCAAGTGTTTTTCATGACCCTCAACAGA	Homo sapiens TRAF2 and NCK interacting kinase (TNIK), mRNA.	AD 2
lVKglAI6hFXnsC.TNE	0.561018	1.75246	0.000233	NM_012465.2	7093	TLL2	NP_036597.1	ILMN_2206307	CCCAGGGAAGCCAAAAGATGGGACACCCCTGCTGTAAAGTTTCATATCAC	Homo sapiens tolloid-like 2 (TLL2), mRNA.	MGC133312; KIAA0932; MGC133313
3kkAUB6t9J.NVv35Co	0.560828	1.75212	0.000245	NM_005329.2	3038	HAS3	NP_005320.2	ILMN_1794501	GCAGCAAAACCAAACTGGGTCTTCAGCTTTATCCCCGTTTCTTGCAAGGG	Homo sapiens hyaluronan synthase 3 (HAS3), transcript variant 1, mRNA.
KnWK4VJE0U1Hl8E4W4	0.560073	1.7508	0.000276	NM_032888.2	85301	COL27A1	NP_116277.2	ILMN_1788377	GCTCCGAGGTGACCCAGCACATCACCATCCACTGCCTTAACATGACCGTG	Homo sapiens collagen, type XXVII, alpha 1 (COL27A1), mRNA.	FLJ11895; RP11-82I1.1; MGC11337; KIAA1870
HurpDPS58Ef9yb6xN4	0.559686	1.75012	0.00269	NM_006106.2	10413	YAP1	NP_006097.1	ILMN_1709479	GTGGGTGGCAATATTCAGTGCTTAACACTTTTCTAGCGTTGGTACATCTG	Homo sapiens Yes-associated protein 1, 65kDa (YAP1), mRNA.	YAP65; YAP; YAP2
WF5WS_i_h7fBLJukRI	0.559322	1.74949	0.000305	NM_207380.1	388115	C15orf52	NP_997263.1	ILMN_1775330	ACCTGCCCGCAGTTGGAGTTGGACTGTCTTAACAGTAGCGTGGCACACAG	Homo sapiens chromosome 15 open reading frame 52 (C15orf52), mRNA.	FLJ43339; DKFZp686N1468
ipQqLUrrpe3i7w45f4	0.559306	1.74946	0.000183	NM_012094.3	25824	PRDX5	NP_036226.1	ILMN_1815024	GGCCAAGGGAGTCCAGGTGGTGGCCTGTCTGAGTGTTAATGATGCCTTTG	Homo sapiens peroxiredoxin 5 (PRDX5), nuclear gene encoding mitochondrial protein, transcript variant 1, mRNA.	PRDX6; AOEB166; MGC142285; SBBI10; ACR1; MGC142283; B166; PRXV; PLP; MGC117264; PMP20
ofEO1V6KRo4Ci3x5no	0.55905	1.74901	0.000196	NM_005045.2	5649	RELN	NP_005036.2	ILMN_1753005	CTTACAATGTCCCCCTGGAGGCACGGATGAAAGGAGTCTTACTGCGCTGG	Homo sapiens reelin (RELN), transcript variant 1, mRNA.	RL
rSd7BdW_bQtwFCPO4c	0.55892	1.74878	0.000366	NM_201555.1	2274	FHL2	NP_963849.1	ILMN_2355831	CAGCTCTGTAACCTCCCGTTGCGTCAAGTCTAAACCAAGATTATGTGACT	Homo sapiens four and a half LIM domains 2 (FHL2), transcript variant 2, mRNA.	SLIM3; AAG11; DRAL
BBrXyFWe5Xueyff1KU	0.558164	1.74746	0.000562	NM_130771.3	126014	OSCAR	NP_570127.2	ILMN_1741917	AACGGTCCTTAGACCCCGCTGTGCCCTGTGCTGTAGCTTCTTTCCAGGCC	Homo sapiens osteoclast associated, immunoglobulin-like receptor (OSCAR), transcript variant 3, mRNA.	MGC33613; PIGR3
lIRqTX4dTamff6a4So	0.558026	1.74722	0.000198	NM_001025090.1	4155	MBP	NP_001020261.1	ILMN_2398939	AGACACGGGCATCCTTGACTCCATCGGGCGCTTCTTTGGCGGTGACAGGG	Homo sapiens myelin basic protein (MBP), transcript variant 3, mRNA.	MGC99675
fgQ1ax7FM0tf7qyysk	0.557657	1.74658	0.000591	NM_025137.3	80208	SPG11	NP_079413.3	ILMN_1665049	GAACAATCCCGGTACTGTACCATATCAGTCCTTTGTGGGTAGTAGGTAGC	Homo sapiens spastic paraplegia 11 (autosomal recessive) (SPG11), transcript variant 1, mRNA.	KIAA1840; DKFZp762B1512; FLJ21439
i7k.0Xiv1eTV5LlAlU	0.556731	1.74496	0.00114	NM_000404.1	2720	GLB1	NP_000395.1	ILMN_1735155	TGTGCATTTTCACCTGAGGTTTCCCTGCATCCCTGCAGTGCCAAAGCCCC	Homo sapiens galactosidase, beta 1 (GLB1), transcript variant 179423, mRNA.
33oaJKRXjdPeK1E6Rc	0.556613	1.74475	0.00473	NM_001005416.1	51257	2012-03-02	NP_001005416.1	ILMN_1703142	TCTGGACGGAGCAGGCACCCTGATCTCATTCTGAGGTCCACATGGCACCT	Homo sapiens membrane-associated ring finger (C3HC4) 2 (MARCH2), transcript variant 3, mRNA.	HSPC240; RNF172; MARCH-II
WFwa905rmw_yOTsfu4	0.554682	1.74139	0.000163	NM_017455.2	27020	NPTN	NP_059429.1	ILMN_2336982	ACCTAACGGTTCTCATGCGGTGCGTAATTGTAGATGCATGTACTTGTGTG	Homo sapiens neuroplastin (NPTN), transcript variant alpha, mRNA.	SDFR1; GP55; DKFZp686L2477; np65; np55; GP65; SDR1; MGC102805
xXcolO813tVTItCXLk	0.554681	1.74139	0.000173	NM_001531.1	3140	MR1	NP_001522.1	ILMN_2167416	CCTCTAGGAGCCATGTTATCCTCTGTCCCCCATAGAGTCAAGCCTAGTGC	Homo sapiens major histocompatibility complex, class I-related (MR1), mRNA.	HLALS
rJBOfrD_k3vCsoi64E	0.554367	1.74084	0.00732	NM_018243.2	55752	2012-09-11	NP_060713.1	ILMN_1788778	AGCAACATGCTTGGTAATTTGGCATCTGTTAAGGTAGGAGAGTGGTGAAC	Homo sapiens septin 11 (SEPT11), mRNA.
3VHqE.9440_ek4J75o	0.553782	1.73982	0.000219	NM_014801.3	80003	PCNXL2	NP_055616.3	ILMN_1751793	CCCACTGGGACATTTTTCTGATGATCATTGCTGGCATGAAGCTGTTGCGG	Homo sapiens pecanex-like 2 (Drosophila) (PCNXL2), transcript variant 1, mRNA.	KIAA0435; FLJ11383
iVQtEvKGsjriNkjmc8	0.552932	1.73834	0.000923	NM_020738.1	57498	KIDINS220	NP_065789.1	ILMN_1679232	CCCCAAGTCACAGTTAGGACGGTAGATGGTGAGATCGCAGATGCGCTATT	Homo sapiens kinase D-interacting substrate of 220 kDa (KIDINS220), mRNA.	ARMS; MGC163482
c6eS4nuO5XznMl6kIk	0.551358	1.73561	0.000174	NM_021151.2	54677	CROT	NP_066974.2	ILMN_1693090	TGGCTGCAGTGAGCTGTGATGTGCCCTTATGCTATAGCCTGGGCAAGAGC	Homo sapiens carnitine O-octanoyltransferase (CROT), mRNA.	COT
iUkJ2v4MbR8UuU_ShU	0.551289	1.73549	0.00069	NM_170587.1	8601	RGS20	NP_733466.1	ILMN_1738558	CCAGCAAGCTCGGTTTGAATACGTCACTTACCAGTGCCATTGCAGGACCC	Homo sapiens regulator of G-protein signaling 20 (RGS20), transcript variant 1, mRNA.	ZGAP1; RGSZ1
HdUvciQ3EnvzuK5UEU	0.551237	1.7354	0.000276	NM_001304.3	1362	CPD	NP_001295.2	ILMN_1703074	CTCCCAGTTCTAGAGCAATCTACAGCTGTTTATGTGAGGTGCCCAACACC	Homo sapiens carboxypeptidase D (CPD), mRNA.
QoS0nfTeVB7sk3k_VI	0.551045	1.73507	0.000179	NM_032727.2	9118	INA	NP_116116.1	ILMN_1673704	GGACAGTCAGCTCTTCATCTGCCCAACTGTGTAGCATCTGCATTGCCCAG	Homo sapiens internexin neuronal intermediate filament protein, alpha (INA), mRNA.	NF-66; NEF5; MGC12702; TXBP-1
WtJxUh8OpSJThXRK34	0.550963	1.73492	0.000401	NM_018659.2	54360	CYTL1	NP_061129.1	ILMN_2201596	GTCAGCTACCCAGACTTAATGGGCCAGAGCCATGACCCTCACAGGTCTTG	Homo sapiens cytokine-like 1 (CYTL1), mRNA.	C4orf4; C17
HSCEir2DVJHltx0eyw	0.550833	1.7347	0.000352	NM_133169.2	126014	OSCAR	NP_573399.1	ILMN_2367418	CAGAAGACAGAGGGTTCGAATCCCAGCACTGCCGTCTACTCACTGTAGTA	Homo sapiens osteoclast-associated receptor (OSCAR), transcript variant 4, mRNA.	MGC33613; PIGR3
iFUSeT0B0De6g4uHYU	0.550798	1.73464	0.000398	NM_019027.1	54502	FLJ20273	NP_061900.1	ILMN_1689046	ACCCCACAGCTGCATTCAAACTCAAATCTGTGGGAATGAGTGACTCGACC	Homo sapiens RNA-binding protein (FLJ20273), mRNA.	DKFZp686F02235
BVAAoikiCA4ldXaYJc	0.550481	1.73409	0.00153	NM_014301.2	23479	ISCU	NP_055116.1	ILMN_1735432	CCCAAAAAAGGAGAGGCAGAGAAGAAATGAGCCCTCCCTCGGCGAAGCCT	Homo sapiens iron-sulfur cluster scaffold homolog (E. coli) (ISCU), nuclear gene encoding mitochondrial protein, transcript variant 1, mRNA.	hnifU; 2310020H20Rik; NIFUN; MGC74517; NIFU; ISU2
BKS6Xoin_97Brl.3yo	0.549916	1.73311	0.000212	NM_015549.1	26030	PLEKHG3	NP_056364.1	ILMN_1780671	AGGCAGTGGCCTGGAGAGGCTTTGTTCTGTAACGGTGCCTTTTCTTAGGG	Homo sapiens pleckstrin homology domain containing, family G (with RhoGef domain) member 3 (PLEKHG3), mRNA.	MGC156299; KIAA0599; MGC156300
xlBPS3rO4pubgkIHXo	0.549187	1.73184	0.000774	NM_201524.1	9289	GPR56	NP_958932.1	ILMN_2352097	GCCAACATTCAGTCTGGTATGTGAGGCGTGCGTGAAGCAAGAACTCCTGG	Homo sapiens G protein-coupled receptor 56 (GPR56), transcript variant 2, mRNA.	BFPP; DKFZp781L1398; TM7LN4; TM7XN1
HX6eS6pfzUuUqKBBMs	0.548828	1.73122	0.00154	NM_057089.2	1174	AP1S1	NP_476430.1	ILMN_1712806	CCTTGGCTGCAGTGGGGCCTTTATCCAGTGCCAGGGAGGAACAACATAGT	Homo sapiens adaptor-related protein complex 1, sigma 1 subunit (AP1S1), transcript variant 2, mRNA.	SIGMA1A; CLAPS1; AP19
TFH.NIhIkqe63R3J4k	0.548765	1.73111	0.000167	NM_203349.2	399694	SHC4	NP_976224.2	ILMN_1807050	ACCACTTTTATCAGAGACAGAGCAGGGCTGTGGTCTCACTCTAGCTGAGC	Homo sapiens SHC (Src homology 2 domain containing) family, member 4 (SHC4), mRNA.	RaLP; MGC34023; SHCD
ZUCXcuxfXXfHTU1S0E	0.548006	1.7298	0.000235	NM_006674.2	10866	HCP5	NP_006665.2	ILMN_1803945	CCAAAGCCTCTAGTGTACCTTCCTCCTCTTACTCATCCATCCCAGTCAAC	Homo sapiens HLA complex P5 (HCP5), mRNA.	P5-1; D6S2650E
NZdB55V6_Dvd_MuehU	0.547957	1.72972	0.000272	NM_003565.1	8408	ULK1	NP_003556.1	ILMN_1705144	CGCCTCAACTGCTGCCCCTGGTTGAATGTTCTCTTGATAGTGCTGGACCC	Homo sapiens unc-51-like kinase 1 (C. elegans) (ULK1), mRNA.	FLJ38455; UNC51; Unc51.1; ATG1
BneLtRq4ILi7UauCC4	0.547616	1.72913	0.000536	NM_022087.2	63917	GALNT11	NP_071370.2	ILMN_1651819	GCTCTGAGTGTCCACGGGTGAAGAAGTGAGTGTCCACGGGTGAAGAAGTG	Homo sapiens UDP-N-acetyl-alpha-D-galactosamine:polypeptide N-acetylgalactosaminyltransferase 11 (GalNAc-T11) (GALNT11), mRNA.	FLJ21634; MGC71630
E4RU01N5UQF6UDuMQU	0.547614	1.72912	0.000306	NM_078473.2	83877	TM2D2	NP_510882.1	ILMN_1741171	TGACACCCATCATCCATCTGCCCACAAACCTGGCCAAATGTGATACAACC	Homo sapiens TM2 domain containing 2 (TM2D2), transcript variant 1, mRNA.	MGC125814; BLP1; MGC125813
BUX_PpYB0uPpEIsr5I	0.54608	1.72647	0.000223	NM_001032731.1	4939	OAS2	NP_001027903.1	ILMN_2248970	CCACCTTTGATTGGCCGAAACTCAGTGATTGGCACAAGAGTAGGTTGCAG	Homo sapiens 2'-5'-oligoadenylate synthetase 2, 69/71kDa (OAS2), transcript variant 3, mRNA.	MGC78578
oIQ5Fye5CFy53wlwOU	0.545897	1.72616	0.000229	NM_002742.2	5587	PRKD1	NP_002733.2	ILMN_1785891	AGACAATGCACCTAGCTGTGCAAGACCTAGTGCTCTTAAGCCTAAATGCC	Homo sapiens protein kinase D1 (PRKD1), mRNA.	PKD; PKCM; PKC-MU; PRKCM
H10pNT1DQgOOud5NLo	0.545702	1.72582	0.000307	NM_006410.3	10553	HTATIP2	NP_006401.2	ILMN_1664303	TCCTCAGGCATCCATTCCAATCAAGAAATGATGGTGCTCTGCATCAGTGG	Homo sapiens HIV-1 Tat interactive protein 2, 30kDa (HTATIP2), mRNA.	CC3; TIP30
ooqEhJ31.aJenLcoTQ	0.544575	1.72387	0.000997	NM_133635.4	23275	POFUT2	NP_598368.2	ILMN_1775823	GGAGGGACAGACAGCTCTTCCTTTCGGAGCCTGGCTAGTCTAGGACATCA	Homo sapiens protein O-fucosyltransferase 2 (POFUT2), transcript variant 3, mRNA.	C21orf80; FUT13
3VtUR5VU.ixFkQtAZw	0.544514	1.72377	0.000179	NM_014943.3	22882	ZHX2	NP_055758.1	ILMN_2184966	CCCGTCCCACACTGCCCCCCATTTGAGTACACCGCACAAGTCAAACGCTA	Homo sapiens zinc fingers and homeoboxes 2 (ZHX2), mRNA.	KIAA0854
QXUq.q2f5v7YJdd4Ok	0.544306	1.72341	0.00025	NM_001500.2	2762	GMDS	NP_001491.1	ILMN_1711227	CCTCCAGGGTTTGGGTCGCTTTGCGTTTGTCGAAGCCTCCTCTGAATGGC	Homo sapiens GDP-mannose 4,6-dehydratase (GMDS), mRNA.	GMD
coRJC4tdVHep_5EeFQ	0.544154	1.72315	0.000278	NM_152882.2	5754	PTK7	NP_690621.1	ILMN_1662166	GGACACAGCAAGTGAGTCCTCCCCACTCTGGGCTTGTGCACACTGACCCA	Homo sapiens PTK7 protein tyrosine kinase 7 (PTK7), transcript variant PTK7-4, mRNA.	CCK4
xud4v2r3nXECBua55o	0.544153	1.72315	0.00179	NM_152783.3	728294	D2HGDH	NP_689996.4	ILMN_2206272	GTGCTCTGAGTTTCGGGTTCTGCTCCTACAAAGAACGTGCGGTGCTGCGG	Homo sapiens D-2-hydroxyglutarate dehydrogenase (D2HGDH), nuclear gene encoding mitochondrial protein, mRNA.	FLJ42195; MGC25181; D2HGD
6LvpAYh.delXl56I0k	0.54355	1.72211	0.00112	NM_006698.2	10904	BLCAP	NP_006689.1	ILMN_1675612	AGTGTTGGCAAACGAGACTTTCTCCTGGCCCCTGCCTGCTGGAGATCAGC	Homo sapiens bladder cancer associated protein (BLCAP), mRNA.	BC10
QjdRaX_9.wB_DMrqIQ	0.54352	1.72206	0.00372	NM_003930.3	8935	SKAP2	NP_003921.2	ILMN_2125010	GATCTCCACCGGCCTTTGTTCTTTTAAAACTTGAATATAGGTGGGAGACA	Homo sapiens src kinase associated phosphoprotein 2 (SKAP2), mRNA.	RA70; SCAP2; SAPS; MGC33304; MGC10411; SKAP55R; PRAP; SKAP-HOM
3noAKFeCBlUf_LH5Ik	0.543422	1.72189	0.00105	NM_153048.1	2534	FYN	NP_694593.1	ILMN_2380801	GCTGGAAAAAGGACCCTGAAGAACGCCCCACTTTTGAGTACTTGCAGAGC	Homo sapiens FYN oncogene related to SRC, FGR, YES (FYN), transcript variant 3, mRNA.	MGC45350; SYN; SLK
0RcpneulfkglcLGvHw	0.543134	1.72139	0.00722	NM_148973.1	8718	TNFRSF25	NP_683874.1	ILMN_1765109	CACCTAGGCGCTCTGGTGGCCCTTGCAGAAGCCCTAAGTACGGTTACTTA	Homo sapiens tumor necrosis factor receptor superfamily, member 25 (TNFRSF25), transcript variant 10, mRNA.	WSL-LR; TNFRSF12; LARD; WSL-1; APO-3; TR3; DDR3; TRAMP; DR3
Hi50r3v96C_eiCp7So	0.543117	1.72136	0.000327	NM_013382.3	29954	POMT2	NP_037514.2	ILMN_1678805	GAGTGCTCAGGTTCTGTTTTCTGGAAGTTGCTGGAGAAGGGCTGTCAGGG	Homo sapiens protein-O-mannosyltransferase 2 (POMT2), mRNA.	FLJ22309; DKFZp686G10254
QSoU59Pbp7tVN4qXrM	0.542026	1.71949	0.00211	NM_032316.3	84276	NICN1	NP_115692.1	ILMN_1807211	CAGGGACCATGCTTCATTCGTGGCTGTGTCCCCATCTGAGGGCCTGGTAT	Homo sapiens nicolin 1 (NICN1), mRNA.	MGC12936
ZoF6LQAgefS1WexZeU	0.541627	1.7188	0.00299	NM_016003.3	26100	WIPI2	NP_057087.2	ILMN_2321292	GGAACCTGGAGTCAAAAAGAACTGCTTCAGTCCCCGCTGTACCGCCTGCC	Homo sapiens WD repeat domain, phosphoinositide interacting 2 (WIPI2), transcript variant 2, mRNA.	FLJ12979; FLJ14217; DKFZP434J154; DKFZp686P02188; Atg21; WIPI-2; CGI-50; FLJ42984
c57HPUV.oZdNShkih0	0.541117	1.71792	0.000661	NM_194284.2	137075	CLDN23	NP_919260.2	ILMN_1725338	TGCTGTACTATTCCACCCTTTGGACGCCTCATCCAGGACGCAGAGGACTC	Homo sapiens claudin 23 (CLDN23), mRNA.	CLDNL; hCG1646163
T9U13d7opQFB3_UklE	0.540828	1.71743	0.000321	NM_014730.2	9761	MLEC	NP_055545.1	ILMN_1657495	TTCCCATCCTCTCTCTGTGGAGGCCAAACCAACTCTTTGCCAGCAGCCAC	Homo sapiens malectin (MLEC), mRNA.
TJc6LpWwNL4e7J35ek	0.54082	1.71741	0.000415	NM_001040626.1	83988	NCALD	NP_001035716.1	ILMN_2343097	AGCCTATGGAGTGGCCCGTAAATCAGTTGACTGTGTAGCTCTTGCCTGGC	Homo sapiens neurocalcin delta (NCALD), transcript variant 3, mRNA.	MGC33870; MGC74858
Wpvj9BXX0d6ffSkFG4	0.540461	1.7168	0.00131	NM_024952.5	80017	C14orf159	NP_079228.3	ILMN_1721106	GGCGTTGATTTCAACCCTCCTTCACTCTGGCTTCTTCAGGCAACCACGTG	Homo sapiens chromosome 14 open reading frame 159 (C14orf159), mRNA.	FLJ39975; C14orf160; FLJ20950
ZSFJ1zeO1FZ19W1xxE	0.540378	1.71666	0.000309	NM_006158.2	4747	NEFL	NP_006149.2	ILMN_1659086	CAGACCAGCTCCTATCTGATGTCCACCCGCTCCTTCCCGTCCTACTACAC	Homo sapiens neurofilament, light polypeptide 68kDa (NEFL), mRNA.	NF68; CMT2E; NFL; CMT1F; NF-L
orhSP6Vep7L_eFXTcA	0.539871	1.71579	0.000468	NM_152282.3	92370	ACPL2	NP_689495.1	ILMN_2306955	GGTGACCAGATTTGGCCCCTGGGCTGTAGTTTGCTGACCCCTCATCTAAA	Homo sapiens acid phosphatase-like 2 (ACPL2), transcript variant 1, mRNA.	FLJ23751
N2KF527U2t6HviVeno	0.539028	1.71434	0.000338	NM_172028.1	80325	ABTB1	NP_742025.1	ILMN_2367165	TCGAGGACCTGCTCGTGTCCATCGGTCTGGACTGTTGAGCCCCTGGCTGG	Homo sapiens ankyrin repeat and BTB (POZ) domain containing 1 (ABTB1), transcript variant 3, mRNA.	BPOZ; PP2259; EF1ABP; MGC20585
30CQgqJnik4JXqgHpI	0.538749	1.71386	0.000286	NM_133373.3	113026	PLCD3	NP_588614.1	ILMN_1722798	TCAAAGCAAGAAGGGAGCGCTGAGGCATGAAGCCCTGGGGAAACTGGCAG	Homo sapiens phospholipase C, delta 3 (PLCD3), mRNA.	MGC71172
Q_i60UqoSolVRQ7NDo	0.538587	1.71358	0.0011	NM_005737.3	10123	ARL4C	NP_005728.2	ILMN_1768391	TTGGAGTGGTCACCAGGGGGACAGGGAGCCCCCCACCAATGTATCAATGG	Homo sapiens ADP-ribosylation factor-like 4C (ARL4C), mRNA.	ARL7; LAK
fK6LW9_6uee96uXuXQ	0.537893	1.71239	0.000229	NM_018291.2	55277	FLJ10986	NP_060761.2	ILMN_1737604	AGGTGGAGTCCGTTCTTGTGGGTGCTGCTGTTCTGGGTGCCTGTGCCTCA	Homo sapiens hypothetical protein FLJ10986 (FLJ10986), mRNA.	RP11-242B9.1
N4YTYufXzonoklZcgU	0.537702	1.71207	0.00934	NM_004029.2	3665	IRF7	NP_004020.1	ILMN_1798181	TGACGACATCGAGTGCTTCCTTATGGAGCTGGAGCAGCCCGCCTAGAACC	Homo sapiens interferon regulatory factor 7 (IRF7), transcript variant b, mRNA.	IRF7A; IRF-7H
rKQNPVFNHwZajzET3I	0.53699	1.71085	0.000227	NM_032832.4	84918	LRP11	NP_116221.2	ILMN_1676197	AGGCAAATCATTCCCACCATCACTTAACGCCGGGATTATACACATTCTAG	Homo sapiens low density lipoprotein receptor-related protein 11 (LRP11), mRNA.	MANSC3; FLJ14735; bA350J20.3; MGC39092
NpQJE5KdevvXdAXueE	0.536572	1.71013	0.000642	NM_001999.3	2201	FBN2	NP_001990.2	ILMN_1670899	GGCCAAAGCACATGCAGGCTCCTGGTTGTTCCTCTCAAACCTGTGCTGAC	Homo sapiens fibrillin 2 (FBN2), mRNA.	CCA
f5XihS4CEjTKIhX.nk	0.5355	1.7083	0.00102	NM_033414.2	90441	ZNF622	NP_219482.1	ILMN_1776109	TGCCCTGAGGACCAGTGAAAGACAGATCATAGGAGAGACCCTTTTGCTGC	Homo sapiens zinc finger protein 622 (ZNF622), mRNA.	MGC17552; ZPR9; MGC2485
utE_0gSunnu65TYtXk	0.535248	1.70787	0.000982	NM_022750.2	64761	PARP12	NP_073587.1	ILMN_1718558	GTCACATTGTCAGAACAGGTGGCTGCTGTGTGGTGCCATCGAGTCCCTGC	Homo sapiens poly (ADP-ribose) polymerase family, member 12 (PARP12), mRNA.	MSTP109; FLJ22693; ZC3H1; ZC3HDC1; MST109; PARP-12
rSVnok4ne7sWIHquO8	0.534706	1.70695	0.00154	NM_183079.2	5621	PRNP	NP_898902.1	ILMN_2360415	CAGCCCGCTGGAGCATGAGCTCTGTGTGTACCGAGAACTGGGGTGATGTT	Homo sapiens prion protein (PRNP), transcript variant 2, mRNA.	CD230; PrP33-35C; ASCR; PrP27-30; GSS; CJD; PRIP; PrPc; PrP; MGC26679
3J6t5defxt6FfunUfs	0.534178	1.70605	0.000248	NM_006811.2	10955	SERINC3	NP_006802.1	ILMN_1815656	AGCTGGGTCTGCCTCCTGCTTTACGTCTGGACCCTTGTGGCTCCACTTGT	Homo sapiens serine incorporator 3 (SERINC3), transcript variant 1, mRNA.	TMS-1; TDE; SBBI99; DIFF33; TDE1; AIGP1
Qf55R5Sl3leSeAfpTQ	0.533987	1.70572	0.00111	NM_001031714.3	64423	INF2	NP_001026884.3	ILMN_1727248	CTTTGCTGCCACTGCCAGGCCTCTGCCCTGCAGCTGAAACTTGGCCATCA	Homo sapiens inverted formin, FH2 and WH2 domain containing (INF2), transcript variant 2, mRNA.	DKFZp762A0214; FLJ22056; INF2; MGC13251; C14orf151; C14orf173; pp9484
WUI4XU92khcIvl3i8k	0.533665	1.70517	0.00137	NM_022337.1	23682	RAB38	NP_071732.1	ILMN_2134974	CCAAGATGACCTCCATTCTCGGCAGACCTAAGAGTTGCCTCTGAGTTAGC	Homo sapiens RAB38, member RAS oncogene family (RAB38), mRNA.	NY-MEL-1; rrGTPbp
T8VSWtQXjXu1T7CiCg	0.533334	1.70461	0.00727	NM_033668.1	3688	ITGB1	NP_391988.1	ILMN_1714820	TTACCCCAGCCGGTCCAACCTGATCCTGTGTCCCATTGTAAGGAGAAGGA	Homo sapiens integrin, beta 1 (fibronectin receptor, beta polypeptide, antigen CD29 includes MDF2, MSK12) (ITGB1), transcript variant 1D, mRNA.	GPIIA; VLAB; MDF2; FNRB; CD29; MSK12
rl9r7CyUjV3UuE_gTk	0.533035	1.7041	0.000189	NM_001681.2	488	ATP2A2	NP_001672.1	ILMN_1687375	GCCTTCGGTTGTAAGTAGCCAGATCCCTCTCCAGTGACATTGGAACATGC	Homo sapiens ATPase, Ca++ transporting, cardiac muscle, slow twitch 2 (ATP2A2), transcript variant 2, mRNA.	DAR; ATP2B; MGC45367; DD; SERCA2
ofkPP4oHWWXplTxSYU	0.533005	1.70405	0.000894	NM_002654.3	5315	PKM2	NP_002645.3	ILMN_1672650	CTTGCAATTATTTGAGGAACTCCGCCGCCTGGCGCCCATTACCAGCGACC	Homo sapiens pyruvate kinase, muscle (PKM2), transcript variant 1, mRNA.	OIP3; TCB; PKM; THBP1; MGC3932; PK3; CTHBP
l3roFeVfFJfjpJqDes	0.532589	1.70334	0.000227	NM_002698.1	5452	POU2F2	NP_002689.1	ILMN_1736311	TCTGGTGGAACCCTGCCCCTTACCAGCCTTGATGGCAGCGGGAATCTGGT	Homo sapiens POU domain, class 2, transcription factor 2 (POU2F2), mRNA.	OCT2; OTF2; Oct-2
0inwpk7pEUdfUkstn8	0.532392	1.703	0.000518	NM_001039367.1	529	ATP6V1E1	NP_001034456.1	ILMN_2339779	GAGGCTTAAGGCGCATGTGGCACACCACTCCTTCCAGCAGTAGTCGCTTT	Homo sapiens ATPase, H+ transporting, lysosomal 31kDa, V1 subunit E1 (ATP6V1E1), transcript variant 3, mRNA.	ATP6E2; ATP6E; P31; ATP6V1E; Vma4
658vdHt163ueV53qjk	0.532217	1.7027	0.00107	NM_001567.2	3636	INPPL1	NP_001558.2	ILMN_1728426	TGCTTAGTTCTCACTGTCTCCTGGTCTGTGCTGCCCTGCTCTGGGGATGC	Homo sapiens inositol polyphosphate phosphatase-like 1 (INPPL1), mRNA.	SHIP2
uVnHtvPjRN7uCUCVbo	0.532057	1.70243	0.000999	NM_000235.2	3988	LIPA	NP_000226.2	ILMN_1718063	CCCGCTACTGTCGTTATTGATCACATCTGTGTGAAGCCAAAGCCCCGTGG	Homo sapiens lipase A, lysosomal acid, cholesterol esterase (LIPA), transcript variant 2, mRNA.	CESD; LAL
KWrLojnrt6stOj956E	0.532037	1.7024	0.000573	NM_005808.2	10217	CTDSPL	NP_005799.2	ILMN_2392189	CCGGGTAGTGGAGATGCTGGTGTCTGGGTAGTCATGGATTTCTGCTGGAC	Homo sapiens CTD (carboxy-terminal domain, RNA polymerase II, polypeptide A) small phosphatase-like (CTDSPL), transcript variant 2, mRNA.	SCP3; C3orf8; PSR1; HYA22
N19VEqun_o_jjEn.n0	0.531985	1.70231	0.000447	NM_014761.2	9798	KIAA0174	NP_055576.2	ILMN_1740351	TCCTTCCCCACAGGGGTGGCTTTGGGATTGGATGATACAGCTTTTGCTTC	Homo sapiens KIAA0174 (KIAA0174), mRNA.	MGC117220
BuPuFBPSlG4ke3zRNk	0.531963	1.70227	0.00197	NM_003916.3	8905	AP1S2	NP_003907.3	ILMN_2120273	GTGATTGTGACCAACATTCAGGCCACGTGAGCACTGTCTTATCACATCGC	Homo sapiens adaptor-related protein complex 1, sigma 2 subunit (AP1S2), mRNA.	MGC:1902; SIGMA1B; MRX59; DC22
KKO6.1C14V_iUgulXc	0.531914	1.70219	0.00316	NM_012200.2	26229	B3GAT3	NP_036332.2	ILMN_2210581	AGGATGTGGTTTTCCAAGTCCTGACCCTTGGAGCCAGAAGTGGCCCCTCT	Homo sapiens beta-1,3-glucuronyltransferase 3 (glucuronosyltransferase I) (B3GAT3), mRNA.	GLCATI; GlcAT-I
EDF16j7ictPSXuwU7o	0.531456	1.70141	0.000434	NM_032476.2	64968	MRPS6	NP_115865.1	ILMN_1723874	AATACCTCCTGGGATTGTGAGCTAGTCATTCAGCCTGTGTAACCATGTGG	Homo sapiens mitochondrial ribosomal protein S6 (MRPS6), nuclear gene encoding mitochondrial protein, mRNA.	RPMS6; C21orf101; MRP-S6
0HmH95ei7OHkTh2quo	0.531315	1.70117	0.00108	NM_001006946.1	6382	SDC1	NP_001006947.1	ILMN_1815308	ACTGCGACTTTCTGCCTGGAGTGTATGACTGCACATGACTCGGGGGTGGG	Homo sapiens syndecan 1 (SDC1), transcript variant 1, mRNA.	syndecan; SDC; CD138; SYND1
oxeEs4WN3mX96qakJ4	0.530757	1.70022	0.000248	NM_001001555.1	2887	GRB10	NP_001001555.1	ILMN_1669617	TACCTGACAGTATGACCGATCTCTGCGCCTTTCTGGGGGCGGGCAAGCTG	Homo sapiens growth factor receptor-bound protein 10 (GRB10), transcript variant 4, mRNA.	RSS; GRB-IR; IRBP; KIAA0207; Grb-10; MEG1
EF3.vqgq6T3nhRJHUE	0.529399	1.69791	0.0017	NM_178564.2	340371	NRBP2	NP_848659.1	ILMN_1733248	ACCTCTTTTGTTGGGGAAGGGTGGCATTCTGCTGACCACAGCACTCCAAC	Homo sapiens nuclear receptor binding protein 2 (NRBP2), mRNA.	pp9320; TRG16; MGC138699; DKFZp434P086
WpKTu0iV9ES6jHC7_Y	0.528931	1.69712	0.000264	NM_152570.1	158038	LINGO2	NP_689783.1	ILMN_1695978	GGCAGGCATGTGTCAGAGCCCTTCACACAGTGGGATACTAAGTGTTTGCG	Homo sapiens leucine rich repeat and Ig domain containing 2 (LINGO2), mRNA.	LERN3; FLJ31810; LRRN6C
WQuio7aBKef6ejyRas	0.528795	1.69689	0.00115	NM_001001342.1	282991	BLOC1S2	NP_001001342.1	ILMN_1679782	CAAGTGGAGGGATGTCGGAACAGGCTGCTTTGGCTGGATTAGCACCGGGT	Homo sapiens biogenesis of lysosomal organelles complex-1, subunit 2 (BLOC1S2), transcript variant 2, mRNA.	RP11-316M21.4; FLJ30135; BLOS2; MGC10120
imSVdxmuuhu.n1ECJs	0.527976	1.6955	0.000434	NM_080749.2	140825	NEURL2	NP_542787.1	ILMN_1777113	GCGCAGCCCCTCTACGCGGTGGTGGACGTGTTTGCTTCCACAAAGAGCGT	Homo sapiens neuralized homolog 2 (Drosophila) (NEURL2), mRNA.	MGC125934; MGC125935; C20orf163; Ozz-E3
Qq7CX0l6QvE7ICVEfs	0.52743	1.69457	0.000243	NM_014585.3	30061	SLC40A1	NP_055400.1	ILMN_2053103	GGGTGTAAGCCTTCAGCCTGGCAAGTTACATGTAGAAAGCCCACACTTGT	Homo sapiens solute carrier family 40 (iron-regulated transporter), member 1 (SLC40A1), mRNA.	IREG1; HFE4; MST079; FPN1; MTP1; MSTP079; SLC11A3
Ne73XpnXVcLz572Vns	0.527378	1.69448	0.000522	NM_016151.2	9344	TAOK2	NP_057235.2	ILMN_1701487	CTGTGTTCTCCTGGCGCTCCTCCCCTAAGTTATTGCTGTTCGCCCGCTGT	Homo sapiens TAO kinase 2 (TAOK2), transcript variant 2, mRNA.	PSK1; TAO1; TAO2; MAP3K17; KIAA0881; PSK
QXaXd7TnqC5cd3qUec	0.52661	1.69318	0.000301	NM_012405.3	23463	ICMT	NP_036537.1	ILMN_1723021	CCTCGGCCTCTCTGTCATGCTGGGAAGTGCCTACTCTCTGGGCCACTGCT	Homo sapiens isoprenylcysteine carboxyl methyltransferase (ICMT), mRNA.	MST098; PCMT; PCCMT; PPMT; HSTE14; MSTP098; MGC39955
WqK.uImKeJcSOB396U	0.526335	1.69272	0.000249	NM_002228.3	3725	JUN	NP_002219.1	ILMN_1806023	GGGAGGTTTGTGAGAGCGAGGCTGAGCCTACAGATGAACTCTTTCTGGCC	Homo sapiens jun oncogene (JUN), mRNA.	AP1; c-Jun
0KWCUmVJ.XR717oo7c	0.526197	1.69248	0.00153	NM_001018070.1	57175	CORO1B	NP_001018080.1	ILMN_1653708	AGGCCGAAGCCAGCGCCCAGCTTTCCTCACTGTTCCTGTGGAGGATGTCT	Homo sapiens coronin, actin binding protein, 1B (CORO1B), transcript variant 2, mRNA.	CORONIN-2; DKFZP762I166
NdfVN0.fHl8Z014rUU	0.525731	1.69169	0.00105	NM_181785.2	283537	SLC46A3	NP_861450.1	ILMN_1658639	CTCCTTCCCATCTCATTTCTTACTGCCTTACGCTCATCCTGAGGTCCACC	Homo sapiens solute carrier family 46, member 3 (SLC46A3), mRNA.	FLJ42613; RP11-97E23.2; FKSG16
un_gfh6d1_ddJeSElw	0.525477	1.69127	0.00269	NM_001008697.1	24144	TFIP11	NP_001008697.1	ILMN_1695000	GCTTTGGAACTTGACTGGCTCTCCTTGCTCCTCAGCCTGCAGACAGCCTA	Homo sapiens tuftelin interacting protein 11 (TFIP11), transcript variant 1, mRNA.	FLJ22086; TIP39; bK445C9.6
3ffie4bv.O6eVBuiak	0.525447	1.69121	0.000293	NM_015238.1	23286	WWC1	NP_056053.1	ILMN_1658619	CTTCTTGAGCTGTGACGTGTTTTTATGTGGCTGCCCAACGTGGAGCGGGC	Homo sapiens WW and C2 domain containing 1 (WWC1), mRNA.	FLJ10865; KIAA0869; KIBRA; FLJ23369
KehCfE310lN.uLX0Ik	0.525423	1.69117	0.000414	NM_003326.2	7292	TNFSF4	NP_003317.1	ILMN_2089875	CTGGACAAGCTTACATCTTCCTCAGCCATCTTTGTGAGTCCTTCAAGAGC	Homo sapiens tumor necrosis factor (ligand) superfamily, member 4 (tax-transcriptionally activated glycoprotein 1, 34kDa) (TNFSF4), mRNA.	TXGP1; OX4OL; CD252; CD134L; OX-40L; GP34
WF_nEpEDE.EIleJ5Ro	0.525003	1.69046	0.00025	NM_001042472.1	26090	ABHD12	NP_001035937.1	ILMN_2318685	ACCTTGGCTACAGGCACAAATACATTTACAAGAGCCCTGAGCTGCCACGG	Homo sapiens abhydrolase domain containing 12 (ABHD12), transcript variant 1, mRNA.	DKFZP434P106; C20orf22; BEM46L2; dJ965G21.2; ABHD12A
ER1CPOl2pC5764iHeg	0.524529	1.68966	0.000215	NM_000521.2	3074	HEXB	NP_000512.1	ILMN_1806692	CACTCCAAGATTATGGCCTCGGGCAAGTGCTGTTGGTGAGAGACTCTGGA	Homo sapiens hexosaminidase B (beta polypeptide) (HEXB), mRNA.	ENC-1AS
lh1S33UT57TptL0Uh0	0.524026	1.68881	0.000598	NM_015303.3	23355	VPS8	NP_056118.2	ILMN_1678268	GACTCCCAGTCTTCTCCACATTGCTGTCATGGCGTCAGTTCACCAGACTC	Homo sapiens vacuolar protein sorting 8 homolog (S. cerevisiae) (VPS8), transcript variant 2, mRNA.	KIAA0804; FLJ32099
fsnbXR63Eevlg.H7PU	0.523937	1.68866	0.000328	NM_002473.3	4627	MYH9	NP_002464.1	ILMN_2087702	GTAGCTCGTCCTCACTGGTCTACACTGGTTGCCGAATTTACTTGTATTCC	Homo sapiens myosin, heavy chain 9, non-muscle (MYH9), mRNA.	NMMHCA; DFNA17; EPSTS; MHA; MGC104539; FTNS; NMHC-II-A
iVVBLu2Lf5AgF.I7r0	0.523817	1.68846	0.000685	NM_001012761.1	285704	RGMB	NP_001012779.1	ILMN_1776213	CCCCCCAACAGTGTGTCGAGTCTTTGCAAAGAAACCTTTAGATGTGGTTC	Homo sapiens RGM domain family, member B (RGMB), transcript variant 1, mRNA.	FLJ90406; MGC86970; DRAGON
3uRXuut_hLO6ASCdTg	0.52381	1.68845	0.000229	NM_021224.4	58499	ZNF462	NP_067047.4	ILMN_1686679	GTGCACCCTGTGGTGGTCTTGGACAGTATGTGGAAACAGAAGCTCCATGA	Homo sapiens zinc finger protein 462 (ZNF462), mRNA.	FLJ45904; RP11-508N12.1; KIAA1803; FLJ14960; Zfp462; DKFZp686B2325; DKFZP762N2316
ruGnrh46OrLqeIIqhw	0.523747	1.68834	0.000546	NM_145754.2	90990	KIFC2	NP_665697.1	ILMN_1803018	GTGACGGCTGGTGACTGATGGATGGGTAGTGGGCTGAGAAGAGGGGACTA	Homo sapiens kinesin family member C2 (KIFC2), mRNA.
oVKi52KZNKVv.xS.M0	0.522786	1.68672	0.00022	NM_024599.3	79651	RHBDF2	NP_078875.3	ILMN_2373062	CCCAGGGAGTGCTCGAGGCGCATCAGGCCCGTTTTTTACCAGTTTATATC	Homo sapiens rhomboid 5 homolog 2 (Drosophila) (RHBDF2), transcript variant 1, mRNA.	RHBDL6; RHBDL5; FLJ22341
x36p2oU54n.6RRUSIE	0.522547	1.68632	0.000542	NM_001042472.1	26090	ABHD12	NP_001035937.1	ILMN_2245305	TCTTGGGGCTCGGGACCATGCTGAGCTTTTTGGCACCACCCACAGAGAAC	Homo sapiens abhydrolase domain containing 12 (ABHD12), transcript variant 1, mRNA.	DKFZP434P106; C20orf22; BEM46L2; dJ965G21.2; ABHD12A
TkrTkRL.jAqSwQs_qU	0.521762	1.68499	0.00162	NM_004040.2	388	RHOB	NP_004031.1	ILMN_1802205	GCAGGTCATGCACACAGTTTTGATAAAGGGCAGTAACAAGTATTGGGGCC	Homo sapiens ras homolog gene family, member B (RHOB), mRNA.	ARH6; MST081; MSTP081; RHOH6; ARHB
EEsXsXka0VnW7tlcz4	0.521655	1.68481	0.00128	NM_004655.2	8313	AXIN2	NP_004646.2	ILMN_1724480	ACAGTACCTGTACCTGCACGGTCACCCGCTCCGTGTGTCGCCCTATATTG	Homo sapiens axin 2 (conductin, axil) (AXIN2), mRNA.	MGC126582; DKFZp781B0869; AXIL
31IB6o6Dch_4mmuuXk	0.520786	1.68335	0.000496	NM_015888.4	51361	HOOK1	NP_056972.1	ILMN_1741406	TCCAGAAACTGGGGATGGAATCTAGACTTGTGAGCGGCGGTGGTGCCTGC	Homo sapiens hook homolog 1 (Drosophila) (HOOK1), mRNA.	MGC10642; HK1
umjOoR8Axx_nVCNijg	0.520537	1.68293	0.00235	NM_182649.1	5111	PCNA	NP_872590.1	ILMN_1694177	GCGGATATGGGACACTTAAAATACTACTTGGCTCCCAAGATCGAGGATGA	Homo sapiens proliferating cell nuclear antigen (PCNA), transcript variant 2, mRNA.	MGC8367
Be6D8_klCg7tQhE54o	0.520278	1.6825	0.000303	NM_021005.2	7026	NR2F2	NP_066285.1	ILMN_2094360	CTGTGGAATTTATTGGCAGCCAAGGAATGTGTCCAAGACACATGCTGAGG	Homo sapiens nuclear receptor subfamily 2, group F, member 2 (NR2F2), mRNA.	COUP-TFII; TFCOUP2; MGC117452; COUPTFB; SVP40; ARP1
inSCdV6RD9IsIna4xQ	0.519891	1.68184	0.00176	NM_003676.2	8560	DEGS1	NP_003667.1	ILMN_1667430	GCTCAGAAGCTCCCCTGGCACAATTTCAGAGTAAGAGCTCGGTGATACCA	Homo sapiens degenerative spermatocyte homolog 1, lipid desaturase (Drosophila) (DEGS1), transcript variant 1, mRNA.	MLD; MIG15; FADS7; DES1; DEGS; Des-1; MGC5079
339VXWtUx9Ekd65qCA	0.519724	1.68156	0.00116	NM_030629.1	80790	CMIP	NP_085132.1	ILMN_1738075	TCTTTCCCCCCTCCGGTCCCATACTTCACAGCACTCTGGTGCGGGAAGAA	Homo sapiens c-Maf-inducing protein (CMIP), transcript variant Tc-mip, mRNA.	KIAA1694
0VT9Ov9LpB8eFfv.l4	0.519423	1.68106	0.000212	NM_021021.2	6641	SNTB1	NP_066301.1	ILMN_1793410	CCCCATTTCATGGTTTTCAGTGGCAACTTACTGACCCTTGTTTTTGCCTG	Homo sapiens syntrophin, beta 1 (dystrophin-associated protein A1, 59kDa, basic component 1) (SNTB1), mRNA.	A1B; DAPA1B; BSYN2; MGC111389; SNT2B1; SNT2; FLJ22442; 59-DAP; TIP-43
36JWb571RKl2v.XB_c	0.519418	1.68105	0.00156	NM_080861.3	90864	SPSB3	NP_543137.2	ILMN_1682864	TGGAGCCCGCGTTGCTGTTCCCACAGGGCCTCGGTTTTTCCTAACTTGCT	Homo sapiens splA/ryanodine receptor domain and SOCS box containing 3 (SPSB3), mRNA.	SSB3; C16orf31
0UuayX_1fTl.Q94uoo	0.519152	1.6806	0.000267	NM_001077445.1	9767	PHF16	NP_001070913.1	ILMN_1790518	CCAGTGCGGTAGCCTTTGTCCCTTCATGCCTTTCAATTCTGAGTGGGAGG	Homo sapiens PHD finger protein 16 (PHF16), transcript variant 2, mRNA.	KIAA0215; JADE3; MGC138749; MGC138748
f7rBCcM59S_H1LcV64	0.519092	1.6805	0.000982	NM_007257.4	10687	PNMA2	NP_009188.1	ILMN_1790778	TGTGGTAACAAGCTAATATGCTTCCAGTTGACTTCCAGTCTACCCTGGTG	Homo sapiens paraneoplastic antigen MA2 (PNMA2), mRNA.	MM2; MA2; RGAG2; KIAA0883
fiJz6LiJ4rtfBR.93U	0.518983	1.68032	0.00061	NM_024841.3	79899	FLJ14213	NP_079117.2	ILMN_1697491	GAGAGCTATTGGAGTGAGAGCTGAGGTGTCCTTAACCACTTTTTCTCTCC	Homo sapiens protor-2 (FLJ14213), mRNA.	MGC16218
9q37X0X.C9KgS.teFE	0.518182	1.67897	0.000359	NM_004869.3	9525	VPS4B	NP_004860.2	ILMN_1792587	GGGTCTTGTCCTTCACCTTTTAAGTTCAGGGAACAGTTTGTCCTGACCAC	Homo sapiens vacuolar protein sorting 4 homolog B (S. cerevisiae) (VPS4B), mRNA.	VPS4-2; SKD1; MIG1
iSUei8HBX1_ze31SiI	0.518058	1.67876	0.000213	NM_005607.3	5747	PTK2	NP_005598.3	ILMN_1714364	CAGCCACTGGAGTTAACTAACCCTTCCTTGTATCTGTCTTCCCAGGAGAG	Homo sapiens PTK2 protein tyrosine kinase 2 (PTK2), transcript variant 2, mRNA.	pp125FAK; FAK; FAK1; FADK
BWzioHuyEKxStLffU4	0.517881	1.67847	0.000246	NM_003113.3	6672	SP100	NP_003104.2	ILMN_1690920	CCGTATGAGGGAACTGTGTAGACAAGGTACCAGGTCAGTCTTCTTCCATG	Homo sapiens SP100 nuclear antigen (SP100), transcript variant 2, mRNA.	DKFZp686E07254; FLJ00340; FLJ34579
lTVvfa.lOIY7qv1Hu4	0.517425	1.6777	0.00463	NM_199245.1	6843	VAMP1	NP_954740.1	ILMN_1737611	CATCCCGTTCTTCGGTTTGCCATGAGACGATGTGGGGTTTCCACTGTGTG	Homo sapiens vesicle-associated membrane protein 1 (synaptobrevin 1) (VAMP1), transcript variant 2, mRNA.	SYB1; VAMP-1; DKFZp686H12131
Hfq3fFmIeIpILSVg5c	0.51727	1.67744	0.00114	NM_003029.3	6464	SHC1	NP_003020.2	ILMN_1721022	CTTGGGTCTCTTACCGCGAGACTGAGAGGCAGAAGTCAGCCCGAATGCCT	Homo sapiens SHC (Src homology 2 domain containing) transforming protein 1 (SHC1), transcript variant 2, mRNA.	p66; SHC; p66SHC; SHCA; FLJ26504; p52SHC
cJTeEkpRy4S.f_71zo	0.517164	1.67726	0.00109	NM_005204.2	1326	MAP3K8	NP_005195.2	ILMN_1741159	AGCCATCTGACAGCAGGCCACTAGTGACAGTTTCTTTTGTGTTCCTATGG	Homo sapiens mitogen-activated protein kinase kinase kinase 8 (MAP3K8), mRNA.	TPL2; FLJ10486; EST; COT; c-COT; ESTF; Tpl-2
ZKcgDHZH10gV39_8Go	0.516994	1.67698	0.000605	NM_001204.5	659	BMPR2	NP_001195.2	ILMN_2070896	AGGCTAGAAAATACTCGCACTTCCTCAGAACCCTCTTTCTTGTTAACGGG	Homo sapiens bone morphogenetic protein receptor, type II (serine/threonine kinase) (BMPR2), mRNA.	BMPR3; BMPR-II; BMR2; TRG10; BRK-3; PPH1; FLJ76945; T-ALK
0iT9QikLoFbrU8BXdU	0.5163	1.67582	0.000244	NM_018676.2	55901	THSD1	NP_061146.1	ILMN_1733157	GAGCATTTCCAAGAGGCAAGTGGAACCCGTGGTCCATTAAACCCTCTCCC	Homo sapiens thrombospondin, type I, domain containing 1 (THSD1), transcript variant 1, mRNA.	MGC74971; UNQ3010; TMTSP
oYqrVQiNSntO4.Ouk4	0.516166	1.67559	0.000275	NM_080491.1	9846	GAB2	NP_536739.1	ILMN_1665964	CGAGGGGGTCCCCAAGAGATCCAGGCTGTCATGTGATTTATGGTGGCATG	Homo sapiens GRB2-associated binding protein 2 (GAB2), transcript variant 1, mRNA.	KIAA0571
Q0RJyt.0guugPpJ6rE	0.516096	1.67547	0.0027	NM_032320.5	84280	BTBD10	NP_115696.2	ILMN_1809344	TCACACAGCTAGGTCTTTTCAGAAGTGGTGGAAATTGGCAGCTGGGGTAC	Homo sapiens BTB (POZ) domain containing 10 (BTBD10), mRNA.	GMRP-1; GMRP1; MGC13007
BCaoirEQ6s3DAx8Iro	0.515966	1.67526	0.00521	NM_000331.3	6288	SAA1	NP_000322.2	ILMN_1808732	AAGCGGGGAGAGGGTACACAATGGGTATCTAATAAATACTTAAGAGGTGG	Homo sapiens serum amyloid A1 (SAA1), transcript variant 1, mRNA.	MGC111216; SAA; PIG4; TP53I4
HVnD0xdXXjv.VK8Q6U	0.515723	1.67485	0.00473	NM_002072.2	2776	GNAQ	NP_002063.2	ILMN_1659923	CCCGCTAATTCATACCTCCCTCCTGATGTTTTTCCCAGGTTACAATGGCC	Homo sapiens guanine nucleotide binding protein (G protein), q polypeptide (GNAQ), mRNA.	GAQ; G-ALPHA-q
WuXQtT9_o2dv65Hduo	0.515254	1.67406	0.000925	NM_005578.2	4026	LPP	NP_005569.1	ILMN_1651254	GTGCCTCAAGTCCATTTCTTGGGATCGCTCGTTTGGTGCACTCTCGTGGG	Homo sapiens LIM domain containing preferred translocation partner in lipoma (LPP), mRNA.
9fXq5nvWiH0KRydjrc	0.51524	1.67404	0.000872	NM_198447.1	127845	GOLT1A	NP_940849.1	ILMN_2137208	CTTCCTGGGTGCGCTGTTCCGGAGACTTCAAGGCACTAGCTCGATGGTCT	Homo sapiens golgi transport 1 homolog A (S. cerevisiae) (GOLT1A), mRNA.	HMFN1187; GOT1; RP11-203F10.3; MGC62027; YMR292W; CGI-141; FLJ42654
6MUoffJ0s03V9OwkkY	0.514759	1.67324	0.00318	NM_022757.3	64770	CCDC14	NP_073594.3	ILMN_1677239	ATACCAGGACTTCTTAGCTCAGTATCATCTCCCTTCATGTAAGCAGCACG	Homo sapiens coiled-coil domain containing 14 (CCDC14), mRNA.	FLJ12892; DKFZp434L1050; FLJ41065
clA5KXu7J7u..e6_WQ	0.514601	1.67297	0.000923	NM_020728.1	57488	FAM62B	NP_065779.1	ILMN_2057573	GCCAAATGCAGGCCTGTGTGTAGCTGTGTGTTTTTTCTGTGGTTGCCGCA	Homo sapiens family with sequence similarity 62 (C2 domain containing) member B (FAM62B), mRNA.	CHR2SYT; KIAA1228; ESYT2
ETeEeX1d.le6x57eUo	0.514542	1.67287	0.00379	NM_213636.1	9260	PDLIM7	NP_998801.1	ILMN_1690125	CATCTGACACTGCCTTCCCTCTTTGCCCTGTGGTACTGCTGTCTGCCAGG	Homo sapiens PDZ and LIM domain 7 (enigma) (PDLIM7), transcript variant 4, mRNA.
ce6qKdK7eiqv7l4wbA	0.513896	1.67179	0.00133	NM_000487.3	410	ARSA	NP_000478.2	ILMN_2047240	CTGTGGGGGAGGCTCAGGTGTCTGGAGGGGGTTTGTGCCTGATAACGTAA	Homo sapiens arylsulfatase A (ARSA), mRNA.	MLD
Nken96etBzOAX709dY	0.513575	1.67126	0.000744	NM_006777.3	10009	ZBTB33	NP_006768.1	ILMN_1673138	GCACTGGCTTTCTGGCTGGTCAACTATATGAAACCTTGTTCATTCCTCCG	Homo sapiens zinc finger and BTB domain containing 33 (ZBTB33), mRNA.	ZNF348; ZNF-kaiso
T5vrUiaKe7l6qL.Xcw	0.513208	1.67064	0.000223	NM_001975.2	2026	ENO2	NP_001966.1	ILMN_1765796	TGCGTTGGTCCAGAGCGGAGGCTGTGTGCCTGGGGGAGTTTTCCTCTATA	Homo sapiens enolase 2 (gamma, neuronal) (ENO2), mRNA.	NSE
6F0lTeakiCty.tQRTw	0.512946	1.6702	0.00614	NM_183372.3	200030	LOC200030	NP_899228.3	ILMN_2177090	ACCTCAGCCCATCTGCGGGCAGAGAAGGTCTAGTTTGTCCAACACCATTA	Homo sapiens neuroblastoma breakpoint family, member 11-like (LOC200030), mRNA.	NBG
HnnDXinrJIORPoJ1RU	0.512745	1.66987	0.00157	NM_007184.3	11188	NISCH	NP_009115.2	ILMN_1735827	GCTGCTAATCCTGAGGCTGGTAGCAGAATGCACATTGGAAGCTCCCACCC	Homo sapiens nischarin (NISCH), mRNA.	FLJ40413; IRAS; FLJ14425; I-1; FLJ90519; KIAA0975
WxFEbxB5OJ9d2RCFJ4	0.512665	1.66973	0.00106	NM_001112.2	104	ADARB1	NP_001103.1	ILMN_1679797	TACACCACACGTTACAACTGCATGAGCTTCCTCTCGCACAAGACCAGCTG	Homo sapiens adenosine deaminase, RNA-specific, B1 (RED1 homolog rat) (ADARB1), transcript variant 1, mRNA.	ADAR2a; ADAR2; DRABA2; DRADA2; ADAR2a-L1; ADAR2a-L2; ADAR2g; ADAR2c; RED1; ADAR2a-L3; ADAR2b; ADAR2d
HVr31Lr_IR6.Efzlo4	0.512046	1.6687	0.000267	NM_014000.2	7414	VCL	NP_054706.1	ILMN_1795429	CCCGGTTCTTCCAGTGGTTTGAGACACTGGTTTACACTTTATGCCGGATG	Homo sapiens vinculin (VCL), transcript variant 1, mRNA.	MVCL
3aZ9UkUE7BaTv1JIIQ	0.510675	1.66641	0.000499	NM_053056.2	595	CCND1	NP_444284.1	ILMN_1688480	CGGCGCTTCCCAGCACCAACATGTAACCGGCATGTTTCCAGCAGAAGACA	Homo sapiens cyclin D1 (CCND1), mRNA.	PRAD1; D11S287E; BCL1; U21B31
Kd12vXjl_Krv0h6adQ	0.510529	1.66617	0.000901	NM_002751.5	5600	MAPK11	NP_002742.3	ILMN_1735361	CTCTCCTCGGTTCCTGATGCCTTGAGGGGTGTTTCAGACTGGCGGCTCCA	Homo sapiens mitogen-activated protein kinase 11 (MAPK11), mRNA.	p38-2; SAPK2B; SAPK2; PRKM11; P38BETA2; P38B; p38Beta
TSdSum11eXdbfsOL7I	0.510499	1.66612	0.00118	NM_005407.1	6297	SALL2	NP_005398.1	ILMN_1740842	CAGCTCCAGGTGGCGTCCTCCCTGCCTCTCCGTCTTGTAATGAGTTGTAG	Homo sapiens sal-like 2 (Drosophila) (SALL2), mRNA.	FLJ10414; KIAA0360; ZNF795; HSAL2; p150(Sal2)
HVJpXf17e7A_9bglmc	0.510469	1.66607	0.000383	NM_001407.2	1951	CELSR3	NP_001398.2	ILMN_1691290	CCCAGCGGCCCTCTTTCCTGTCTGTGTAAATTGTTCCGTGAAGCCGCGCT	Homo sapiens cadherin, EGF LAG seven-pass G-type receptor 3 (flamingo homolog, Drosophila) (CELSR3), mRNA.	FMI1; RESDA1; HFMI1; EGFL1; MEGF2; CDHF11
iXrV7UddK_ud0ffgJ0	0.510026	1.66533	0.000812	NM_006690.3	10893	MMP24	NP_006681.1	ILMN_1778333	CCTGGTCCCTGTCCACTCCTCAGGTTGGTGCTCTCACTTCTTGAAAGCTC	Homo sapiens matrix metallopeptidase 24 (membrane-inserted) (MMP24), mRNA.	MMP25; MT5-MMP; MT-MMP5
EmsFJuJ2VlIIM4AJIk	0.509785	1.66493	0.00232	NM_001018108.2	10169	SERF2	NP_001018118.1	ILMN_1789136	GCGGTAACCAGCGTGAGCTCGCCCGCCAGAAGAATATGAAAAAGCAGAGC	Homo sapiens small EDRK-rich factor 2 (SERF2), mRNA.	4F5REL; H4F5rel; FLJ37527; FLJ38557; FAM2C; MGC48826; HsT17089; FLJ20431
oKnieZ_bp79OFn7.3U	0.50942	1.66433	0.00159	NM_002224.2	3710	ITPR3	NP_002215.2	ILMN_1815500	AGGGCTGAGCTGCGCTTGCGTGGCTGTTTCATGACCGCTTGTTTTTCTCC	Homo sapiens inositol 1,4,5-triphosphate receptor, type 3 (ITPR3), mRNA.	FLJ36205; IP3R; IP3R3
ZjpTCmu9ukaueHphxo	0.508555	1.66289	0.000387	XM_001127571.1	84875	PARP10	XP_001127571.1	ILMN_1721411	GATGGCCATAAGGCGGTGTTCGTGGCACGGGTGCTGACTGGCGACTACGG	PREDICTED: Homo sapiens poly (ADP-ribose) polymerase family, member 10 (PARP10), mRNA.
Qd3CE93iu7igtHHXJc	0.508386	1.66261	0.000471	NM_015225.1	23273	KIAA0367	NP_056040.1	ILMN_1810628	CTCTCTAAGACATTCTCTGAGGTGTGTGAGGAAGTCACTACTCCTAGCCT	Homo sapiens KIAA0367 (KIAA0367), mRNA.	BNIPXL; BMCC1; bA214N16.3; A214N16.3
KZhEDYrioIiKANV4NU	0.50832	1.6625	0.00365	NM_153333.2	90843	TCEAL8	NP_699164.1	ILMN_1670561	CGCGACACAAATCGAGGTGAGGGAAGAGAGAGGAAAATCCCCTGAATCCC	Homo sapiens transcription elongation factor A (SII)-like 8 (TCEAL8), transcript variant 1, mRNA.	MGC45400
cO6p_PRX01Pp6BOj6o	0.507673	1.66142	0.000643	NM_024056.2	79022	TMEM106C	NP_076961.1	ILMN_1692511	ATGTGGGGCTTGATTCACCCTTCATCCATTGGCTGGAACATGGATTGGGG	Homo sapiens transmembrane protein 106C (TMEM106C), mRNA.	MGC5576; MGC111210
Q8SSUhjTknHE0f36AY	0.507369	1.66092	0.000942	NM_001530.2	3091	HIF1A	NP_001521.1	ILMN_1763260	TTACAGCAGCCAGACGATCATGCAGCTACTACATCACTTTCTTGGAAACG	Homo sapiens hypoxia-inducible factor 1, alpha subunit (basic helix-loop-helix transcription factor) (HIF1A), transcript variant 1, mRNA.	HIF-1alpha; MOP1; PASD8; HIF1-ALPHA; HIF1
ciUoKIeRL.gJElbStY	0.507181	1.6606	0.00257	NM_031229.2	10616	RBCK1	NP_112506.2	ILMN_1751330	GAGCCAGGAAGGAGACTGCACAGTTTTGAAAGCACAGCCCGTCAGGTCCG	Homo sapiens RanBP-type and C3HC4-type zinc finger containing 1 (RBCK1), transcript variant 2, mRNA.	XAP4; RNF54; ZRANB4; RBCK2; UBCE7IP3; C20orf18; HOIL1
ZlSXXeh1F_hdLh0gfc	0.506961	1.66024	0.000731	NM_030952.1	81788	NUAK2	NP_112214.1	ILMN_2094952	GCCCAGCCTCCTCTGGACTCCACCTTGGACCTCAGTGACTCAGAACTTCT	Homo sapiens NUAK family, SNF1-like kinase, 2 (NUAK2), mRNA.	DKFZp686F01113; DKFZP434J037; SNARK; FLJ90349
Ke5JfrpAzdN5aVUoQs	0.506757	1.6599	0.000398	NM_012211.3	22801	ITGA11	NP_036343.3	ILMN_2406084	CTGTGCAGCCTTGGTGGCAAATATCTCATCTGCCGGCCCCCAGGACAAGT	Homo sapiens integrin, alpha 11 (ITGA11), transcript variant 2, mRNA.	HsT18964
KUiuiggaygp46QCae4	0.505906	1.65849	0.00192	NM_144498.1	9885	OSBPL2	NP_653081.1	ILMN_1656482	CCAGAGGTGGAGGAAGAACGGTAGGAAGGCTGATGGCAAAAGCGGCTGTG	Homo sapiens oxysterol binding protein-like 2 (OSBPL2), transcript variant 2, mRNA.	MGC8342; MGC4307; KIAA0772; ORP2; FLJ20223; ORP-2
HmHmBHgdxlHUQOO.0o	0.505697	1.65814	0.00567	NM_015881.5	27122	DKK3	NP_056965.3	ILMN_1815673	GCGACTGCGAACACTGAACTCTACGCCACTCCACAAATGATGTTTTCAGG	Homo sapiens dickkopf homolog 3 (Xenopus laevis) (DKK3), transcript variant 1, mRNA.	REIC
WLF_H_9Ek7KuOJHRD4	0.505196	1.65731	0.00029	NM_000067.1	760	CA2	NP_000058.1	ILMN_2199439	AGTACCTTGACTTTGTTCACAGCATGTAGGGTGATGAGCACTCACAATTG	Homo sapiens carbonic anhydrase II (CA2), mRNA.	Car2; CA-II; CAII; CA II
T3p2gk3kQf4pR0eRVE	0.50413	1.65554	0.000731	NM_021160.1	7920	BAT5	NP_066983.1	ILMN_2152402	TCTGGCTCGGAAGCATCTGCACAACTTTGAGGCCACTCACTGCACCCCAC	Homo sapiens HLA-B associated transcript 5 (BAT5), mRNA.	D6S82E; NG26
x_KAWkIUKK4_kanOk0	0.504088	1.65547	0.00394	NM_006586.3	10695	CNPY3	NP_006577.2	ILMN_1669674	TTGAGGAAACCGGCAAGACCAAGGAGGTGATTGGCACGGGCTATGGCATC	Homo sapiens canopy 3 homolog (zebrafish) (CNPY3), mRNA.	CAG4A; ERDA5; PRAT4A; TNRC5
ouaJbR5FC3R6e0s4T8	0.503793	1.65499	0.000609	NM_032991.2	836	CASP3	NP_116786.1	ILMN_2388155	GTGCGGAGCCGTCACTGCACCAAGTCTCACTGGCTGTCAGTATGACATTT	Homo sapiens caspase 3, apoptosis-related cysteine peptidase (CASP3), transcript variant beta, mRNA.	CPP32B; SCA-1; CPP32
QZQ01RTMF9j7n3QdRU	0.50362	1.6547	0.000305	NM_014521.2	23677	SH3BP4	NP_055336.1	ILMN_1785330	CGCCAATCATCCCACCATATAACCTTCGATTGTGCTTCTCAACTCCACCC	Homo sapiens SH3-domain binding protein 4 (SH3BP4), mRNA.	BOG25; TTP
lIrqiSIPd81BNBN_tI	0.503534	1.65456	0.00431	NM_004048.2	567	B2M	NP_004039.1	ILMN_2148459	AGAGGTGGGGAGCAGAGAATTCTCTTATCCAACATCAACATCTTGGTCAG	Homo sapiens beta-2-microglobulin (B2M), mRNA.
0I66_TqfXq3Ud1t6XA	0.503136	1.6539	0.000293	NM_001039367.1	529	ATP6V1E1	NP_001034456.1	ILMN_1798485	AGATGGTGGTTGCATGGGCTTCCTGGGTCTCCACTCTCCGTCTGGCCTAA	Homo sapiens ATPase, H+ transporting, lysosomal 31kDa, V1 subunit E1 (ATP6V1E1), transcript variant 3, mRNA.	ATP6E2; ATP6E; P31; ATP6V1E; Vma4
3IklSutNItFDlDlJeQ	0.502779	1.65331	0.000277	NM_001030001.1	6235	RPS29	NP_001025172.1	ILMN_2298818	AGAGCAGCCCAGGTGGTCATCAGAGTCACCAATGCCAATGCCAGCCTGCA	Homo sapiens ribosomal protein S29 (RPS29), transcript variant 2, mRNA.
6XlKgpR6u9F5Av3r7Q	0.502446	1.65276	0.000258	NM_020814.1	57574	2012-03-04	NP_065865.1	ILMN_1789991	CCTGCCAGGGAAGGCCACTGGGTGTTCACCTGCAAAGTTTCTGGTTGTCA	Homo sapiens membrane-associated ring finger (C3HC4) 4 (MARCH4), mRNA.	MARCH-IV; RNF174; MGC104908
Te003USVFTVeJEcFF0	0.502054	1.65211	0.001	NM_005620.1	6282	S100A11	NP_005611.1	ILMN_1750101	CTGTCATCATCTCCACAGCCCACCCATCCCCTGAGCACACTAACCACCTC	Homo sapiens S100 calcium binding protein A11 (S100A11), mRNA.	S100C; MLN70
65IRFMlV9xx.V3ZXlE	0.501881	1.65183	0.000324	NM_021202.1	58476	TP53INP2	NP_067025.1	ILMN_1686906	TGCAGACACACCATAGCCCCCTTCTACTACTTTCCCTCTCGCCCTGCCAC	Homo sapiens tumor protein p53 inducible nuclear protein 2 (TP53INP2), mRNA.	FLJ21759; C20orf110; DKFZp434O0827; FLJ23500; dJ1181N3.1; DKFZp434B2411; PINH
TX1R1PCKcrimfcr56o	0.50159	1.65134	0.000264	NM_004231.2	9296	ATP6V1F	NP_004222.2	ILMN_2099783	CCTTCCCACTCCATTAAGAGGCTAGGTGAGGCGCTTCTAGGTTGCTGGGG	Homo sapiens ATPase, H+ transporting, lysosomal 14kDa, V1 subunit F (ATP6V1F), mRNA.	Vma7; MGC126038; ATP6S14; MGC126037; MGC117321; VATF
HF53uyp215rlYg0dnA	0.501235	1.65076	0.00183	NM_014578.2	29984	RHOD	NP_055393.1	ILMN_2089167	ACCTGCTCTGTGTAGGGCTCGTCCTGCGGTGCCCGAGAATCACTCGCTAA	Homo sapiens ras homolog gene family, member D (RHOD), mRNA.	ARHD; Rho; RHOHP1; RHOM
QtXIUf7OFv5LeJKUqk	0.500934	1.65026	0.000712	NM_030915.1	81606	LBH	NP_112177.1	ILMN_2315979	GTCCCTAGACCACTTTGTATGACCGTTTGCAGTCTGAGCAGGCCAGGGGC	Homo sapiens limb bud and heart development homolog (mouse) (LBH), mRNA.	MGC163287; MGC104312; DKFZP566J091
lcvpyUw9dX79j5S8gk	0.500507	1.64956	0.00181	NM_014039.2	28970	C11orf54	NP_054758.2	ILMN_2213297	CTAGTTGGCTAGCCATAATTCCTCCCTTGTTTCGATTGCCAGTTAGAAGC	Homo sapiens chromosome 11 open reading frame 54 (C11orf54), mRNA.	PTD012
BSseigiIIpOEnBKhqc	0.500339	1.64928	0.000851	NM_015274.1	23324	MAN2B2	NP_056089.1	ILMN_1768510	CAGGTACTGGAGGAAGAGAGAAGAGGCATGACAGCTAACAGGGACGGGCT	Homo sapiens mannosidase, alpha, class 2B, member 2 (MAN2B2), mRNA.	KIAA0935
9VKUMJ6u3AKEn3fUdA	0.50015	1.64897	0.000476	NM_014933.2	22872	SEC31A	NP_055748.2	ILMN_2399896	CCCAGGCCAATAAGCTGGGTGTCTAAAAGGACAGCTTCTCTTCCACTCAA	Homo sapiens SEC31 homolog A (S. cerevisiae) (SEC31A), transcript variant 1, mRNA.	KIAA0905; HSPC334; ABP125; SEC31L1; MGC90305; HSPC275; DKFZp686N07171; ABP130
3kLhNJ6e459gMreddE	0.499214	1.64743	0.00463	NM_003929.1	8934	RAB7L1	NP_003920.1	ILMN_1813685	GCAAGTGACATCAGCTGGCTGTGATGCTTCGAAATAGGTCTGCTCCTCAC	Homo sapiens RAB7, member RAS oncogene family-like 1 (RAB7L1), mRNA.	RAB7L; DKFZp686P1051
xIp4p7rnhHnpj85J6U	0.498012	1.64545	0.00539	NM_003801.3	8733	GPAA1	NP_003792.1	ILMN_1769702	AGAGGCTGAGGCTGTGGTGCTGACACTGCTGGCGATTTATGCAGCTGGCC	Homo sapiens glycosylphosphatidylinositol anchor attachment protein 1 homolog (yeast) (GPAA1), mRNA.	hGAA1; GAA1
oN6iUS4VJRenSnL1A8	0.497883	1.64523	0.000833	NM_080792.2	140885	SIRPA	NP_542970.1	ILMN_2372974	ATCTGGGAGCCACAGTGACCCAGCCACCTGGCTCAGGCTAGTTCCAAATT	Homo sapiens signal-regulatory protein alpha (SIRPA), transcript variant 3, mRNA.	SIRPalpha2; BIT; SHPS1; MFR; SIRP; SHPS-1; CD172A; SIRP-ALPHA-1; SIRPalpha; PTPNS1; P84; MYD-1
iTugUQkl9JUIgt3vB0	0.497355	1.64437	0.000544	NM_021061.1	58500	ZNF250	NP_066405.1	ILMN_1757230	CATGTGGAACCACAAGCAGCCTTCAGCCCAAGAGAAGTCTCTGTTAACTC	Homo sapiens zinc finger protein 250 (ZNF250), mRNA.	ZFP647; MGC111123; ZNF647; MGC9718
6S13FNeR7iSRzF7m_0	0.497255	1.6442	0.000362	NM_003941.2	8976	WASL	NP_003932.3	ILMN_1666004	CAGTCCTCTACCATCCTGCACTGTGAGCAGCACTATACCTGTGCGTTGTC	Homo sapiens Wiskott-Aldrich syndrome-like (WASL), mRNA.	DKFZp779G0847; NWASP; MGC48327; N-WASP
TknXgre75HtFLdCc5c	0.496301	1.64263	0.000326	NM_022343.2	152007	GLIPR2	NP_071738.1	ILMN_1652631	GCAGCTCCTGAAGGTCTGTGTTGCACTGTCACCAGTCTCAAGCTATGCCT	Homo sapiens GLI pathogenesis-related 2 (GLIPR2), mRNA.	GLIPR2; GAPR-1
3h7Sgq2i3sAUkxL_n8	0.496011	1.64216	0.00111	NM_002213.3	3693	ITGB5	NP_002204.2	ILMN_2311166	GACTGTCAGGAAGGGTCGGAGTCTGTAAAACCAGCATACAGTTTGGCTTT	Homo sapiens integrin, beta 5 (ITGB5), mRNA. XM_944688 XM_944693	FLJ26658
lLq5yrfh.N1nkQku74	0.495955	1.64207	0.00141	NM_003598.1	8463	TEAD2	NP_003589.1	ILMN_1682781	AGTGGGTGCTAGGGTCTTGACTTTATCTCCGCTGCACAAGCAGTGTGTTG	Homo sapiens TEA domain family member 2 (TEAD2), mRNA.	ETF; TEF-4; TEF4
Z5IIAIiUVcOoVci554	0.495949	1.64206	0.000267	NM_021244.3	58528	RRAGD	NP_067067.1	ILMN_1699772	TGCAGAAGAAAAAGAGAGCCACCCCTAATGGGACCCCTAGAGTGCTGCTG	Homo sapiens Ras-related GTP binding D (RRAGD), mRNA.	RAGD; DKFZP761H171; bA11D8.2.1
TJJhYhWuoR1X3VR.Rc	0.495326	1.64103	0.000254	NM_032772.3	84858	ZNF503	NP_116161.2	ILMN_1787265	AGCAGCGACCGAGACCCGGTGGGACACTCCCCTTCTCCCCACTTTCACCT	Homo sapiens zinc finger protein 503 (ZNF503), mRNA.	NOLZ-1; MGC2555; FLJ45745
Z9cUXfeX1.id76n6o0	0.494097	1.63902	0.000461	NM_002868.2	5869	RAB5B	NP_002859.1	ILMN_1752582	TTCCTACCACCTCTTCTGCCTTCCTTTGAGCTCTGTTGGGCTTGGGGATC	Homo sapiens RAB5B, member RAS oncogene family (RAB5B), mRNA.
Hua3qUtEKD7vtwlAqo	0.493902	1.6387	0.000917	NM_012293.1	7837	PXDN	NP_036425.1	ILMN_2363658	GTGCGGTCTGGGCCAGTCACAAGGAATTGTGTTGTCTAAGCCAAAGGGGG	Homo sapiens peroxidasin homolog (Drosophila) (PXDN), mRNA. XM_935183 XM_935184 XM_936786 XM_942966 XM_942982 XM_942986 XM_942994 XM_943000	D2S448E; D2S448; VPO; MG50; KIAA0230; PXN; PRG2
c3ndZXX_7NC7Z0SVT0	0.493565	1.63815	0.00273	NM_004308.2	392	ARHGAP1	NP_004299.1	ILMN_1732060	TCTGCTCTCCGCCCTCCTTTGTGTATCAAGTGTCGCTCACAGCCCCATTC	Homo sapiens Rho GTPase activating protein 1 (ARHGAP1), mRNA.	RHOGAP; p50rhoGAP; RHOGAP1; CDC42GAP
B.lfp34R3AVehTeDok	0.493358	1.63781	0.000416	NM_147190.1	91012	LASS5	NP_671723.1	ILMN_2208495	TTTGCCCTTGGCTCTTGACACTCTAAACCCCTGGACCATCTGAATGGAGC	Homo sapiens LAG1 homolog, ceramide synthase 5 (S. cerevisiae) (LASS5), mRNA.	Trh4; MGC45411; FLJ25304
uNLXzzVJ_eKpKiJl30	0.493192	1.63753	0.000518	NM_130440.1	5792	PTPRF	NP_569707.1	ILMN_1798081	ATCAGTCCTTATTATCCCAGCTTGCTGAGGGGCAGGGAGAGCGCCTCTTC	Homo sapiens protein tyrosine phosphatase, receptor type, F (PTPRF), transcript variant 2, mRNA.	LAR
cpUoJA1Xl.LOBRzCwU	0.493131	1.63743	0.000299	NM_004657.4	8436	SDPR	NP_004648.1	ILMN_1715991	GGCCCAGGAAGCAAATCCCCTGCCTTTAGTATGAACCACTATAAGTAACC	Homo sapiens serum deprivation response (phosphatidylserine binding protein) (SDPR), mRNA.	SDR; PS-p68
EuigXJF5TXfVQ.lH1I	0.493029	1.63727	0.000824	NM_015544.2	26022	TMEM98	NP_056359.2	ILMN_1652456	GTGGAGGAACCTAGCACCTGCCATCCTCTTCCCCAATTTGCCACTTCCAG	Homo sapiens transmembrane protein 98 (TMEM98), transcript variant 1, mRNA.	DKFZP564K1964
NgVSgCgitgUFeaCiTo	0.49301	1.63724	0.000733	NM_001040023.1	140885	SIRPA	NP_001035112.1	ILMN_1758146	GAACCCCAGGAAAAGGAAGAGGTCGAACCAACCCTGCGGAAGGAGCATGG	Homo sapiens signal-regulatory protein alpha (SIRPA), transcript variant 2, mRNA.	SIRPalpha2; BIT; SHPS1; MFR; SIRP; SHPS-1; CD172A; SIRP-ALPHA-1; SIRPalpha; PTPNS1; P84; MYD-1
rlx3rwjvf9dArlcuU4	0.492705	1.63674	0.00289	NM_022494.1	64429	ZDHHC6	NP_071939.1	ILMN_2046003	GCCTACTCTGGTTAAGATGTTCTTTTCCTCAAAGGTGCCCTAGTGCCATG	Homo sapiens zinc finger, DHHC-type containing 6 (ZDHHC6), mRNA.	ZNF376; FLJ21952
0..gjSdbqnr.rUSTBI	0.492511	1.63642	0.000528	NM_001014446.1	132299	OCIAD2	NP_001014446.1	ILMN_1700306	TTTTTTGAAGATCAGCTCCGTGGGGCTGGTTTTGGTCCACAGCATAACAG	Homo sapiens OCIA domain containing 2 (OCIAD2), transcript variant 1, mRNA.	DKFZp686C03164; MGC45416
NBeKLqQ6597n.VX7BU	0.492055	1.63567	0.000461	NM_003831.2	8780	RIOK3	NP_003822.2	ILMN_2404135	AACCTGAGGAGTGGGCAATGGTGCTTCTGTGCTTTTCCCCCTTGTAACCC	Homo sapiens RIO kinase 3 (yeast) (RIOK3), transcript variant 1, mRNA.	DKFZp779L1370; SUDD
cVXhnnj2p7pdRs.OSw	0.491616	1.63496	0.00119	NM_024536.4	79586	CHPF	NP_078812.2	ILMN_1731353	CCCCCTGACGCTGCTGATTCGGGCTGTGGCCTCCACGTATTTATGCAGTA	Homo sapiens chondroitin polymerizing factor (CHPF), mRNA.	CSS2; FLJ22678
9bo5fg5uiA5RbngFIk	0.491387	1.63458	0.000661	NM_032813.2	84899	TMTC4	NP_116202.2	ILMN_2344182	CGTGGATGCCTTGAATGCGTGGAGAAATGCCACCGTGCTGAAACCAGAGC	Homo sapiens transmembrane and tetratricopeptide repeat containing 4 (TMTC4), transcript variant 1, mRNA.	FLJ22153; FLJ14624
i.1X2t9RJLPPt.ui_E	0.490445	1.63304	0.000925	NM_181354.3	55074	OXR1	NP_851999.1	ILMN_1737462	TTTTCCCCTTCGGTCTTCCACAGCAGTATTATTGTCTTTGTGGAGTTGAC	Homo sapiens oxidation resistance 1 (OXR1), mRNA.	FLJ10125; FLJ42450; FLJ38829; FLJ41673; FLJ45656; Nbla00307
rU5_iCSmi4oGkngEQY	0.490326	1.63285	0.000452	NM_174926.1	219902	TMEM136	NP_777586.1	ILMN_1815346	CCATGCTTGGAGAAGCAGGCGGAGTGAGGAACGGCAGCTGAAACACAACG	Homo sapiens transmembrane protein 136 (TMEM136), mRNA.	MGC17839
B10p_iB9dJtF19PiX0	0.489929	1.6322	0.000403	NM_020384.2	9075	CLDN2	NP_065117.1	ILMN_1795190	TCCTCAGGCTTGGAGAACTTCCTCAGCGTCACCTCCTTCATTGAGCCTTC	Homo sapiens claudin 2 (CLDN2), mRNA.
WqJN9WdaVRhdRKvE_w	0.489607	1.63168	0.00253	NM_198679.1	2889	RAPGEF1	NP_941372.1	ILMN_1769412	GGGAGCATCTTCCCGCTCCGGCCCCACGACCTCCACAGGGTTACATTGTA	Homo sapiens Rap guanine nucleotide exchange factor (GEF) 1 (RAPGEF1), transcript variant 2, mRNA.	DKFZp781P1719; C3G; GRF2
oIdJUU.ddF6l90l3oc	0.489254	1.6311	0.00213	NM_000557.2	8200	GDF5	NP_000548.1	ILMN_1796471	AGACTCAGCCCACCATTTCTCCTCACCTGGGCCTTCTCAGCCTCTGGACT	Homo sapiens growth differentiation factor 5 (GDF5), mRNA.	CDMP1; LAP4; SYNS2
9114lx5QG10u_3kXnU	0.488627	1.63008	0.00129	NM_017514.2	55558	PLXNA3	NP_059984.2	ILMN_1719972	TCCTCCTGAGCCTACTGCCAAACGTCCTCAGTGTTGTCTGCACCTGCTCC	Homo sapiens plexin A3 (PLXNA3), mRNA.	XAP-6; PLEXIN-A3; SEX; PLXN3; 6.3; HSSEXGENE; PLXN4
xB.oFId_Xv1SlR7l0g	0.488482	1.62984	0.000762	NM_003710.3	6692	SPINT1	NP_003701.1	ILMN_2375992	AACTTTGGAACCAGACTCTTGCCTGTTTCCCAGGCCCACTGTGCCTCAGA	Homo sapiens serine peptidase inhibitor, Kunitz type 1 (SPINT1), transcript variant 2, mRNA.	MANSC2; HAI1; HAI
oVSJe6IyJe.nn.31Z0	0.48781	1.62875	0.000791	NM_000629.2	3454	IFNAR1	NP_000620.2	ILMN_1752923	CCCCAGAGCCTGTGGAGATAGAGCCTGTTTGCTGCTTTTTCTTCCCGCTC	Homo sapiens interferon (alpha, beta and omega) receptor 1 (IFNAR1), mRNA.	IFNBR; IFN-alpha-REC; IFNAR; AVP; IFRC
lkbhEJ4XQidRv_n2JA	0.486861	1.6272	0.000452	NM_001033566.1	55288	RHOT1	NP_001028738.1	ILMN_2338480	GCACGTGACACAAGCTGACCTCAAGAGCTCCACGTTTTGGCTTCGAGCAA	Homo sapiens ras homolog gene family, member T1 (RHOT1), transcript variant 2, mRNA.	ARHT1; MIRO-1; FLJ12633; FLJ11040
EqAH7OcpH.tSJee1To	0.486322	1.62632	0.0182	NM_014965.2	22906	TRAK1	NP_055780.2	ILMN_1782069	GGGAAAACTTGTATGCTAGGCACTTTTGTCCAGAGCCTGCTGTCCCATGG	Homo sapiens trafficking protein, kinesin binding 1 (TRAK1), mRNA.	OIP106
HUUX_KF27VAIf5c1SQ	0.48618	1.62609	0.00181	NM_017611.2	29015	SLC43A3	NP_060081.1	ILMN_2330307	CCACCACCTTTGAGGACCTCGTGTCCCAAAAGACTTTGCCTATCCCAGCA	Homo sapiens solute carrier family 43, member 3 (SLC43A3), mRNA.	FOAP-13; EEG1; PRO1659; DKFZp762A227; SEEEG-1
ubfYgIElFega_0KVJE	0.486045	1.62587	0.000894	NM_015398.2	25854	FAM149A	NP_056213.1	ILMN_1786278	CGTCTTCGAGAAAGAACAGCCACCCTGGAACGGTTGTCAAGGCCCAGCAC	Homo sapiens family with sequence similarity 149, member A (FAM149A), transcript variant 1, mRNA.	DKFZP564J102; MSTP119; MST119
KaBM1LHXr1yuJK45VI	0.485882	1.62561	0.000337	NM_000416.1	3459	IFNGR1	NP_000407.1	ILMN_1675939	CGGAACATATCCAGTACTCCTGGTTCCTAGGTGAGCAGGTGATGCCCCAG	Homo sapiens interferon gamma receptor 1 (IFNGR1), mRNA.	CD119; IFNGR; FLJ45734
ZrKae7h3LfpVKCYKBA	0.485836	1.62553	0.00202	NM_138440.2	114990	VASN	NP_612449.2	ILMN_1667295	GGTAGGCGGCTGTGTGACTCTAGTCTTGGCCCCAGGAAGCGAAGGAACAA	Homo sapiens vasorin (VASN), mRNA.	SLITL2
9xS3tdHlNlHFNe0Uuo	0.485544	1.62506	0.000985	NM_001042471.1	55876	GSDMB	NP_001035936.1	ILMN_1666206	TACCAGTCTGTCCTCACTGCCATCGCCACTACCATCCTGTCACCAGTGGG	Homo sapiens gasdermin B (GSDMB), transcript variant 1, mRNA.	PRO2521; PP4052
Ewd5xOneHnuqj4Agzk	0.4853	1.62466	0.00111	NM_014290.1	23424	TDRD7	NP_055105.1	ILMN_1705241	TAACTCTGCTACATGGCTCTGACTGCTGTGGGGGATTGAAAAGAATATGC	Homo sapiens tudor domain containing 7 (TDRD7), mRNA.	RP11-508D10.1; PCTAIRE2BP; KIAA1529
6dFue33re7u99CUnco	0.483835	1.62228	0.00282	NM_001014809.1	1400	CRMP1	NP_001014809.1	ILMN_1789541	CTCACCGTGCTGTCTTCTGGTCTGTGTGTGTTCTTCAAGCCAGCTCTAGG	Homo sapiens collapsin response mediator protein 1 (CRMP1), transcript variant 1, mRNA.	DRP-1; DPYSL1; DRP1
BJnZRnS5W.xQwHiYVQ	0.483822	1.62226	0.000807	NM_001958.2	1917	EEF1A2	NP_001949.1	ILMN_2108735	AGCGCTCGCCACGCTCAGTGCCCGTTTTACCAATAAACTGAGCGACCCCA	Homo sapiens eukaryotic translation elongation factor 1 alpha 2 (EEF1A2), mRNA.	EEF1AL; STN; HS1; EF-1-alpha-2; EF1A
WnupdNfR0vuAwFnX5U	0.483637	1.62196	0.00199	NM_001667.2	402	ARL2	NP_001658.2	ILMN_1787879	GCTGTGGGCCTCATCCTTCACTCAGTTGTGAAATAAACCGCTCCTTGCCC	Homo sapiens ADP-ribosylation factor-like 2 (ARL2), mRNA.	ARFL2
WeGeed95e5l9d2e16w	0.483112	1.62111	0.00158	NM_014275.3	11282	MGAT4B	NP_055090.1	ILMN_1722438	CTGACGCTGCTGCTCTTCTGCCTGTGCGCCTTCCTCTCGCTGTCCTGGTA	Homo sapiens mannosyl (alpha-1,3-)-glycoprotein beta-1,4-N-acetylglucosaminyltransferase, isozyme B (MGAT4B), transcript variant 1, mRNA.	GNT-IVB; GNT-IV
KMrUN53QpfrXrqPX0U	0.482815	1.62063	0.00141	NM_014452.3	27242	TNFRSF21	NP_055267.1	ILMN_1699695	ATAGGTCCAATCTGCTCTCAAGGCCTTGGTCCTGGTGGGATTCCTTCACC	Homo sapiens tumor necrosis factor receptor superfamily, member 21 (TNFRSF21), mRNA.	BM-018; MGC31965; DR6
uelcXRJ4B.AASjqUUk	0.482299	1.61979	0.000788	NM_006985.1	9284	NPIP	NP_008916.1	ILMN_2208802	CTGGCCCTACCTCACAGCTGAAACTTTAAAAAACAGGATGGGCCACCAGC	Homo sapiens nuclear pore complex interacting protein (NPIP), mRNA.
NpLoQjinjshXQIUUKU	0.482171	1.61959	0.00233	NM_016356.3	51473	DCDC2	NP_057440.2	ILMN_1712419	GGCAGTGGACAAGATGAGGCTGATGTAGACCCTCAAAGACCACCAAGGCC	Homo sapiens doublecortin domain containing 2 (DCDC2), mRNA.	DCDC2A; RU2S; RU2
HQpQmhIqlOr7KPigaA	0.481596	1.61866	0.000368	NM_005077.3	7088	TLE1	NP_005068.2	ILMN_1751572	CAAGGCCAAGCGGACAGAGGGGCCATGGGTTGTAGGATTGAGGAACGGAA	Homo sapiens transducin-like enhancer of split 1 (E(sp1) homolog, Drosophila) (TLE1), mRNA.	ESG1; ESG; GRG1
lolK0nd7e956sEK.pI	0.481576	1.61862	0.000322	NM_014149.2	29062	WDR91	NP_054868.2	ILMN_1652223	GGAGCCAGGTCAGCTCTCTGTCTGTTCTGCTGGGTAACAAGGTTTGGCAG	Homo sapiens WD repeat domain 91 (WDR91), mRNA.	HSPC049
chz.FUSog9bshAko1U	0.481288	1.61816	0.00423	NM_178862.1	201595	STT3B	NP_849193.1	ILMN_2194448	GACTATTTTACCCCACAGGGAGAATTCCGTGTAGACAAAGCAGGATCCCC	Homo sapiens STT3, subunit of the oligosaccharyltransferase complex, homolog B (S. cerevisiae) (STT3B), mRNA.	STT3-B; SIMP; FLJ90106
up7nZVehL4n_jzfXfQ	0.481002	1.61769	0.000316	NM_016613.4	51313	C4orf18	NP_057697.2	ILMN_1672124	GGCTGTGCTCGCCCCCTGGACAGTTGAGCTTTGGATTATCTTCCTCTTCA	Homo sapiens chromosome 4 open reading frame 18 (C4orf18), transcript variant 2, mRNA.	AD021; DKFZp434L142; AD036; FLJ38155
WunPH_9_tfRKl51NUU	0.480778	1.61733	0.00102	NM_016282.2	50808	AK3	NP_057366.2	ILMN_1778173	GTGGCTATTACTTTGTTCTTGGTCCTTCACAGGGCCTGCTCCATCCCACC	Homo sapiens adenylate kinase 3 (AK3), nuclear gene encoding mitochondrial protein, mRNA.	AKL3L1; AK6; AKL3L; AK3L1; FIX
uxXulJXglRP3qrttHk	0.480687	1.61719	0.0097	NM_054013.2	11282	MGAT4B	NP_463459.1	ILMN_1796106	TACCCTGTGGCCAGCCCTGAAGCCCACATTTCTGGGGGTGTCGTCACTGC	Homo sapiens mannosyl (alpha-1,3-)-glycoprotein beta-1,4-N-acetylglucosaminyltransferase, isozyme B (MGAT4B), transcript variant 2, mRNA.	GNT-IVB; GNT-IV
xhsUdL6FdCLR5.t7no	0.480357	1.61665	0.0037	NM_170721.1	124540	MSI2	NP_733839.1	ILMN_1804448	GACGTACCACTCAGTTGGACCCTCAAGAGTCACTGCTTTGTCTGTGCTGG	Homo sapiens musashi homolog 2 (Drosophila) (MSI2), transcript variant 2, mRNA.	FLJ36569; MSI2H; MGC3245
WUBFC7yeXwr81qk_uk	0.480081	1.6162	0.00168	NM_013326.3	29919	C18orf8	NP_037458.3	ILMN_1719097	CCAAACACCAAGTGTTAGCTGCCTTAAGGTTTATCCGGGGCATTGGTGGC	Homo sapiens chromosome 18 open reading frame 8 (C18orf8), mRNA.	HsT2591; MIC1; FLJ23453
ld_gKDdHKp_Hm6t7Jk	0.479703	1.61559	0.0166	NM_203418.1	1827	RCAN1	NP_981963.1	ILMN_1712112	CTCTTGGAAAGGAATCTCACTAGGGGCTTGACTGCGTGGGTCTGTAGCGC	Homo sapiens regulator of calcineurin 1 (RCAN1), transcript variant 3, mRNA.	ADAPT78; MCIP1; DSC1; CSP1; DSCR1; RCN1
WicBF9q_SVGF0Xr1LE	0.479284	1.61492	0.000664	XM_001128725.1	7364	UGT2B7	XP_001128725.1	ILMN_1755897	GAGCTAAACACCTTCGGGTTGCAGCCCACGACCTCACCTGGTTCCAGTAC	PREDICTED: Homo sapiens UDP glucuronosyltransferase 2 family, polypeptide B7 (UGT2B7), mRNA.
Wpt9ozfdFzvV6cILSI	0.479196	1.61478	0.000875	NM_021992.2	11013	TMSB15A	NP_068832.1	ILMN_1681737	GGCGTCTTCGGATATCTTCTCACCTATGTTCCCTGGCTAAGAAGTCAGAG	Homo sapiens thymosin beta 15a (TMSB15A), mRNA.	TbNB; Tb15; TMSNB
rO7ReiepHBT1CWWTZ8	0.479094	1.61461	0.000806	NM_001079804.1	2548	GAA	NP_001073272.1	ILMN_2410783	ATGTGTCACCTGGAGCTGGGCACTAACCATTCCAAGCCGCCGCATCGCTT	Homo sapiens glucosidase, alpha; acid (GAA), transcript variant 3, mRNA.	LYAG
NDl5Wc1e6SgM1XTtUo	0.479085	1.6146	0.00157	NM_152380.2	6913	TBX15	NP_689593.2	ILMN_1721580	AATGCCTGCCCGCTATCCCTGTGGCAGGAAATATCCCCTCATGTCCCAGG	Homo sapiens T-box 15 (TBX15), mRNA.	TBX14
0dladYddYfdd5dtrtc	0.477863	1.61263	0.00149	NM_031419.2	64332	NFKBIZ	NP_113607.1	ILMN_1770260	CTCGCCCGGCTCCGACTCCTCCGACTTCTCCTCTGCCTCGTCGGTGTCCT	Homo sapiens nuclear factor of kappa light polypeptide gene enhancer in B-cells inhibitor, zeta (NFKBIZ), transcript variant 1, mRNA.	MAIL; INAP; FLJ34463; IKBZ; FLJ30225
rJ9G667ku4pJ1_n9es	0.477378	1.61184	0.000326	NM_032233.2	84193	SETD3	NP_115609.2	ILMN_1724504	AGCTTCACGTGGTGGTGTGCAGTGTGAGGCAGCTCCTTGGCTTTCCTGGT	Homo sapiens SET domain containing 3 (SETD3), transcript variant 1, mRNA.	DKFZp761E1415; C14orf154; FLJ23027; MGC87236
ui9FJDB1UR2CStQFSg	0.477376	1.61184	0.000298	NM_153271.1	257364	SNX33	NP_695003.1	ILMN_1736093	GAGTTCACCAGCAATAACTCCCCACACTCGAAGCAGGTCCAAACCCAGGA	Homo sapiens sorting nexin 33 (SNX33), mRNA.	MGC32065; SH3PXD3C; SNX30
9U4UeV6K6aXnnvN.8E	0.477363	1.61182	0.000408	NM_001197.3	638	BIK	NP_001188.1	ILMN_1770505	CCATGACCACTGCCCTGGAGGTGGCGGCCTGCTGCTGTTATCTTTTTAAC	Homo sapiens BCL2-interacting killer (apoptosis-inducing) (BIK), mRNA.	NBK; BIP1; BP4
xdNd1ECyFd1iVFJRIM	0.477258	1.61165	0.00614	XM_001130742.1	527	ATP6V0C	XP_001130742.1	ILMN_1773849	CTCATCCTCTCCACAAAGTAGACCCTCTCCGAGCCCACCAGCCACAGAAT	PREDICTED: Homo sapiens ATPase, H+ transporting, lysosomal 16kDa, V0 subunit c (ATP6V0C), mRNA.
uSt_srl5N7eX3p4Q14	0.476944	1.61114	0.000328	NM_005940.3	4320	MMP11	NP_005931.2	ILMN_1655915	CAGGTCTTGGTAGGTGCCTGCATCTGTCTGCCTTCTGGCTGACAATCCTG	Homo sapiens matrix metallopeptidase 11 (stromelysin 3) (MMP11), mRNA.	ST3; SL-3; STMY3
WF5UVHXzPnuI_Vc37k	0.476588	1.61057	0.00154	NM_003768.2	8682	PEA15	NP_003759.1	ILMN_1771376	ACCTGCCCACCCACTCCTTATATTGCTGTGAGATTGCCCCTATCTTGTGC	Homo sapiens phosphoprotein enriched in astrocytes 15 (PEA15), mRNA.	HUMMAT1H; PEA-15; PED; MAT1; MAT1H; HMAT1
cl2ge4RVTfYfSLffUI	0.47628	1.61007	0.000871	NM_004029.2	3665	IRF7	NP_004020.1	ILMN_2349061	GCCTCGGAACTGTGACACCCCCATCTTCGACTTCAGAGTCTTCTTCCAAG	Homo sapiens interferon regulatory factor 7 (IRF7), transcript variant b, mRNA.	IRF7A; IRF-7H
Ko3lvTvn91.td_h_Kk	0.476183	1.60992	0.000819	NM_058246.3	10049	DNAJB6	NP_490647.1	ILMN_1793770	GGATCTGCCGTTCATGTTGCTTTCTCCTTTGTCCTCTTGGACTTGAGGGC	Homo sapiens DnaJ (Hsp40) homolog, subfamily B, member 6 (DNAJB6), transcript variant 1, mRNA.	DKFZp566D0824; HSJ-2; MGC117297; HSJ2; MRJ; HHDJ1; FLJ42837; MSJ-1; DnaJ; MGC1152
WO_UG596pV7R5Z6OWY	0.475905	1.60947	0.000689	NM_005044.1	5613	PRKX	NP_005035.1	ILMN_2205050	ATGTTGCCAACGTGCTTCTGGGGCCCCTGTCACTGCCGCTGGATGCCGCG	Homo sapiens protein kinase, X-linked (PRKX), mRNA.	PKX1
0SXIpJz.FN6z863D_w	0.475567	1.60893	0.00044	NM_021127.1	5366	PMAIP1	NP_066950.1	ILMN_2098446	CAGCCTAGAGGCAGCTATTTTACCATCTGGTATTTATGGTCTAATTTGTA	Homo sapiens phorbol-12-myristate-13-acetate-induced protein 1 (PMAIP1), mRNA.	NOXA; APR
KjWSirr6jEWjF3ndPk	0.474759	1.60763	0.000367	NM_007200.3	11214	AKAP13	NP_009131.2	ILMN_2396956	GATCCGCAGGAGGGTGGTTGGGATACACCGGATACCTCTGCTCTCATTGC	Homo sapiens A kinase (PRKA) anchor protein 13 (AKAP13), transcript variant 2, mRNA.	HA-3; FLJ11952; BRX; FLJ43341; c-lbc; PROTO-LB; Ht31; LBC; AKAP-Lbc; PROTO-LBC
KPqFUxbyV_zsxQR5QI	0.474588	1.60735	0.00306	NM_014899.3	22836	RHOBTB3	NP_055714.3	ILMN_1744949	ATTGGGACCCCATACCGTTAGCCCTTGTATGTATACCAACACTGCCAAAG	Homo sapiens Rho-related BTB domain containing 3 (RHOBTB3), mRNA.	KIAA0878
oG7m5b91CR5K9Rbu0g	0.474545	1.60728	0.00109	NM_032508.1	84548	TMEM185A	NP_115897.1	ILMN_2140389	ACGTGTGCGTGCCGTTTCTCCAAGCACTGCAGGTTCCACCGTGTGTCAGA	Homo sapiens transmembrane protein 185A (TMEM185A), mRNA.	FAM11A; MGC118845; CXorf13; MGC118844
reF_FiFUMuQSHaOstY	0.474378	1.60701	0.000501	NM_001946.2	1848	DUSP6	NP_001937.2	ILMN_1677466	CTGACCTTGACCGAGACCCCAATAGTGCAACAGACTCGGATGGTAGTCCG	Homo sapiens dual specificity phosphatase 6 (DUSP6), transcript variant 1, mRNA.	MKP3; PYST1
oLp5.f_uFdSq6DaLu0	0.474313	1.60691	0.000471	NM_024630.2	79683	ZDHHC14	NP_078906.2	ILMN_2309926	AGTGGCTGCTTTCTTTTGGTGACCCTCCAGGGGTGGAATCGGAGTGTGTC	Homo sapiens zinc finger, DHHC-type containing 14 (ZDHHC14), transcript variant 1, mRNA.	FLJ20984; NEW1CP
NJ7096Q4.pBLmrrXYk	0.474033	1.60646	0.00119	NM_004420.2	1850	DUSP8	NP_004411.2	ILMN_1743204	AGCTGTTCATTCTGGCAATGATTTGGCAACAGTGCGGGTGGTCCTCGAGC	Homo sapiens dual specificity phosphatase 8 (DUSP8), mRNA.	HVH-5; FLJ42958; HVH8; FLJ42476; HB5; C11orf81
ufXxQuB1OlUCRSODvs	0.473984	1.60638	0.000461	NM_006343.2	10461	MERTK	NP_006334.2	ILMN_2138589	CTTCCTTACCAAGTGAACTCCATGGCCCCAAAGCACCAGATGAATGTTGT	Homo sapiens c-mer proto-oncogene tyrosine kinase (MERTK), mRNA.	MGC133349; c-mer; RP38; MER
r6kSLRFR019ZQS1K0Q	0.473766	1.60603	0.000325	NM_001080420.1	85358	SHANK3	NP_001073889.1	ILMN_2317580	TGGGCACAGAGTCACACCCACTCATCCTTCCGCCAACAGTCCAGGTCACA	Homo sapiens SH3 and multiple ankyrin repeat domains 3 (SHANK3), mRNA.	SPANK-2; PSAP2; PROSAP2; KIAA1650
6nU3Hf4J95Un5Pv3KI	0.473679	1.60589	0.00184	NM_022806.2	6638	SNRPN	NP_073717.1	ILMN_1656537	GCTCCATCTACTCTTTGAAGCTTCTGCCCAGCTTGCATTGTTTCTAGGAG	Homo sapiens small nuclear ribonucleoprotein polypeptide N (SNRPN), transcript variant 3, mRNA.	SMN; SM-D; SNRNP-N; SNURF-SNRPN; HCERN3; RT-LI
TChtGpV3Ao9uudNVCc	0.473515	1.60563	0.000617	NM_002342.1	4055	LTBR	NP_002333.1	ILMN_1667476	AAGGACGTCACGGGCCCCTCTAAAGGATTCGTGGTGCTCATCCCCAAGCT	Homo sapiens lymphotoxin beta receptor (TNFR superfamily, member 3) (LTBR), mRNA.	TNF-R-III; TNFRSF3; TNFR-RP; LT-BETA-R; TNFCR; TNFR2-RP; CD18; D12S370
ickXVeUItBRwkNUVCU	0.473346	1.60536	0.000325	NM_032387.3	65266	WNK4	NP_115763.2	ILMN_1669114	CTAGCACCTCCCCTGCCAAGAGTCAACCACTAAGCAATCCCACCCAAGCC	Homo sapiens WNK lysine deficient protein kinase 4 (WNK4), mRNA.	PRKWNK4; PHA2B
BlTOBd3lclioQHt_CU	0.472585	1.60414	0.000322	NM_153341.1	127544	RNF19B	NP_699172.1	ILMN_1682081	GCCCATATGAACCTCTCTGCCCTAGCCGAGGGACAAACTGTCTTGAAGCC	Homo sapiens ring finger protein 19B (RNF19B), mRNA.	NKLAM; IBRDC3; FLJ90005
Hi9BxO96qVojI4f5I4	0.472464	1.60394	0.000389	NM_001924.2	1647	GADD45A	NP_001915.1	ILMN_2052208	GAGTTCAACTACATGTTCTGGGGGCCCGGAGATAGATGACTTTGCAGATG	Homo sapiens growth arrest and DNA-damage-inducible, alpha (GADD45A), mRNA.	GADD45; DDIT1
HrpSUjQo7LN0y9UrjM	0.472301	1.60368	0.000558	NM_001338.3	1525	CXADR	NP_001329.1	ILMN_1796925	GGTGGCCAGCCAGATCAAGGATGTAGTATCTCATAGTTCCCAGGTGATAT	Homo sapiens coxsackie virus and adenovirus receptor (CXADR), mRNA.	CAR; HCAR
Qn16OIImkv24mF0kvE	0.472212	1.60354	0.000586	NM_058229.2	114907	FBXO32	NP_478136.1	ILMN_1652280	GCTTCCTGGATGAGAAGAGCGGCAGTTTCGTGAGCGACCTCAGCAGTTAC	Homo sapiens F-box protein 32 (FBXO32), transcript variant 1, mRNA.	ATROGIN1; MAFbx; Fbx32; MGC33610; FLJ32424
Q._SrnlzqV3nVQ5fIg	0.471974	1.60316	0.00179	NM_016612.2	51312	SLC25A37	NP_057696.2	ILMN_1715969	TTTTTGCAGGGTGCTGCCTATGGGCCCTCTGCTCCCCAATGCCTTAGAGA	Homo sapiens solute carrier family 25, member 37 (SLC25A37), nuclear gene encoding mitochondrial protein, mRNA.	MFRN; HT015; PRO2217; PRO1278; PRO1584; MSCP; MSC
QJUo3p.lIr5BO_IgVo	0.471757	1.60281	0.000565	NM_019624.2	23457	ABCB9	NP_062570.1	ILMN_2343048	AGCCCAGGATCTGGCTTTGCCAGAGGTTGCAACATGTTGAGAGAACCCGG	Homo sapiens ATP-binding cassette, sub-family B (MDR/TAP), member 9 (ABCB9), transcript variant 2, mRNA.	TAPL; KIAA1520; EST122234
TlJakVUF0606EjIS54	0.471418	1.60227	0.0242	NM_004165.1	6236	RRAD	NP_004156.1	ILMN_2186137	GCCAGCCGGGCACCCCCAACCTCATGGTCATGGACAGATAGACAGTGCTG	Homo sapiens Ras-related associated with diabetes (RRAD), mRNA.	REM3; RAD; RAD1
ZW0V.L_fgfywFF58qE	0.471093	1.60174	0.000466	NM_000943.4	5480	PPIC	NP_000934.1	ILMN_2223903	CCGTCACCCTTTAGTTTGCTTGAACTTTAGTAAACCACCTGCTTAGGGAC	Homo sapiens peptidylprolyl isomerase C (cyclophilin C) (PPIC), mRNA.	MGC3673; CYPC
oGJDIOzrRerulLlZ7k	0.4709	1.60143	0.00515	NM_015288.4	23338	PHF15	NP_056103.4	ILMN_1795285	ACGAGCAATAGAATGTATGGTCACCTGGGTGTGGCCAGTGCCCGCTGTGC	Homo sapiens PHD finger protein 15 (PHF15), mRNA.	JADE2; KIAA0239
31bglIOX4kROgflEeI	0.470897	1.60143	0.000546	NM_152611.2	164312	C20orf75	NP_689824.1	ILMN_1764885	TCCCGTGAAGCCAGAATGCCTTGAGCACACATGGAACTTGCCACACTGAG	Homo sapiens chromosome 20 open reading frame 75 (C20orf75), mRNA.	dJ1056H1.1; FLJ23994; MGC25027; NLRR4
liWUoFdde0Oquyz.5Q	0.470823	1.60131	0.00182	NM_138565.1	2017	CTTN	NP_612632.1	ILMN_2393712	GAGCCGCCAGGAACCCTCCTCCTGTCAATGGGGGTGTAGTATTTTTGCCA	Homo sapiens cortactin (CTTN), transcript variant 2, mRNA.	EMS1; FLJ34459
0Y3ueLvp1Fpd9N9dx0	0.470674	1.60107	0.00262	NM_006405.5	10548	TM9SF1	NP_006396.2	ILMN_1709334	CGATCTGTGCTGAGTGTTGGCTCCACCGGCCTCTTCATCTTCCTCTACTC	Homo sapiens transmembrane 9 superfamily member 1 (TM9SF1), transcript variant 1, mRNA.	HMP70; MP70
96KT.nu4pY2UewK1yI	0.470262	1.60041	0.000732	NM_015033.2	23048	FNBP1	NP_055848.1	ILMN_1797342	TGGAGGCATTTTGCTGTGTGAGGCCGATCGCCACTGTAAAGGTCCTAGAG	Homo sapiens formin binding protein 1 (FNBP1), mRNA.	FBP17; MGC126804; KIAA0554
cJ79Kl75Sc5f4gXajU	0.470171	1.60027	0.000478	NM_002451.3	4507	MTAP	NP_002442.2	ILMN_1753639	AGCTGTTTCAGGGCCTGTTGCCAGCTATGCCTTTGAGAACCTCGGGATCC	Homo sapiens methylthioadenosine phosphorylase (MTAP), mRNA.	c86fus; MSAP
QVApRNQhKQw4ki.EnU	0.470106	1.60016	0.0135	NM_003870.3	8826	IQGAP1	NP_003861.1	ILMN_1803819	CCCAAAGGCCACATCCAAGACAGGCAATAATGAGCAGAGTTTACAGCTCC	Homo sapiens IQ motif containing GTPase activating protein 1 (IQGAP1), mRNA.	HUMORFA01; SAR1; KIAA0051; p195
N7R5zufUVmWotUetyA	0.469952	1.59992	0.000617	NM_001083613.1	124446	TMEM219	NP_001077082.1	ILMN_1737644	TGTCACTGCTATGTGCTTCCACCCGCGCCGGGAGTCCCACTGGTCTAGAA	Homo sapiens transmembrane protein 219 (TMEM219), transcript variant 1, mRNA.
9lWeuR4IlFe6ARxN5A	0.469607	1.59937	0.00112	NM_001076677.1	1211	CLTA	NP_001070145.1	ILMN_2345837	GCCCCGCTGGTGCACTGAAGAGCCACCCTGTGGAAACACTACATCTGCAA	Homo sapiens clathrin, light chain (Lca) (CLTA), transcript variant 3, mRNA.	LCA
Q4pVmRe5fDfV1XueVg	0.469571	1.59931	0.00299	NM_020376.2	57104	PNPLA2	NP_065109.1	ILMN_1787923	TGAGGCCCCGCGCACCTGTGCCTTAATCTTCCCTCCCCTGTGCTGCCCGA	Homo sapiens patatin-like phospholipase domain containing 2 (PNPLA2), mRNA.	PEDF-R; FP17548; TTS2; TTS-2.2; ATGL; DKFZp667M109; 1110001C14Rik
iU9KCp6qLu7pDAn4KQ	0.468913	1.59826	0.0013	NM_032548.2	80325	ABTB1	NP_115937.1	ILMN_1802096	CCATTCAGGAAGGGCTGGGGGAGTGTGTGTGGCAATAAAGCTTGAAGGCA	Homo sapiens ankyrin repeat and BTB (POZ) domain containing 1 (ABTB1), transcript variant 1, mRNA.	BPOZ; PP2259; EF1ABP; MGC20585
cFcSl0vX5IriqyItJc	0.468751	1.598	0.00189	NM_007283.5	11343	MGLL	NP_009214.1	ILMN_1657708	ACCCTACAGGCCTCAGTTCCTTGCAGAGGTGAGGGGTAGAGAGTCAGCCT	Homo sapiens monoglyceride lipase (MGLL), transcript variant 1, mRNA.	MGL; HU-K5
KZTRJ4H74jVbvHlzSQ	0.468653	1.59784	0.000596	NM_139266.1	6772	STAT1	NP_644671.1	ILMN_1691364	CGCCATCACAGCTGAACTTGTTGAGATCCCCGTGTTACTGCCTATCAGCA	Homo sapiens signal transducer and activator of transcription 1, 91kDa (STAT1), transcript variant beta, mRNA.	ISGF-3; STAT91; DKFZp686B04100
fogblc9Ed6ghnDe4Tc	0.46851	1.59761	0.000361	NM_002661.2	5336	PLCG2	NP_002652.2	ILMN_1815719	GGAGAACGTGCCCTATTCACACTCTGGGAAGACGCTAATCTGTGACATCT	Homo sapiens phospholipase C, gamma 2 (phosphatidylinositol-specific) (PLCG2), mRNA.
ipJHzne4Sz7u0y_JLI	0.468377	1.5974	0.000405	NM_016603.1	51306	C5orf5	NP_057687.1	ILMN_1673478	GGCAGCACTTATGCTCTGTGACAGTATTGTGTGTCATAGTTGAGCAGTAG	Homo sapiens chromosome 5 open reading frame 5 (C5orf5), mRNA.	KHCHP; MGC57159; DKFZp667F249; N61
Ns6J75q.nX.35.m50s	0.468321	1.59731	0.000336	NM_001005404.3	388403	YPEL2	NP_001005404.1	ILMN_1677098	GTATGGAGCTGTTGCGGGTTTGCTCCTTTTTCTTGCTTTGCGTGCTCAGT	Homo sapiens yippee-like 2 (Drosophila) (YPEL2), mRNA.	DKFZp761C2021; FKSG4
WtVe_sT_vF0.5b9I_4	0.467633	1.59621	0.000576	NM_022781.4	152006	RNF38	NP_073618.3	ILMN_1793616	GTCCCCCTGTTGGTACATTTGGTTACCTCATTTTGCCGTTTCAGATTGTG	Homo sapiens ring finger protein 38 (RNF38), transcript variant 1, mRNA.	FLJ21343
Trdwvj_xUurQfeQD1s	0.467537	1.59606	0.0193	NM_032547.1	60592	SCOC	NP_115936.1	ILMN_1768050	GGTCTCTAAGTTGATTTGTACCCAGTGGGTCAACTTCTGCAAAATTCCGT	Homo sapiens short coiled-coil protein (SCOC), mRNA.	HRIHFB2072; SCOCO
c12cHhPJU9K30SZ0x4	0.467505	1.59601	0.00612	NM_001099283.1	8187	ZNF239	NP_001092753.1	ILMN_1748427	TCCTCGCTAACTGACATTAGCCCATTCAGGTCTTCACAGCGCTCATACTG	Homo sapiens zinc finger protein 239 (ZNF239), transcript variant 4, mRNA.	MOK2; HOK-2
9WJGeyrOoIFSRRwwJ4	0.467381	1.59581	0.000731	NM_181864.2	11332	ACOT7	NP_863654.1	ILMN_1740265	CCGAGCACGCTGTAGGGTATGGGAAGAACCCAGCACCACTAATAAAGCTG	Homo sapiens acyl-CoA thioesterase 7 (ACOT7), transcript variant hBACHb, mRNA.	hBACH; LACH1; RP1-120G22.10; MGC1126; LACH; BACH; ACH1; ACT; CTE-II
TCf0gztLnjsk5__Q_U	0.467289	1.59566	0.0011	NM_021111.1	8434	RECK	NP_066934.1	ILMN_2067269	AAGCTTTCAGAATATGTCAGTGCTGATGTAGCATGCTTGTTGCAATTGCC	Homo sapiens reversion-inducing-cysteine-rich protein with kazal motifs (RECK), mRNA.	ST15; hRECK
leum53JXdLxSd.ogo0	0.467232	1.59557	0.000458	NM_030949.2	81706	PPP1R14C	NP_112211.1	ILMN_1664855	CTGGTGGCGTGCTCTAGCCCTCTCAGTTACCAGCTCTTTGGAGAAGGATC	Homo sapiens protein phosphatase 1, regulatory (inhibitor) subunit 14C (PPP1R14C), mRNA.	KEPI; NY-BR-81; CPI17-like
6Q4glErjZoc4iaGpTE	0.466802	1.59488	0.00112	NM_003792.2	8721	EDF1	NP_003783.1	ILMN_1726169	CAATGAGAAGCCACAGGTGATCGCGGACTATGAGAGCGGACGGGCCATAC	Homo sapiens endothelial differentiation-related factor 1 (EDF1), transcript variant alpha, mRNA.	EDF-1; MBF1; MGC9058
QH16i4VJvPXl10dc90	0.466691	1.59471	0.000493	NM_138371.1	91523	FAM113B	NP_612380.1	ILMN_1712431	ACTTCCTGGGAGTGACCCAGCGTTATTCCTGCCTCCTCACTCCTATTCTC	Homo sapiens family with sequence similarity 113, member B (FAM113B), mRNA.	MGC16044
Qq3xIFN6fT336H4154	0.466685	1.5947	0.000477	NM_000927.3	5243	ABCB1	NP_000918.2	ILMN_2094875	GGGTCTTACAGAACCATCTGGCTTCATTCTTCTTGGACTTGATCCTGCTG	Homo sapiens ATP-binding cassette, sub-family B (MDR/TAP), member 1 (ABCB1), mRNA.	PGY1; MGC163296; GP170; ABC20; CD243; P-gp; MDR1; CLCS
NeSeol5.eUt_K94I0k	0.464923	1.59189	0.00176	NM_007271.2	11329	STK38	NP_009202.1	ILMN_2152581	CTGCAGCTGGGAGCCTGCTTTCTGCCAGTCTTGAGGTTCTGAAGATCAGC	Homo sapiens serine/threonine kinase 38 (STK38), mRNA.	NDR1; NDR
Zp4QjhpoIroUjvUvZc	0.464704	1.59154	0.00388	NM_002477.1	4636	MYL5	NP_002468.1	ILMN_2203588	GGCTGACAAGATGACGGCGGAAGAGGTGGACCAGATGTTCCAGTTCGCCT	Homo sapiens myosin, light chain 5, regulatory (MYL5), mRNA.
TXSSQ6T4PTY15Z..Kk	0.464278	1.59087	0.00395	NM_001031692.1	10234	LRRC17	NP_001026862.1	ILMN_2406815	CCTCAGCAGCAATGGCATTGAATTCATCGATCCTGCCGCTTTTTTAGGGC	Homo sapiens leucine rich repeat containing 17 (LRRC17), transcript variant 1, mRNA.	P37NB
3gRRofXYRTQiQXoSJU	0.464208	1.59075	0.00751	NM_002168.2	3418	IDH2	NP_002159.2	ILMN_1751753	GAACACCACGGACTTCCTCGACACCATCAAGAGCAACCTGGACAGAGCCC	Homo sapiens isocitrate dehydrogenase 2 (NADP+), mitochondrial (IDH2), nuclear gene encoding mitochondrial protein, mRNA.	ICD-M; IDHM; IDH; IDP; mNADP-IDH
Tid4J.g09LrojpfesE	0.463435	1.58952	0.000598	NM_016127.4	51669	TMEM66	NP_057211.4	ILMN_1780141	GAGCTCTGAAGCTTTGAATCATTCAGTGGTGGAGATGGCCTTCTGGTAAC	Homo sapiens transmembrane protein 66 (TMEM66), mRNA.	FLJ22274; FOAP-7; MGC8721; HSPC035; XTP3
ERI.c5F.Hf10Fft3N4	0.463393	1.58946	0.000988	NM_016027.1	51110	LACTB2	NP_057111.1	ILMN_1660635	CACAGATTTCTATGCACCTTTACTCTTTCCTCAACCCTTGTCTCTATCTG	Homo sapiens lactamase, beta 2 (LACTB2), mRNA.	CGI-83
9VLCH9TfpJTX.wiwvo	0.463211	1.58917	0.000516	NM_004289.5	9603	NFE2L3	NP_004280.4	ILMN_2049766	CCCAGTAAGACTTTCCATCTTGGCAGCCATCCTTTTTAAGAGTAAGTTGG	Homo sapiens nuclear factor (erythroid-derived 2)-like 3 (NFE2L3), mRNA.	NRF3
H6oSBfc4VolTXuVe.Q	0.463205	1.58916	0.00223	NM_206955.1	23532	PRAME	NP_996838.1	ILMN_1700031	TGGGGACAGAACCTTCTATGACCCGGAGCCCATCCTGTGCCCCTGTTTCA	Homo sapiens preferentially expressed antigen in melanoma (PRAME), transcript variant 4, mRNA.	MAPE; OIP4
ifKI6eH4_NxnC6IT9E	0.46301	1.58885	0.0027	NM_006403.2	4739	NEDD9	NP_006394.1	ILMN_2261076	CTTAGGAGATGGCTGACTTGATTGATCTACGCTAAGTGGAGACATTTCAC	Homo sapiens neural precursor cell expressed, developmentally down-regulated 9 (NEDD9), transcript variant 1, mRNA.	dJ761I2.1; dJ49G10.2; CAS-L; HEF1; CASL
6Wwu19TkK1R3K4yEqE	0.46257	1.58815	0.000878	NM_177414.1	8613	PPAP2B	NP_803133.1	ILMN_2408683	CCGTAAGTGTCCTTCCATGCAAGGTCCCACTCTAGGTGATAGACAGGGAC	Homo sapiens phosphatidic acid phosphatase type 2B (PPAP2B), transcript variant 2, mRNA.	MGC15306; LPP3; Dri42; VCIP; PAP2-beta; PAP2-b; PAP-2b
TTqQfpKIjrlsorbo68	0.462545	1.58811	0.00116	NM_031466.4	83696	TRAPPC9	NP_113654.3	ILMN_1711368	CATGGGCAACTTGGCAGGAGAGATGGTGCCGTAGGAGGTCGTGGATGGTT	Homo sapiens trafficking protein particle complex 9 (TRAPPC9), mRNA.	IBP; KIAA1882; T1; MGC4769; MGC4737
fov6B3FesoCRZJO6oI	0.462346	1.58779	0.000785	NM_001001586.1	476	ATP1A1	NP_001001586.1	ILMN_2415189	GGAGTTTGGAACTCTACCCTGGTAGGAAAGCACCGCAGCATGTGGGGAAG	Homo sapiens ATPase, Na+/K+ transporting, alpha 1 polypeptide (ATP1A1), transcript variant 2, mRNA.	MGC3285; MGC51750
up3zolei__pCjntP.4	0.460776	1.5853	0.000452	NM_003156.2	6786	STIM1	NP_003147.2	ILMN_2064694	GGCTCTTATGGAGCCCTGGAGTTGTTGGGCAAGGATGCTGTCATTTTTTG	Homo sapiens stromal interaction molecule 1 (STIM1), mRNA.	GOK; D11S4896E
inreqMnokfHSunrgOE	0.460616	1.58505	0.000372	NM_001034025.1	10961	ERP29	NP_001029197.1	ILMN_2323048	GCTGGTCTGGGGATAGCTGGAGCACTTACTCAGGTGGCTGGTGAAATGAC	Homo sapiens endoplasmic reticulum protein 29 (ERP29), transcript variant 2, mRNA.	C12orf8; PDI-DB; ERp31; ERp28
6txq5SNLKl7j9e0u10	0.460615	1.58505	0.00044	NM_201559.2	2309	FOXO3	NP_963853.1	ILMN_1681703	GTCTACGGGTGCCAGATCAGTAGGGCCTGTGATTTCCTGTCAGTGTCCTC	Homo sapiens forkhead box O3 (FOXO3), transcript variant 2, mRNA.	FOXO2; FKHRL1; AF6q21; DKFZp781A0677; MGC12739; FKHRL1P2; MGC31925; FOXO3A
lpPfy6SngpSKgTTniU	0.460583	1.585	0.000623	NM_000414.1	3295	HSD17B4	NP_000405.1	ILMN_1673795	GGCATTCTTTAGTGGCAGGCTGAAGGCCAGAGGGAACATCATGCTGAGCC	Homo sapiens hydroxysteroid (17-beta) dehydrogenase 4 (HSD17B4), mRNA.	MFE-2
NuURnZ3.8RUuXeHe1U	0.460316	1.58457	0.0014	NM_024006.4	79001	VKORC1	NP_076869.1	ILMN_1739946	GTGCCACACGCTCGCTCTTTTTTACACCCAGTGCCTCTGACTCTGTCCCC	Homo sapiens vitamin K epoxide reductase complex, subunit 1 (VKORC1), transcript variant 1, mRNA.	MST134; EDTP308; IMAGE3455200; VKCFD2; FLJ00289; MST576; MGC2694; VKOR
uV6nvqKBI4hLpzIJH4	0.460286	1.58453	0.00348	NM_001570.3	3656	IRAK2	NP_001561.3	ILMN_1745964	CCCTGGGCTGTTGGGAGGAACAGATGAGACAGTGGCTATAGAAGCACTTG	Homo sapiens interleukin-1 receptor-associated kinase 2 (IRAK2), mRNA.	IRAK-2; MGC150550
xI7v9InKxIoO.nF.Jo	0.460247	1.58447	0.00396	NM_016613.5	51313	C4orf18	NP_057697.2	ILMN_1761941	AGATGTGTTTTCAGAGCTAGGTACAGAGGAATGTTTGCTACCTTTAGCGG	Homo sapiens chromosome 4 open reading frame 18 (C4orf18), transcript variant 2, mRNA.	AD021; DKFZp434L142; AD036; FLJ38155
cWveqYA5eV9E2CP5SI	0.459451	1.5832	0.00514	NM_004126.3	2791	GNG11	NP_004117.1	ILMN_1782419	CCGGTTCTGGGGCGAAAATGCCTGCCCTTCACATCGAAGATTTGCCAGAG	Homo sapiens guanine nucleotide binding protein (G protein), gamma 11 (GNG11), mRNA.	GNGT11
u5FJr7cEyAoPpfHH_o	0.458978	1.58246	0.000414	NM_004879.3	9538	EI24	NP_004870.3	ILMN_1726138	TGCACCAGCGGTTGTCTAACATAGAAAGGAATTGGCCTTACTACTTTGGG	Homo sapiens etoposide induced 2.4 mRNA (EI24), transcript variant 1, mRNA.	TP53I8; PIG8
c2UitWtWNCtSNL4S6Q	0.458856	1.58226	0.00173	NM_006925.3	6430	SFRS5	NP_008856.2	ILMN_1761996	TCGCCAGAGGTCCCGGTCCCGATCAAGGTCCAGATCAGTTGACAGTGGCA	Homo sapiens splicing factor, arginine/serine-rich 5 (SFRS5), transcript variant 2, mRNA.	SRP40; HRS
6nGQ7l7rVHDe4ede6A	0.458769	1.58213	0.00249	NM_001080391.1	6672	SP100	NP_001073860.1	ILMN_2284998	GCTACGCAATGTGCCTGTGGTCCCACTAATCTGTGACTGCTCCTGTGGAA	Homo sapiens SP100 nuclear antigen (SP100), transcript variant 1, mRNA.	DKFZp686E07254; FLJ00340; FLJ34579
reWD4IpeP0nUUjkj_4	0.458692	1.582	0.0212	NM_000158.2	2632	GBE1	NP_000149.2	ILMN_1789702	CTGCCGAATTGAAGAGGCCTGATTTCAGCTCCACCAGATGCAGATTTGTG	Homo sapiens glucan (1,4-alpha-), branching enzyme 1 (glycogen branching enzyme, Andersen disease, glycogen storage disease type IV) (GBE1), mRNA.	GBE
NUU4V31054Hk9fVQ0U	0.458341	1.58145	0.014	NM_002127.3	3135	HLA-G	NP_002118.1	ILMN_1656670	CCACCATGACCCTCTTCCTCATGCTGAACTGCATTCCTTCCCCAATCACC	Homo sapiens HLA-G histocompatibility antigen, class I, G (HLA-G), mRNA.	MHC-G
cV7vdd7oDgpJCCReKU	0.458025	1.58095	0.00389	NM_020762.1	57522	SRGAP1	NP_065813.1	ILMN_1677432	CCCTGTGTTCTCCTCTGTGGAAATGAAGGCAGCAAGAAGCACCTGAGGCC	Homo sapiens SLIT-ROBO Rho GTPase activating protein 1 (SRGAP1), mRNA.	ARHGAP13; KIAA1304; FLJ22166
Bohqovgi7pWT7Xr1Qw	0.457768	1.58054	0.00294	NM_000784.2	1593	CYP27A1	NP_000775.1	ILMN_1704985	GGAGACGGGGGAGTTGAAGAGTGTGGCCCGCATTGTCCTGGTTCCCAATA	Homo sapiens cytochrome P450, family 27, subfamily A, polypeptide 1 (CYP27A1), nuclear gene encoding mitochondrial protein, mRNA.	CYP27; CTX; CP27
HV6oyeqT_3J6nF9wR8	0.457434	1.58001	0.0283	NM_030927.1	81619	TSPAN14	NP_112189.1	ILMN_1785060	CCCTGGGGATAGCTGGGGCATTTGTCTAGCTGGGCTACCTTCTAACACTT	Homo sapiens tetraspanin 14 (TSPAN14), mRNA.	MGC11352; TM4SF14; DC-TM4F2
updmepp6g9ReIELVkA	0.457399	1.57996	0.00102	NM_005311.3	2887	GRB10	NP_005302.3	ILMN_2340919	GGCCTCGCGCTGGGCGGCTGGGAATTCCACCTGAGAACAAGTCCCGCAAA	Homo sapiens growth factor receptor-bound protein 10 (GRB10), transcript variant 1, mRNA.	RSS; GRB-IR; IRBP; KIAA0207; Grb-10; MEG1
B3iXW2Vde_rCrvi7h8	0.457291	1.57979	0.004	NM_145230.2	155066	ATP6V0E2	NP_660265.2	ILMN_1785095	TCTGAGCCTCCGTCGCCCCTCCTGTTGGGTAAGGGTGTTGAGTGTGACTT	Homo sapiens ATPase, H+ transporting V0 subunit e2 (ATP6V0E2), transcript variant 1, mRNA.	ATP6V0E2L; C7orf32
ZoVoRXuoXpdAdFA2dM	0.457181	1.57961	0.00163	NM_024509.1	79414	LRFN3	NP_078785.1	ILMN_2103919	GGACCCGGACACCCTGTGGGACCTGGCCTCAAACTCACCAAATCGCTCAT	Homo sapiens leucine rich repeat and fibronectin type III domain containing 3 (LRFN3), mRNA.	FIGLER1; MGC2656; SALM4
ZiXSoouJFwOBksBfTo	0.456975	1.57929	0.00438	NM_018194.2	55733	HHAT	NP_060664.1	ILMN_1693853	GAGCCTCAGGGAGGAGTGAGCACCTAAATGAACGCAGTAAACCTTCATGG	Homo sapiens hedgehog acyltransferase (HHAT), mRNA.	ski; GUP2; MART2; MART-2; FLJ10724; SKI1; Skn; SIT; rasp; sit; FLJ34867
6ijm72au7nm9Erv3mk	0.456796	1.57901	0.00162	NM_078467.1	1026	CDKN1A	NP_510867.1	ILMN_1787212	GAGGATGCGTGTTCGCGGGTGTGTGCTGCGTTCACAGGTGTTTCTGCGGC	Homo sapiens cyclin-dependent kinase inhibitor 1A (p21, Cip1) (CDKN1A), transcript variant 2, mRNA.	P21; MDA-6; SDI1; p21CIP1; CIP1; CDKN1; WAF1; CAP20
cXEqwisoN_eoYqiUgs	0.456709	1.57887	0.000854	NM_178562.2	340348	TSPAN33	NP_848657.1	ILMN_1749403	CCTACAGGGTAAGAGGTAGGAATCTTGCTGGGACGAGGGGAGCCAGAAGT	Homo sapiens tetraspanin 33 (TSPAN33), mRNA.	MGC50844; PEN
0qqATDhKVV1F315J78	0.456318	1.57825	0.00233	NM_199337.1	374395	LOC374395	NP_955369.1	ILMN_1733757	GGGGGGAAACATAATGACAGGCCCCCCTCCACCTCTTCCTGCAGCTGTTT	Homo sapiens similar to RIKEN cDNA 1810059G22 (LOC374395), mRNA.
lgZ7k0C7_zvbJxMbFE	0.455844	1.5775	0.000449	NM_015271.2	23321	TRIM2	NP_056086.1	ILMN_1745079	GAACGCTGTGCATCAAAGTGTTTGTATGTTCGTAGCTACATACGTACCAC	Homo sapiens tripartite motif-containing 2 (TRIM2), mRNA.	KIAA0517; RNF86
rFUtHKOSOhRH_IBFFQ	0.455693	1.57727	0.00046	NM_002203.3	3673	ITGA2	NP_002194.2	ILMN_1665792	ACCCCAGTCACTAGGATGCAGATGGACCACACTTTGAGAAACACCACCCA	Homo sapiens integrin, alpha 2 (CD49B, alpha 2 subunit of VLA-2 receptor) (ITGA2), mRNA.	CD49B; VLAA2; VLA-2; BR; GPIa
cl58XUiERb1HxLNyfU	0.455617	1.57715	0.00113	NM_052928.1	114826	SMYD4	NP_443160.1	ILMN_2086238	GCCTGCTTACCTCCAGAGACACACCGTTCCACTTACAGTATCTAGCTTCC	Homo sapiens SET and MYND domain containing 4 (SMYD4), mRNA.	KIAA1936; ZMYND21
ZrCHlEtVSopEe7.Hj4	0.455519	1.57699	0.00183	NM_144975.3	162394	SLFN5	NP_659412.3	ILMN_1769550	GGTAAGACTGCCACAGTCCCCCAGGGAGGCACACTGTGTTTTACTGATTG	Homo sapiens schlafen family member 5 (SLFN5), mRNA.	MGC150612; MGC150611; MGC19764
xz1S1tKD.sgqfTuesU	0.455424	1.57684	0.000685	NM_018129.2	55163	PNPO	NP_060599.1	ILMN_1684289	TATTCCCAGTCCGTCAGGAATTTTGTAGAAGGGCTTCATGTGCTGGTACC	Homo sapiens pyridoxamine 5'-phosphate oxidase (PNPO), mRNA.	PDXPO; FLJ10535
iXS3FfedyPt6HSiPuk	0.455198	1.57648	0.000508	NM_033091.1	89122	TRIM4	NP_149082.1	ILMN_2323385	CCTCAGTCTACCCTTCTGCTCTAGATTGTCTGGACTCAGGAGATTGTGGC	Homo sapiens tripartite motif-containing 4 (TRIM4), transcript variant beta, mRNA.	RNF87
QIColYhSm7ZYTkDq_8	0.455149	1.57641	0.000991	NM_015689.2	27147	DENND2A	NP_056504.2	ILMN_1666503	AGAAAGGGAGCCCGAGACCAGGCGTGTCGCCGACATGCAAATGGGTTGTT	Homo sapiens DENN/MADD domain containing 2A (DENND2A), mRNA.	KIAA1277; FAM31D
QNfvYyTKAO964_0q3U	0.454998	1.57617	0.000467	NM_001001974.1	59338	PLEKHA1	NP_001001974.1	ILMN_1662839	ATCCTTGTTCGATAGCATAGGAAAATGTTCTGGTGATTGTCAGGGTCTCC	Homo sapiens pleckstrin homology domain containing, family A (phosphoinositide binding specific) member 1 (PLEKHA1), transcript variant 2, mRNA.	TAPP1
ijm751S3uvAa5RIHjU	0.454891	1.576	0.00112	NM_020225.1	56977	STOX2	NP_064610.1	ILMN_1803256	GATGCGTGTTGCTCCCAGTCTGTGGTTAAACGGTGCCACAGAACTGATCC	Homo sapiens storkhead box 2 (STOX2), mRNA.	DKFZp762K222
9V1e6Je8XWT_EYt57g	0.454746	1.57577	0.000438	NM_202468.1	10755	GIPC1	NP_974197.1	ILMN_1796177	CCCTCCCTGTGGAGCCTGTTACCTCCGCATTTGACACGAGTCTGCTGTGA	Homo sapiens GIPC PDZ domain containing family, member 1 (GIPC1), transcript variant 3, mRNA.	IIP-1; TIP-2; GLUT1CBP; C19orf3; RGS19IP1; Hs.6454; SYNECTIIN; MGC15889; NIP; MGC3774; SEMCAP; GIPC
iepEiDScohS89KtT90	0.454424	1.57527	0.000516	NM_020826.1	57586	SYT13	NP_065877.1	ILMN_1658499	CTGGGCACAGAGAATCAGCTAGGAGACCAGTTATTCAGGGTCCATTTCTC	Homo sapiens synaptotagmin XIII (SYT13), mRNA.	KIAA1427
Kknko96T.k5T3U0jeo	0.453851	1.57436	0.00882	NM_003887.1	8853	DDEF2	NP_003878.1	ILMN_1757237	GCAGCTGCAGGATTCTGGCATTTTGCATGCCATTCTCCATCAGATCTGGG	Homo sapiens development and differentiation enhancing factor 2 (DDEF2), mRNA.	PAG3; Pap-alpha; SHAG1; FLJ42910; AMAP2; PAP; KIAA0400; CENTB3
9WQUXkBSBh3IP19VlU	0.453834	1.57434	0.00156	NM_001987.4	2120	ETV6	NP_001978.1	ILMN_1789596	CCGCAACCACCTGCAAACCAGAACGACTCTAGAATTTCCTTCCCCGCCCC	Homo sapiens ets variant 6 (ETV6), mRNA.	TEL; TEL/ABL
r5d5UnVT0REWkf0xXg	0.453788	1.57426	0.000409	NM_024165.1	5252	PHF1	NP_077084.1	ILMN_1746968	TGCCTCTGCCCAGCTCCCCATTCACACACACCGGCACTTTCATACCCTGA	Homo sapiens PHD finger protein 1 (PHF1), transcript variant 2, mRNA.	PHF2
QKF6lPkFAOqH16sqK0	0.453483	1.57378	0.00134	NM_006373.3	10493	VAT1	NP_006364.2	ILMN_1700690	AGGACCTGGGCCATTGCAACCAAAATGGGGACTTCCTGGGTAGGGAGGTC	Homo sapiens vesicle amine transport protein 1 homolog (T. californica) (VAT1), mRNA.	FLJ20230; VATI
uGAZTct4NUm2qd7lJ8	0.453257	1.57343	0.000777	NM_022157.2	64121	RRAGC	NP_071440.1	ILMN_1760121	ACGAAACGCCATCTAGTCTGAATCCCAGCGTCGGGGCTCTGTGCCAGCTT	Homo sapiens Ras-related GTP binding C (RRAGC), mRNA.	FLJ13311; GTR2; RAGC
HRXo40v954KRcdLN.0	0.453143	1.57325	0.00062	NM_004052.2	664	BNIP3	NP_004043.2	ILMN_1724658	CACCCTGGATGATCAGTTTTCTGCTGAAGGCACCTACTCAGTATCTTTTC	Homo sapiens BCL2/adenovirus E1B 19kDa interacting protein 3 (BNIP3), nuclear gene encoding mitochondrial protein, mRNA.	NIP3
fkyRf5CXmmP6uUk15A	0.453015	1.57305	0.000661	NM_020775.2	57535	KIAA1324	NP_065826.2	ILMN_1771482	GCATAGCACCTTTGCAAGCCTGCGGCGATTTGGGTGCCAGCATCCTGCAA	Homo sapiens KIAA1324 (KIAA1324), mRNA.	MGC150624; RP11-352P4.1; EIG121
NXuX5S6j1_7t07erU4	0.452404	1.57209	0.000548	NM_005657.1	7158	TP53BP1	NP_005648.1	ILMN_1664440	CCTGTGCCTTGCCAGTGGGATTCCTTGTGTGTCTCATGTCTGGGTCCATG	Homo sapiens tumor protein p53 binding protein 1 (TP53BP1), mRNA.	53BP1; MGC138366; p202; FLJ41424
uV4Uf5UmEieTgxv5Sc	0.452307	1.57193	0.00112	NM_000127.2	2131	EXT1	NP_000118.2	ILMN_2129927	CCCTGACCACTTTGCCCAGCGACAGAGCTGCATGAATACGTTTGCCAGCT	Homo sapiens exostoses (multiple) 1 (EXT1), mRNA.	ttv; EXT
KWeRQNCyfRfuzkpVC8	0.452224	1.5718	0.000426	NM_004438.3	2043	EPHA4	NP_004429.1	ILMN_1672022	CCGCTGCACCAAATCAAGTAGCTTCACCTTGTGTATGCAGGCCCCAAGTT	Homo sapiens EPH receptor A4 (EPHA4), mRNA.	TYRO1; HEK8; SEK
ifWcpU2.dKeVCnfewQ	0.451369	1.57046	0.00075	NM_012067.2	22977	AKR7A3	NP_036199.2	ILMN_2145396	CTTCCGCTAGGCCCATCGTTTCTCAGGCTGCCCAAGGCTCTTCTGTAACA	Homo sapiens aldo-keto reductase family 7, member A3 (aflatoxin aldehyde reductase) (AKR7A3), mRNA.	AFAR2
NpegRdSUQIJQK0tXec	0.451132	1.57009	0.00445	NM_001039355.1	123096	SLC25A29	NP_001034444.1	ILMN_2350801	GGCCTGGAACACCTCCAGCCACAAAGAAGCCAAAGGTCAGTCCCTCTGCT	Homo sapiens solute carrier family 25, member 29 (SLC25A29), nuclear gene encoding mitochondrial protein, mRNA.	C14orf69; FLJ38975; CACL
uUov4NTXqSTHiFeX8A	0.450632	1.5693	0.000554	NM_001165.3	330	BIRC3	NP_001156.1	ILMN_1776181	CCAGGAGTTTGAATCCATCCTGGGCAGCATACTGAGACCCTGCCTTTAAA	Homo sapiens baculoviral IAP repeat-containing 3 (BIRC3), transcript variant 1, mRNA.	RNF49; MALT2; MIHC; HAIP1; API2; HIAP1; AIP1; CIAP2
rHCVF1XndfVJPiV_vk	0.450367	1.56889	0.00747	NM_015157.1	23187	PHLDB1	NP_055972.1	ILMN_1666819	ACTAAGCCCACCTCCCCTGCTCTCCTTCCCAGCATTGAGCCCTTGGTTGC	Homo sapiens pleckstrin homology-like domain, family B, member 1 (PHLDB1), mRNA.	LL5A; DKFZp686H039; MGC111531; FLJ90266; DKFZp686O24210; FLJ00141; KIAA0638
QSRI0eU3ngecC5_uU4	0.450039	1.56837	0.000403	NM_001017923.1	122525	C14orf28	NP_001017923.1	ILMN_1807031	CAGCACAGATCACTGCCATCTGCTGAACTGCTAAAGTGCTTGGTGCCATG	Homo sapiens chromosome 14 open reading frame 28 (C14orf28), mRNA.	DRIP1; c14_5270
3F6tf9ILif55xKoK6U	0.449511	1.56755	0.000539	NM_003373.3	7414	VCL	NP_003364.1	ILMN_2413527	ACCTGGGTCCTTTTCAGAAGTGAGCTTTGCTGCTACAGGGGAAGGTGGCC	Homo sapiens vinculin (VCL), transcript variant 2, mRNA.	MVCL; CMD1W
WR1KULuXyRi4US.DIU	0.44925	1.56714	0.00923	NM_018719.2	55536	CDCA7L	NP_061189.2	ILMN_2230683	CACTCCAGGCCAAGTGTGCCTTAGCACGAGTGACCACAGTTTAATAGACC	Homo sapiens cell division cycle associated 7-like (CDCA7L), mRNA.	R1; DKFZp762L0311; RAM2; JPO2
QeUV54t73rDarMMp3k	0.449156	1.56699	0.000759	NM_000214.1	182	JAG1	NP_000205.1	ILMN_1691376	CTGCCACCCTGCTGAGTCTGTTCTGGTAATCGGGGTATAATAGGCTCTGC	Homo sapiens jagged 1 (Alagille syndrome) (JAG1), mRNA.	CD339; AWS; HJ1; JAGL1; MGC104644; AGS; AHD
915l9eG4leJjfc5L3k	0.44913	1.56695	0.00264	NM_001693.3	526	ATP6V1B2	NP_001684.2	ILMN_1787705	TCCTGCGCCTTCCTGACGTGAGCCCTGAGCGATCTTCTATGCAGTTCTGC	Homo sapiens ATPase, H+ transporting, lysosomal 56/58kDa, V1 subunit B2 (ATP6V1B2), mRNA.	VATB; VPP3; ATP6B2; ATP6B1B2; Vma2; HO57
05B2nveh3ju7oqOqDI	0.449007	1.56676	0.00272	NM_005902.3	4088	SMAD3	NP_005893.1	ILMN_1682738	TGCAACTCGGCTGTTCTGGACTCTGATGTGTGTGGAGGGATGGGGAATAG	Homo sapiens SMAD family member 3 (SMAD3), transcript variant 1, mRNA.	MADH3; JV15-2; HSPC193; MGC60396; Smad 3; HsT17436; DKFZp686J10186; DKFZP586N0721
NKTB_o1ansH53.v1RU	0.448923	1.56662	0.000409	NM_080737.1	94121	SYTL4	NP_542775.1	ILMN_1719599	AGGCATAACTTGGGATCCCGGGCTGTAACTTGCTCTTTTGTTTCCCACCC	Homo sapiens synaptotagmin-like 4 (granuphilin-a) (SYTL4), mRNA.	FLJ40960; DKFZp451P0116
ZSJVJV07fllfXU7v7A	0.448036	1.56523	0.000462	NM_001024401.2	388228	SBK1	NP_001019572.1	ILMN_1728298	CAGAGCCCCAGCCCCTCATGTCTTGCCGCCCTTCCTCCATGTGTTTGTAA	Homo sapiens SH3-binding domain kinase 1 (SBK1), mRNA.	Sbk
Njm.HTcEw3hKl0kKiU	0.44799	1.56516	0.000532	NM_170773.1	9770	RASSF2	NP_739579.1	ILMN_1709683	GATGCGTTTACTCATCTAACATAATCTGACAGGGCCTCAGCAAGGGAGCC	Homo sapiens Ras association (RalGDS/AF-6) domain family 2 (RASSF2), transcript variant 2, mRNA.	DKFZp781O1747; KIAA0168
crssZ7XJp5UvdeFd8g	0.447964	1.56512	0.00122	NM_004691.4	9114	ATP6V0D1	NP_004682.2	ILMN_1795826	GGTGTAGTACGCTGTCCTAGCGGCTGCCCAGTTCTCCTGACCCTCTTAGA	Homo sapiens ATPase, H+ transporting, lysosomal 38kDa, V0 subunit d1 (ATP6V0D1), mRNA.	VPATPD; ATP6DV; VMA6; P39; ATP6D; VATX
3LV5rVIyXg15Wi6CeA	0.447778	1.56483	0.000833	NM_003254.2	7076	TIMP1	NP_003245.1	ILMN_1711566	AGTCCCTGCGGTCCCAGATAGCCTGAATCCTGCCCGGAGTGGAAGCTGAA	Homo sapiens TIMP metallopeptidase inhibitor 1 (TIMP1), mRNA.	EPA; EPO; TIMP; FLJ90373; CLGI; HCI
9KXuhiXn3FIsij1f64	0.447229	1.56397	0.000412	NM_018490.1	55366	LGR4	NP_060960.1	ILMN_1710408	AGGCCTGTGGACGAGCCTGCTTCTACCAGAGTAGAGGATTCCCTTTGGTG	Homo sapiens leucine-rich repeat-containing G protein-coupled receptor 4 (LGR4), mRNA.	GPR48
0Je9NYkuakxBriB6IE	0.446964	1.56356	0.0036	NM_006371.3	10491	CRTAP	NP_006362.1	ILMN_1665235	AGCCTGTTCATCCGAGCAGTGCGGGCATACAACGGTGAGAACTGGAGAAC	Homo sapiens cartilage associated protein (CRTAP), mRNA.	CASP; OI7
Bnl1Unc1QXdUHMAcrk	0.446393	1.56266	0.000416	NM_001235.2	871	SERPINH1	NP_001226.2	ILMN_1751028	GCTGCCTCCCCAGCTCTATCCCAACCTCTCCCAACTATAAAACTAGGTGC	Homo sapiens serpin peptidase inhibitor, clade H (heat shock protein 47), member 1, (collagen binding protein 1) (SERPINH1), mRNA.	RA-A47; AsTP3; PIG14; gp46; CBP1; PPROM; HSP47; SERPINH2; CBP2
BL8Wuiz9BFBRP1fXV0	0.446298	1.56252	0.00384	NM_025134.4	80205	CHD9	NP_079410.4	ILMN_1762972	AGTTTACCGGTGGAGTATTTCAACACCAACCACATTTCCCTTCCTCCCTC	Homo sapiens chromodomain helicase DNA binding protein 9 (CHD9), mRNA.	AD013; KISH2; CReMM; PRIC320
HXT0dKVR0kd5SUIU_M	0.446116	1.56223	0.019	NM_022463.3	64359	NXN	NP_071908.2	ILMN_1791226	CCTCATTCACTCAGGCCCCACTCAGCACTCTGCCAGCCAAGACCATTGAT	Homo sapiens nucleoredoxin (NXN), mRNA.	TRG-4; FLJ12614
Kmg0Xg4gipHWfoujj4	0.445854	1.56182	0.0011	NM_017909.1	55005	RMND1	NP_060379.1	ILMN_1694533	GCGGAATCACCTGAATGAGAAGAGGGCACTCCGCTTGGAGTGGATGATTG	Homo sapiens required for meiotic nuclear division 1 homolog (S. cerevisiae) (RMND1), mRNA.	MGC149570; MGC117362; bA351K16.3; MGC88260; FLJ20627; C6orf96; bA351K16; RMD1
6seQeUgfrPsnnlZ4ck	0.445585	1.5614	0.0075	NM_001025105.1	1452	CSNK1A1	NP_001020276.1	ILMN_1785988	GTACTGCAACTGCCAGAACTTGGTATTGTAGCTGCTGCCCGCTGACTAGC	Homo sapiens casein kinase 1, alpha 1 (CSNK1A1), transcript variant 1, mRNA.	HLCDGP1; PRO2975; CK1
3lU2sqkWPLccElIrU0	0.445545	1.56134	0.000788	NM_032421.1	7461	CYLN2	NP_115797.1	ILMN_1811682	GCCCCATCGGTAGGGGCACCGATTAGTCTACTAACAGCCAGAGGTCCATC	Homo sapiens cytoplasmic linker 2 (CYLN2), transcript variant 2, mRNA.	CLIP-115; WSCR4; MGC11333; KIAA0291; CLIP2; WBSCR4; CLIP
KIUn3uj9cn3QWuofuE	0.445483	1.56124	0.000449	XM_001128870.1	728946	LOC728946	XP_001128870.1	ILMN_1669119	AGACCAGCTTCTGTGGATTTCCTAGCTTCTCAACCGGTGGGACTTGTGAC	PREDICTED: Homo sapiens similar to keratin associated protein 1-1 (LOC728946), mRNA.
oUgF37vflylSu9eklA	0.445156	1.56073	0.000836	NM_001078171.1	8933	FAM127A	NP_001071639.1	ILMN_1708143	CCAGAAACCTCTTGTGTTCTTGCCTAGGCCCAGGTGTTCCTGGCAGCCAA	Homo sapiens family with sequence similarity 127, member A (FAM127A), mRNA.	CXX1; MAR8C; MART8C; MGC117411; Mar8; Mart8
6S.nP1eOl8P8i636PE	0.444119	1.55912	0.000836	NM_018293.1	55279	ZNF654	NP_060763.1	ILMN_1744471	CAGTTTGCTATTTCCCTGATGGCCTTAATTTTAGAGTGGTCTTGGATTAC	Homo sapiens zinc finger protein 654 (ZNF654), mRNA.	FLJ10997; FLJ21142
EuSXgo0uyw5SgLn.xc	0.444083	1.55906	0.00101	NM_013444.2	29978	UBQLN2	NP_038472.2	ILMN_1680770	GTGCAGCCTGAAGGATCAGTGTAGTAATGCCAGGAAAGTGCTTTTTACCT	Homo sapiens ubiquilin 2 (UBQLN2), mRNA.	PLIC-2; CHAP1; LIC-2; PLIC2; CHAP1/DSK2; RIHFB2157; N4BP4; HRIHFB2157; Dsk2
Qqh_QpdF7_lOPjhuHk	0.443947	1.55885	0.00108	NM_198707.1	374875	HSD11B1L	NP_941996.1	ILMN_2317457	GGGGACTTGCAAGGCCTCACCTGTTTGGCCATGATTGATGACGTGACTGC	Homo sapiens hydroxysteroid (11-beta) dehydrogenase 1-like (HSD11B1L), transcript variant c, mRNA.	SCDR10
HKP1TKCI3lIZgdK5fA	0.443495	1.55814	0.00156	NM_003068.3	6591	SNAI2	NP_003059.1	ILMN_2082585	AGGATTTCCCATAGGAAGAGATCTGCCAGACGCGAACTCAGGTGCCTTAA	Homo sapiens snail homolog 2 (Drosophila) (SNAI2), mRNA.	WS2D; SLUG; SLUGH1; MGC10182
cro.rQUiI5XTWfUook	0.443036	1.55743	0.00989	NM_022765.2	64780	MICAL1	NP_073602.2	ILMN_1807972	GGTGGATTTGGTCAACCAGAGAGATGCCCTCATCCGCTTCCAGGAGGAGC	Homo sapiens microtubule associated monoxygenase, calponin and LIM domain containing 1 (MICAL1), mRNA.	NICAL; DKFZp434B1517; FLJ21739; FLJ11937; MICAL-1; MICAL
oA41EUdVY9Wrkg_wdo	0.442913	1.55724	0.000531	NM_198158.1	4286	MITF	NP_937801.1	ILMN_2304186	AAATGATCCACACCACTCCCCCGATTCCCGGGTGCAGAATTGTAACTCGG	Homo sapiens microphthalmia-associated transcription factor (MITF), transcript variant 5, mRNA.	WS2A
WXl3v.V2IUlB3RP0tY	0.442651	1.55683	0.00101	NM_199191.1	9577	BRE	NP_954661.1	ILMN_2363489	CCTGCCTCTGTTTTTCCCTCGAGACCAGCCAACTCTCACATTTCAGTCCG	Homo sapiens brain and reproductive organ-expressed (TNFRSF1A modulator) (BRE), transcript variant 3, mRNA.	BRCC45; BRCC4
oh5KdV9eRRT7dJLApg	0.442625	1.55679	0.000528	NM_001001794.2	414918	FAM116B	NP_001001794.2	ILMN_1659029	GACTGCAGGCTCCCCTTCCTGCACCACCATTGTCTCAGCAGTAAAGGCGA	Homo sapiens family with sequence similarity 116, member B (FAM116B), mRNA.	MGC33692
lioZzl05W.6u10UkKc	0.442583	1.55672	0.00203	NM_001065.2	7132	TNFRSF1A	NP_001056.1	ILMN_1685005	GAGGGACGCTATGCCTCATGCCCGTTTTGGGTGTCCTCACCAGCAAGGCT	Homo sapiens tumor necrosis factor receptor superfamily, member 1A (TNFRSF1A), mRNA.	TNFR1; p60; CD120a; p55-R; TNFR60; TNF-R55; TNFAR; TBP1; TNF-R-I; TNFR55; FPF; TNF-R; p55; MGC19588
r3yCdGXy.gEj3Ua61U	0.441546	1.55511	0.00151	NM_003316.3	7267	TTC3	NP_003307.3	ILMN_1728605	TCTTAGAAGCTCACGCCTTAGTTTGAAACAGATTCTCCACGGTGGTCCCC	Homo sapiens tetratricopeptide repeat domain 3 (TTC3), transcript variant 1, mRNA.	TPRDIII; RNF105; DCRR1; DKFZp686M0150
B6OUaNKAl6J4JQXViQ	0.441391	1.55487	0.0011	NM_024874.3	79932	KIAA0319L	NP_079150.3	ILMN_1656042	TGGATGCCACGGATCAGGAAAGCCTGGAGCTGAAGCCAACCTCCCGAGCA	Homo sapiens KIAA0319-like (KIAA0319L), transcript variant 1, mRNA.	PP791; RP4-765A10.3; KIAA1837; PKD1-like
Ki3l1OeS72Lo_yuQjo	0.440682	1.55377	0.000563	NM_000902.3	4311	MME	NP_000893.2	ILMN_1678170	GAGTCTGCCTCCATGCTGCAGTGTTCGAGTGGATTGTAGGTGCAAGATGG	Homo sapiens membrane metallo-endopeptidase (MME), transcript variant 1, mRNA.	NEP; MGC126681; CD10; MGC126707; DKFZp686O16152; CALLA
ivBIUrop0qIgj2I.os	0.440478	1.55345	0.00113	NM_003622.2	8496	PPFIBP1	NP_003613.2	ILMN_1806320	GTTAACAGACCAGGTGGAGGCTCAGGGAGAGAAGATTCGAGATTTGGAGT	Homo sapiens PTPRF interacting protein, binding protein 1 (liprin beta 1) (PPFIBP1), transcript variant 1, mRNA.	hSgt2p; L2; hSGT2
rd9ZhD0zfsbTSI.Tlo	0.440353	1.55326	0.00334	NM_018300.2	55769	ZNF83	NP_060770.2	ILMN_2190414	CTCTTCCGCGACAATTCATATCTTGTACGTCATCAGAGATTTCATGCCGG	Homo sapiens zinc finger protein 83 (ZNF83), mRNA.	MGC33853; FLJ90585; HPF1; FLJ11015; ZNF816B; FLJ14876
TUOLgKjbq0qEWIi4rQ	0.44022	1.55305	0.000558	NM_018045.5	55108	BSDC1	NP_060515.2	ILMN_1734483	CCAATGAGTGAAAGGGATCGTGGGTCAGGGACACCGAGAGAGTGAGGTCA	Homo sapiens BSD domain containing 1 (BSDC1), mRNA.	RP4-811H24.7; FLJ10276; DKFZp686B09139
oqYq9Kn3eiSM_0L06U	0.43976	1.55233	0.00202	NM_213662.1	6774	STAT3	NP_998827.1	ILMN_2401978	GGGCGAGGGTTCAGGGCTTCTCTGGAGCAGATATTGTCAAGTTCATGGCC	Homo sapiens signal transducer and activator of transcription 3 (acute-phase response factor) (STAT3), transcript variant 3, mRNA.	APRF; FLJ20882; MGC16063
Hdc9cTr26qUf5pf4ok	0.439736	1.5523	0.000436	NM_000120.2	2052	EPHX1	NP_000111.1	ILMN_1701025	CTCCTATTCCTACATGGTTCGTGGGGGCCACTTTGCGGCCTTTGAGGAGC	Homo sapiens epoxide hydrolase 1, microsomal (xenobiotic) (EPHX1), mRNA.	EPOX; MEH; EPHX
fK5_UetekgOmnngLhc	0.439544	1.552	0.00149	NM_207446.2	400451	FAM174B	NP_997329.2	ILMN_1652797	AGGTGCTTGCCACTGGTCCTGGCAGAAATGGCGGCTGCTGAAAGTGACCT	Homo sapiens family with sequence similarity 174, member B (FAM174B), mRNA.	MGC102891
oXUkKUoEd90UgBThSk	0.438997	1.55115	0.0018	NM_018217.1	55741	EDEM2	NP_060687.1	ILMN_1711909	CCTCCAGCAAGGCCAGGAACACTCTTCTCACCAGAAAACCATGACCAGGC	Homo sapiens ER degradation enhancer, mannosidase alpha-like 2 (EDEM2), mRNA.	FLJ10783; bA4204.1; C20orf49; C20orf31
ulXud57eilG6O9OI5M	0.438778	1.55081	0.00102	NM_019624.2	23457	ABCB9	NP_062570.1	ILMN_2343047	GCCCCTGTGCTCTGCTGTCTGGAGGCCACGTGGATGTTCATGAGATGCAT	Homo sapiens ATP-binding cassette, sub-family B (MDR/TAP), member 9 (ABCB9), transcript variant 2, mRNA.	TAPL; KIAA1520; EST122234
uFCNkUeT1JcJDImIdU	0.438758	1.55078	0.00187	NM_174921.1	201895	C4orf34	NP_777581.1	ILMN_2224907	ACCAAGATCGCACCACTGCATTCCAGCCTAAGCAATAGAGCGAGACTCCC	Homo sapiens chromosome 4 open reading frame 34 (C4orf34), mRNA.	FLJ13289
xpd5VwUe5TFF1Qw0Ek	0.438725	1.55073	0.00266	NM_001003945.1	210	ALAD	NP_001003945.1	ILMN_1747577	GGCCTCTGCCCCTAACCACTGTGCCATACCACCTCCCAATAATCAACAGC	Homo sapiens aminolevulinate, delta-, dehydratase (ALAD), transcript variant 1, mRNA.	PBGS; MGC5057; ALADH
EJF3X_V9FeHXtHt1NU	0.438637	1.55059	0.00136	NM_014982.2	22990	PCNX	NP_055797.2	ILMN_1740010	AGCACCTCTCCTTTGCCCTTCACCCTGACTCCTGTCACTGTCTCCATCCC	Homo sapiens pecanex homolog (Drosophila) (PCNX), mRNA.	KIAA0805; PCNXL1; KIAA0995; FLJ45663; FLJ23409
NZ6BfqQoIO4kIsiIuU	0.43846	1.55032	0.00266	NM_080657.4	91543	RSAD2	NP_542388.2	ILMN_1657871	CGCTGGAACCTTGGGCAAGGAAGAATGTGAGCAAGAGTAGAGAGAGTGCC	Homo sapiens radical S-adenosyl methionine domain containing 2 (RSAD2), mRNA.	vig1; cig33; 2510004L01Rik; cig5
N5CeiV1xWSn4kSTTUk	0.437931	1.5495	0.00168	NM_013399.2	29965	C16orf5	NP_037531.2	ILMN_1815812	TGCAAGCTGGAGCCCTCCTACCCGCAGGCTTGAGCACAGCATCATCCAGC	Homo sapiens chromosome 16 open reading frame 5 (C16orf5), mRNA.	CDIP; I1
r97irgSgOX7oBKC1C4	0.437906	1.54946	0.000982	NM_014707.1	9734	HDAC9	NP_055522.1	ILMN_1781173	TTCTGTGAGGGTGAACAGGAAATGCCTTGTGGAAACAGGAAGTCCAAGTG	Homo sapiens histone deacetylase 9 (HDAC9), transcript variant 3, mRNA.	DKFZp779K1053; HDAC; HDAC9FL; MITR; HD7; HDRP; HDAC9B; KIAA0744; HDAC7B; HDAC7
BVfNNHlz2d9dSXekFE	0.437698	1.54914	0.000497	NM_138781.2	113386	LOC113386	NP_620136.2	ILMN_1667330	CCCCTTATCATCACTGCCTATTCGCTCTTCCTCCAGCCTCTGGCAACCAC	Homo sapiens similar to envelope protein (LOC113386), mRNA.	FLJ44718; FLJ46452
uCduELl9ESFXZB7UZs	0.437459	1.54877	0.00163	NM_002226.3	3714	JAG2	NP_002217.3	ILMN_1764729	AAGCTCGTGACAAGTGCCTTCACACAGACCCCTCGCAACTGTCCACGCGT	Homo sapiens jagged 2 (JAG2), transcript variant 1, mRNA.	HJ2
iUeu3DGc__Wiur3uG4	0.43728	1.54849	0.000544	NM_052947.3	115701	ALPK2	NP_443179.3	ILMN_1811238	CCACTGGTGTCTAATACGCTATTGTTGCCGGAGGTGGGTTCTGTGACGTG	Homo sapiens alpha-kinase 2 (ALPK2), mRNA.	FLJ43253; HAK; FLJ34875
36UM.uV3ofyyn_sDuI	0.437229	1.54841	0.000806	NM_022495.3	64430	C14orf135	NP_071940.3	ILMN_2111918	TGGCCAATATTTGTGCCCTCTGGACTTTAGTAGGCTTTGGTAAATGTGAG	Homo sapiens chromosome 14 open reading frame 135 (C14orf135), mRNA.	FLJ38170; FBP2; FLJ12799
KKfp6gBKUOVaQgK_I0	0.437014	1.54808	0.00176	NM_001007544.1	440712	C1orf186	NP_001007545.1	ILMN_1690209	AGGCTTGGCTGGGAAAACAGGCCAATGCCCCGGCAAGAAAGGTTGAGATC	Homo sapiens chromosome 1 open reading frame 186 (C1orf186), mRNA.	FLJ16052
onk6SOXK6AyQAQpUp4	0.436682	1.54756	0.00171	NM_001218.3	771	CA12	NP_001209.1	ILMN_2382942	GCTGCATGGCAGATGCCTAGGTGGAAATAGCAAAAACAAGGCCCAGGCTG	Homo sapiens carbonic anhydrase XII (CA12), transcript variant 1, mRNA.	CAXII; FLJ20151; HsT18816
NeBlBTXhWUud_t14uw	0.436588	1.54742	0.00222	NM_001100408.1	79415	C17orf62	NP_001093878.1	ILMN_1750401	CTGAACGCCAACCATCCTGACCCGCCAGTGCTCTTGGTCTCCTGAGTGTA	Homo sapiens chromosome 17 open reading frame 62 (C17orf62), transcript variant 3, mRNA.	FLJ00406; MGC4368; FLJ90469
rLhAS3msHg10irEs18	0.436249	1.54689	0.000718	NM_017489.1	7013	TERF1	NP_059523.1	ILMN_1694847	AGTGACAAACAGTCTGCGGTAACTGAATCCTCAGAGGGTACAGTATCCTT	Homo sapiens telomeric repeat binding factor (NIMA-interacting) 1 (TERF1), transcript variant 1, mRNA.	t-TRF1; TRBF1; FLJ41416; TRF; hTRF1-AS; PIN2; TRF1
ucVyX7fxYqOcuLULro	0.435998	1.54651	0.000718	NM_020235.3	56987	BBX	NP_064620.2	ILMN_1745415	CTACCCTAGCCTTGTCTTTACCGAGGGATGCTAGTGAGTCCAAGTGGTGG	Homo sapiens bobby sox homolog (Drosophila) (BBX), mRNA.	MDS001; HSPC339
xhpdlfueNem97ulrkk	0.435402	1.54558	0.000497	NM_015392.2	56654	NPDC1	NP_056207.2	ILMN_2199313	GACGGCCTCGCCCTTGTGCTGATCCTGGCGTTCTGTGTGGCCGGTGCAGC	Homo sapiens neural proliferation, differentiation and control, 1 (NPDC1), mRNA.	CAB-; CAB; DKFZP586J0523; CAB1; CAB-1
iYLSAHTTSmGV6aerog	0.435082	1.54509	0.000502	NM_000701.6	476	ATP1A1	NP_000692.2	ILMN_1731783	CGAAGTCAGAAAACTCATCATCAGGCGACGCCCTGGCGGCTGGGTGGAGA	Homo sapiens ATPase, Na+/K+ transporting, alpha 1 polypeptide (ATP1A1), transcript variant 1, mRNA.	MGC3285; MGC51750
ruBeOoF3e4RXW735eU	0.435029	1.54501	0.00195	NM_176096.1	80279	CDK5RAP3	NP_788276.1	ILMN_1812557	GTGAACCTGATGGGAACCTCTCTGTGACACCCTCCGTGTTCTTGCCTGCC	Homo sapiens CDK5 regulatory subunit associated protein 3 (CDK5RAP3), mRNA.	LZAP; HSF-27; OK/SW-cl.114; MST016; IC53; C53
0SgNhqhKdlh_VcP9jo	0.434748	1.54457	0.00572	NM_206917.1	27018	NGFRAP1	NP_996800.1	ILMN_1729208	CAGGAAATCGACGGGGACAGGCTCGCCGACTTGCCCCTAATTTTCGATGG	Homo sapiens nerve growth factor receptor (TNFRSF16) associated protein 1 (NGFRAP1), transcript variant 1, mRNA.	HGR74; NADE; Bex; BEX3; DXS6984E
Ne795C5TX7Eu8IqwTo	0.434708	1.54451	0.00164	NM_014795.2	9839	ZEB2	NP_055610.1	ILMN_1688698	CTGTGTTTCTGCAAGTGCCATCCTTGTACAGTGTTAAGAGGGTAACATGG	Homo sapiens zinc finger E-box binding homeobox 2 (ZEB2), mRNA.	KIAA0569; SMADIP1; ZFHX1B; SIP1; SIP-1
6uu5yyf6eOcJ.XrOZU	0.434589	1.54433	0.000501	NM_176787.4	23556	PIGN	NP_789744.1	ILMN_1691112	GTGGTGTGCTAGTAGCTTTGGCTGATGCTAAGCTTTCCTGGTATGCGCCC	Homo sapiens phosphatidylinositol glycan anchor biosynthesis, class N (PIGN), transcript variant 1, mRNA.	MCD4; MDC4; PIG-N; MGC26427
TrUix_.1Y7tSUnWSSc	0.43387	1.54322	0.000639	NM_003670.1	8553	BHLHB2	NP_003661.1	ILMN_1768534	GGTCCAGAGTACTTGTTTTCCCGATGTGTCCAGCCAGCTCCGCAGCAGCT	Homo sapiens basic helix-loop-helix domain containing, class B, 2 (BHLHB2), mRNA.	DEC1; STRA13; Stra14; SHARP-2
lldNIQXQNde_jgnE0k	0.433771	1.54306	0.000531	NM_018850.2	5244	ABCB4	NP_061338.1	ILMN_1767349	GCCCTCATCAGACAACCTCAAATCCTCCTGTTGGATGAAGCTACATCAGC	Homo sapiens ATP-binding cassette, sub-family B (MDR/TAP), member 4 (ABCB4), transcript variant C, mRNA.	PGY3; PFIC-3; MDR2/3; MDR3; MDR2; ABC21; GBD1
ul6IoQqDCFHTLinpQk	0.433697	1.54295	0.000522	NM_005935.1	4299	AFF1	NP_005926.1	ILMN_2129015	GCCTGGAGAGGACAAGGGAATAAGACCACTCATAGTGAGGCTGGCCAAGC	Homo sapiens AF4/FMR2 family, member 1 (AFF1), mRNA.	MLLT2; MGC134969; AF4-MLL; MLL/AF4; PBM1; AF4; AF-4
rHpApylaJFcpno.6hA	0.433515	1.54267	0.00141	NM_152326.2	122416	ANKRD9	NP_689539.1	ILMN_2048607	ACTGGCAAAGGCTAGGCCCGGAGCACCCTAGGCGCTGGATTTTGGGACAA	Homo sapiens ankyrin repeat domain 9 (ANKRD9), mRNA.	MGC21990
KRoC5eQASK6MYoSvok	0.43318	1.54215	0.00579	NM_004487.3	2804	GOLGB1	NP_004478.3	ILMN_1747935	CACGGAAAGTGCCTGCAAAAACAGAGGTGGATACGAGGACAGGTTGGAGC	Homo sapiens golgin B1, golgi integral membrane protein (GOLGB1), mRNA.	GOLIM1; GCP372; GCP; GIANTIN
fVLvpfGTraSiLS_7nc	0.43247	1.54106	0.000729	NM_176095.1	80279	CDK5RAP3	NP_788275.1	ILMN_1658579	CCCAGTGTTGGCCTTACGCATGGTCGGCAGGAGAGTCAGTTGTGTGCTCT	Homo sapiens CDK5 regulatory subunit associated protein 3 (CDK5RAP3), transcript variant 1, mRNA.	HSF-27; OK/SW-cl.114; MST016; IC53; C53
flNOuHtOvcSA5XU7tU	0.431839	1.54009	0.000476	NM_004866.4	9522	SCAMP1	NP_004857.4	ILMN_1728907	GCCATCATGGTGACTGTCATGGTTCTACAGAAATGCCCTCCATGTGTCCC	Homo sapiens secretory carrier membrane protein 1 (SCAMP1), mRNA.	SCAMP; SCAMP37
BVfXJ7OF_Pu5fBZ3uE	0.431689	1.53986	0.00492	NM_001375.2	1777	DNASE2	NP_001366.1	ILMN_1796245	CCCCTTCCTAGCTGTATGACCTTGATTGTGTGCCTTAACCGCTCTGTGAC	Homo sapiens deoxyribonuclease II, lysosomal (DNASE2), mRNA.	DNL; DNASE2A; DNL2
Niy1RnvvieHe5WDrrk	0.431533	1.53962	0.00555	NM_018984.2	54434	SSH1	NP_061857.2	ILMN_1727671	GAGTAGTCCCACGCTGTTGTTGAGCTGACTCTGTGCCCGAATGGTGGTGC	Homo sapiens slingshot homolog 1 (Drosophila) (SSH1), mRNA.	SSH-1; FLJ38102; KIAA1298
0mV7gXjqBd3uEV1u98	0.430699	1.53833	0.00118	NM_025197.2	80279	CDK5RAP3	NP_079473.2	ILMN_2383489	GCGCCCTGTGAACCTGATGGGAACCTCTCTGTGACACCCTCCGTGTTCTT	Homo sapiens CDK5 regulatory subunit associated protein 3 (CDK5RAP3), transcript variant 2, mRNA.	HSF-27; OK/SW-cl.114; MST016; IC53; C53
WUlQOy3l_ALf0nuHko	0.430284	1.53769	0.00168	NM_078474.2	80213	TM2D3	NP_510883.2	ILMN_1761120	CCAGCCCAAATGTAGTCTGCCTTGAAAAGTCTTTCAGCTGTGACTGCAGG	Homo sapiens TM2 domain containing 3 (TM2D3), transcript variant 1, mRNA.	BLP2
r5ent1_FZdcjT7X47U	0.430283	1.53769	0.00165	NM_138793.2	124583	CANT1	NP_620148.1	ILMN_1664012	TGCCTGGCTGTCTCCTTGACCCGCCTCCTAGATCATTGTCCTTGATGTCC	Homo sapiens calcium activated nucleotidase 1 (CANT1), mRNA.	SHAPY; SCAN-1
ibqN5Ebf7S_6043y0U	0.430261	1.53766	0.0186	NM_015318.2	23370	ARHGEF18	NP_056133.2	ILMN_1664016	CGTGGGATCTGCACACGTCTTTGTCAGTTGTGGTCATGATCTTAGTCACC	Homo sapiens rho/rac guanine nucleotide exchange factor (GEF) 18 (ARHGEF18), mRNA.	KIAA0521; MGC15913
c7XeqIK5TrfK7e5VKE	0.42969	1.53678	0.0044	NM_002468.3	4615	MYD88	NP_002459.1	ILMN_1738523	TGTCCTCTGGGGAGAAGGTGCCATGGTCTTAGGTGTCTGTGCCCCAGGAC	Homo sapiens myeloid differentiation primary response gene (88) (MYD88), mRNA.
Qr50FTPPp7E160feH0	0.429493	1.53648	0.00286	NM_006033.2	9388	LIPG	NP_006024.1	ILMN_2189027	GGTTGCTCAACCCATATTATTGGCTGTACATCCTGGTCACTTCTGACTTC	Homo sapiens lipase, endothelial (LIPG), mRNA.	EL; PRO719; EDL
613eFL_ipHggKQqW54	0.429336	1.53624	0.00079	NM_031459.3	83667	SESN2	NP_113647.1	ILMN_1751598	TCCTCTCTGACCAGTTTGGAGGGCACTGAAGAAAGGCAAGGGCCGTGCTG	Homo sapiens sestrin 2 (SESN2), mRNA.	DKFZp761M02121; DKFZp761M0212; SEST2; HI95; SES2
c57uUl4hr15e36q_ug	0.429008	1.53573	0.00138	NM_183425.1	55544	RBM38	NP_906270.1	ILMN_2404049	TGCTGTGTGCCAGCCTGAGACGGTTCCTGCCTGTCTTGGGGGTTGGTGGA	Homo sapiens RNA binding motif protein 38 (RBM38), transcript variant 2, mRNA.	SEB4D; SEB4B; HSRNASEB; RNPC1; dJ800J21.2
HnlBCeqtFDlJctf9IU	0.428913	1.53559	0.00058	NM_002338.2	4045	LSAMP	NP_002329.2	ILMN_1739154	GCTGCCAACAAGCTGGGGGTCACCAATGCCAGCCTAGTCCTTTTCAGACC	Homo sapiens limbic system-associated membrane protein (LSAMP), mRNA.	LAMP
Tf7n3Pn._7.vCTtX6U	0.428584	1.53508	0.00903	NM_004736.2	9213	XPR1	NP_004727.2	ILMN_2104106	CTTTGTGCTTCTATTGCTTTTTTGTGTTTTGTTAAGCATGTCCCTTGGCC	Homo sapiens xenotropic and polytropic retrovirus receptor (XPR1), mRNA.	FLJ90308; SYG1; X3
Hnv7pKBV6e5AwOqeKU	0.428574	1.53507	0.00131	NM_016243.2	51706	CYB5R1	NP_057327.2	ILMN_1729237	GCTGTTTGTGGCAGGAACCCCTGGCTGTGCAAATAAATGGGGCTGAGGCC	Homo sapiens cytochrome b5 reductase 1 (CYB5R1), mRNA.	B5R.1; NQO3A2; humb5R2
lJ3kpFQIV3uVJd9fi8	0.428573	1.53506	0.000855	NM_130468.2	113189	CHST14	NP_569735.1	ILMN_1743340	AGCTCTGCAGGCACCCAAAGACCCTCTGTGCCCAGCCTCTTCCTTGAGTT	Homo sapiens carbohydrate (N-acetylgalactosamine 4-0) sulfotransferase 14 (CHST14), mRNA.	HNK1ST; HD4ST; D4ST-1; D4ST1
fcPSK3Tl5X5UjlSrbk	0.428554	1.53504	0.00051	NM_006411.2	10554	AGPAT1	NP_006402.1	ILMN_1679520	CTAATTCAGAGGTCTCATGCCTGCCCTTGCCCAGATGCCCAGGGTCGTGC	Homo sapiens 1-acylglycerol-3-phosphate O-acyltransferase 1 (lysophosphatidic acid acyltransferase, alpha) (AGPAT1), transcript variant 1, mRNA.	MGC5423; MGC4007; LPAAT-alpha; 1-AGPAT1; G15; LPAATA
r7J67r56D73z6X5PHk	0.42804	1.53425	0.00772	NM_033669.1	3688	ITGB1	NP_391989.1	ILMN_2383934	TGTAGCTGGTGTGGTTGCTGGAATTGTTCTTATTGGCCTTGCATTACTGC	Homo sapiens integrin, beta 1 (fibronectin receptor, beta polypeptide, antigen CD29 includes MDF2, MSK12) (ITGB1), transcript variant 1C-2, mRNA.	GPIIA; VLAB; MDF2; FNRB; CD29; MSK12
36iZWDenaSDN32EJEU	0.428008	1.5342	0.00509	NR_002204.1	2503	FTHL11		ILMN_2134538	TGGGAGCGCCCGAATCTGGCTCGGCAGAATATCTCTTCGACAAGCACACC	Homo sapiens ferritin, heavy polypeptide-like 11 (FTHL11) on chromosome 8.
HrtIp0HXU3BSSnVItU	0.427914	1.53405	0.001	NM_021173.2	57804	POLD4	NP_066996.2	ILMN_1803772	GGTGTCAGAGGCTCAACTCCTCCATCTAACCAGCAGGCTCCCAGAGTCCC	Homo sapiens polymerase (DNA-directed), delta 4 (POLD4), mRNA.	p12; POLDS
ZrieI0RR7PUl6uHiHc	0.427727	1.53377	0.0214	NM_032333.2	84293	C10orf58	NP_115709.2	ILMN_2118472	GGTGAGCTGAGATCACACCACTGTATTCCAGCCTGGGTGACTGAGACTCT	Homo sapiens chromosome 10 open reading frame 58 (C10orf58), mRNA.	MGC4248
KC1J.AOeT5.qUieyXo	0.427723	1.53376	0.00111	NM_152629.3	169792	GLIS3	NP_689842.3	ILMN_2402600	AAGTCCAGCTTTAAAATGCTGCATTGCTTTGGGCCAGAGCTGTAGCCTGG	Homo sapiens GLIS family zinc finger 3 (GLIS3), transcript variant 2, mRNA.	ZNF515; FLJ38999; MGC33662; FLJ90578
HV7LUuueV77kB51.90	0.427628	1.53362	0.000812	NM_006868.2	11031	RAB31	NP_006859.2	ILMN_1660691	CCCTGTAGTCCAGTGGTGCTGCCCTGTTGTGCAAACTGCTCCTTTTTCTC	Homo sapiens RAB31, member RAS oncogene family (RAB31), mRNA.	Rab22B
0yh9f4CezDLv3an3t0	0.427484	1.5334	0.000698	NM_032027.2	83941	TM2D1	NP_114416.1	ILMN_2143148	TAGGACTTCCTTTGAAAGCTGTATAATAGTGTTTCTCGGGCTTCTGTCTC	Homo sapiens TM2 domain containing 1 (TM2D1), mRNA.	BBP
ZaSnEoFenrXoLhABSQ	0.427435	1.53332	0.000708	NM_198404.2	386618	KCTD4	NP_940686.2	ILMN_1724893	CGGCAGGCTACAGGAACCCTGGCTGGTCCTGGAAGTGACAAAAACCAGCA	Homo sapiens potassium channel tetramerisation domain containing 4 (KCTD4), mRNA.	bA321C24.3
EUn0lKhANV1QFHdRJ8	0.427245	1.53303	0.00377	NM_003851.2	8804	CREG1	NP_003842.1	ILMN_1680624	CCAGCTTCAGCCAGGGACAAAATCCCCTCCCAAACCACTCTCCACAGCTT	Homo sapiens cellular repressor of E1A-stimulated genes 1 (CREG1), mRNA.	CREG
91r.DPno.nF.rx_5Ls	0.427096	1.5328	0.00598	NM_016248.2	11215	AKAP11	NP_057332.1	ILMN_2293758	TCCGGTTTTAATATTGCTGGATTTGCTACCTTTGGTTACTTGTGCAGTGT	Homo sapiens A kinase (PRKA) anchor protein 11 (AKAP11), mRNA.	AKAP220; KIAA0629; PRKA11; DKFZp781I12161; FLJ11304
N7VH13O1f1_u3u3uqU	0.427005	1.53266	0.00239	NM_001024938.1	66035	SLC2A11	NP_001020109.1	ILMN_1748090	TGTCCCACTTCCTCTATGTCCCTTTCCTTGGTGTCTGTGTCTGTGGGGCC	Homo sapiens solute carrier family 2 (facilitated glucose transporter), member 11 (SLC2A11), transcript variant 3, mRNA.	GLUT10; SLC2A11-a; SLC2A11-c; MGC118833; MGC118830; GLUT11
EQklMeOFEkFJ1Gl45I	0.426998	1.53265	0.00227	NM_000308.2	5476	CTSA	NP_000299.2	ILMN_1719286	CAAGCAGCCATACTGATGACCACAGCAACCAGCTCCACGGCCTGATGCAG	Homo sapiens cathepsin A (CTSA), transcript variant 1, mRNA.	NGBE; PPCA; GSL; PPGB; GLB2
TqTKBrtOi1AwLoz150	0.426936	1.53255	0.001	NM_001037537.1	5264	PHYH	NP_001032626.1	ILMN_1773073	GGGCATAGGAACGGTGTCATGGAGTCCAAATAAAGTGGATATTCCTGCTC	Homo sapiens phytanoyl-CoA 2-hydroxylase (PHYH), transcript variant 2, mRNA.	LN1; PAHX; LNAP1; PHYH1; RD
W.NXvk3p5EiXddAjnE	0.426857	1.53243	0.000658	NM_182646.1	132864	CPEB2	NP_872587.1	ILMN_2375484	TTTATCCCTGTTGCATCTGGCTGCACAGAGCCTCTCCTCAAAGATGCTAC	Homo sapiens cytoplasmic polyadenylation element binding protein 2 (CPEB2), transcript variant A, mRNA.	MGC119575; MGC119576; MGC119577
rkT.iTt6sU65o5_oFI	0.426524	1.53192	0.000521	NM_004862.2	9516	LITAF	NP_004853.2	ILMN_1713934	GCACATTTTGAGCATGTCTGGGTACCATGGTGCGGATGCTTGGGAACCAG	Homo sapiens lipopolysaccharide-induced TNF factor (LITAF), mRNA.	SIMPLE; TP53I7; FLJ38636; MGC125274; PIG7; MGC125276; MGC116698; MGC116701; CMT1C; MGC125275; MGC116700
Hs8SyFnhvVC4SNSpf0	0.426079	1.53124	0.00143	NM_025202.2	80303	EFHD1	NP_079478.1	ILMN_1779448	GTATTACAGTAGACCGCTGACGTTCCCAAGTGACAGATCCAGGGCCTTTC	Homo sapiens EF-hand domain family, member D1 (EFHD1), mRNA.	MSTP133; DKFZp781H0842; PP3051; MST133; FLJ13612
lUKCdI5eS08r.JtU4k	0.425176	1.52986	0.0036	NM_001807.3	1056	CEL	NP_001798.2	ILMN_1723418	CCAAGGAAGCTCAGATGCCTGCAGTCATTAGGTTTTAGCGTCCCATGAGC	Homo sapiens carboxyl ester lipase (bile salt-stimulated lipase) (CEL), mRNA.	FAP; CELL; BSDL; CEase; BSSL; MODY8; LIPA; BAL; FAPP
QInokX0Dc4R6nZ5VUI	0.424591	1.52896	0.0011	NM_001703.2	576	BAI2	NP_001694.2	ILMN_1773109	AGAGCTGGAGCACCTTCAAATCTATGACACTGGGCTCGCTGCCCCCCAAG	Homo sapiens brain-specific angiogenesis inhibitor 2 (BAI2), mRNA.
0hLjntvRWEBHh9xNro	0.424486	1.5288	0.00496	NM_138609.2	9555	H2AFY	NP_613075.1	ILMN_1674034	GACAGTGATGCTGTCGTTCACCCGACAAACACTGACTTCTACATCGGTGG	Homo sapiens H2A histone family, member Y (H2AFY), transcript variant 1, mRNA.	H2A.y; H2A/y; H2AF12M; MACROH2A1.1; mH2A1; macroH2A1.2; H2AFJ
ceSX_8flUGIK2UKI2U	0.42442	1.5287	0.000558	NM_001014840.1	51596	CUTA	NP_001014840.1	ILMN_2311989	CTGCAGCCTTTGTTACTTGCCCCAACGAGAAGGTCGCCAAGGAGATCGCC	Homo sapiens cutA divalent cation tolerance homolog (E. coli) (CUTA), transcript variant 5, mRNA.	MGC111154; C6orf82; ACHAP
fuspSX4JTZEtyAfuyc	0.423801	1.52776	0.00129	NM_001033566.1	55288	RHOT1	NP_001028738.1	ILMN_1678504	GTGGTAGGCCAGCCTTGAAGCCATCGCACAGTCTAGAAACTTGTGTAGCT	Homo sapiens ras homolog gene family, member T1 (RHOT1), transcript variant 2, mRNA.	ARHT1; MIRO-1; FLJ12633; FLJ11040
QjSLqCF0l_rp_3effk	0.423684	1.52758	0.00385	NM_020983.2	112	ADCY6	NP_066193.1	ILMN_1685156	GATCAGAGTGGGAAGACCTCAGCCTTGGGTGGCTTGTCTCTGCTTCTTGC	Homo sapiens adenylate cyclase 6 (ADCY6), transcript variant 2, mRNA.	KIAA0422; DKFZp779F075
uV.sUjvi4Une6V7ttI	0.423293	1.52698	0.000848	NM_006035.3	9578	CDC42BPB	NP_006026.3	ILMN_1689989	CCCTTTGTACCAGATGTTGAGTGACCAGCTCTGTGGCCCTGTGTCGTCAG	Homo sapiens CDC42 binding protein kinase beta (DMPK-like) (CDC42BPB), mRNA.	KIAA1124; MRCKB
BqUICQfiX6nDeniy0s	0.423245	1.52691	0.00206	NM_172373.2	1997	ELF1	NP_758961.1	ILMN_1664010	GGGCCAAGAAAGCAACTTGAGCCTTGGGCTAATCTGGCTGAGTAGTCAGT	Homo sapiens E74-like factor 1 (ets domain transcription factor) (ELF1), mRNA.
fwnSS.0SyJILVSgECo	0.422976	1.5265	0.00191	NM_018302.1	55286	C4orf19	NP_060772.1	ILMN_1795838	TAAGCTCAGCAGTTTTCACAGTAGAGCAGAAGTCCCCAGGAAACAAAGGG	Homo sapiens chromosome 4 open reading frame 19 (C4orf19), mRNA.	FLJ11017
uopJ9Ie.z66yefnit8	0.42292	1.52641	0.00189	NM_020357.1	57092	PCNP	NP_065090.1	ILMN_1807994	GGAGGCAGCTTCAGACTGTTTTATTGGTGGTAGCTGCTTGCTGAGGTCTT	Homo sapiens PEST proteolytic signal containing nuclear protein (PCNP), mRNA.	DKFZp781I24156
xl4u98jqvPeI4q3yXE	0.422646	1.52599	0.000923	NM_020353.1	57088	PLSCR4	NP_065086.1	ILMN_1757338	GCCTGAGTGTTCTTAGATGGGGTTATTCTGAGATGAGGGTCTTAGCCTAC	Homo sapiens phospholipid scramblase 4 (PLSCR4), mRNA.
c3Wd4funShx.erbnXk	0.422229	1.52536	0.00761	XM_001132711.1	5986	RFNG	XP_001132711.1	ILMN_1802603	TCTCCGCTCTGACTTGTGGCTCAGGACTACTTTCTGGGTCGTGCTCCTGC	PREDICTED: Homo sapiens radical fringe homolog (Drosophila) (RFNG), mRNA.
ilet45VBHlfn_.1e0U	0.42157	1.52435	0.00123	NM_144641.1	132160	PPM1M	NP_653242.1	ILMN_1657810	GCCCTGGTCTGATGCCCCAACACTGCCCTTGCTTTGTTTTCCCTGTCACC	Homo sapiens protein phosphatase 1M (PP2C domain containing) (PPM1M), mRNA.	PP2C-eta; FLJ32332; PP2CE; PP2Ceta
9_KiCrW55KUJwCRKX4	0.421405	1.5241	0.00108	NM_017458.2	9961	MVP	NP_059447.2	ILMN_2344373	TTGAGGGAGAAGGGTCCGTGCTGCAGGCCAAGCTAAAAGCACAGGCCTTG	Homo sapiens major vault protein (MVP), transcript variant 1, mRNA.	LRP; VAULT1
6CCWCiUSWgSUSULELk	0.421092	1.52363	0.000595	NM_020414.3	57062	DDX24	NP_065147.1	ILMN_1700628	AAGAAGCCGAAGGAGCCACAGCCGGAACAGCCACAGCCAAGTACAAGTGC	Homo sapiens DEAD (Asp-Glu-Ala-Asp) box polypeptide 24 (DDX24), mRNA.
NIr0Tl7eRPAJ3qCF74	0.420931	1.52338	0.0174	NM_007173.4	11098	PRSS23	NP_009104.1	ILMN_1797776	AGAGGTTCACATGCCTGTCTGCACATTAAAAGCTCTGGGAAGACCTGTTG	Homo sapiens protease, serine, 23 (PRSS23), mRNA.	SIG13; MGC5107; SPUVE; ZSIG13
QYlur3niyuidPn91Cc	0.420588	1.52286	0.00198	NM_001012516.1	81618	ITM2C	NP_001012534.1	ILMN_2366041	CGAGCCGTGGGTTCTGCTGAGTAGGTGGAGCTCATTGCTTTCTCCAAGCT	Homo sapiens integral membrane protein 2C (ITM2C), transcript variant 2, mRNA.	ITM3; E25; BRI3; E25C; BRICD2C
x3011GvRydcXgigKqU	0.41997	1.52192	0.001	NM_032642.2	81029	WNT5B	NP_116031.1	ILMN_1772824	TCTTCATCCTCCACGGTTCACTAGCTCCTACCTGAAGAGGAAAGGGGGCC	Homo sapiens wingless-type MMTV integration site family, member 5B (WNT5B), transcript variant 1, mRNA.	MGC2648
67.DVFfU1MXeXVQAnU	0.419932	1.52186	0.000572	NM_145321.1	26031	OSBPL3	NP_663161.1	ILMN_1735798	TGTTTTAATCCCACCCTTCCATCCATACCTCTGCCTCCCCAAAAAGCTCC	Homo sapiens oxysterol binding protein-like 3 (OSBPL3), transcript variant 3, mRNA.	MGC21526; DKFZp667P1518; ORP3; OSBP3; KIAA0704; ORP-3
oiqXFSCXX4FLeQV53M	0.419521	1.52123	0.000847	NM_006767.3	8216	LZTR1	NP_006758.2	ILMN_1805161	GAGGGGCCTACCCAGAAGCCTCCTTGAACCAGTCTGCAACCCTGCTCTAT	Homo sapiens leucine-zipper-like transcription regulator 1 (LZTR1), mRNA.	MGC21205; TCFL2; LZTR-1
loJei5cJefslLjlQPg	0.419429	1.52109	0.00419	NM_181726.2	353322	ANKRD37	NP_859077.1	ILMN_1756417	GGAAGCCTGGAGTGCCTAAGCCTGCTTGTAGCCAGTGATGCCCAAATTGA	Homo sapiens ankyrin repeat domain 37 (ANKRD37), mRNA.	Lrp2bp; MGC111507
urVCoE0vcYhXV54jmQ	0.418549	1.51975	0.00138	NM_016291.2	51447	IP6K2	NP_057375.2	ILMN_2328835	GGTCCCAAGGGAACATCAGTTCTACGAGACCCTCCCTGCTGAGATGCGCA	Homo sapiens inositol hexakisphosphate kinase 2 (IP6K2), transcript variant 1, mRNA.	IP6K2; PiUS
rRCgOh5d34kfV6JxRs	0.418322	1.51941	0.00313	NM_000676.2	136	ADORA2B	NP_000667.1	ILMN_1703946	CACAAGGAAATGGACTGCCTCTCTTGAGCACTTCCCTGGAGCTACCACGT	Homo sapiens adenosine A2b receptor (ADORA2B), mRNA.	ADORA2
fye1.BFkgVXVIIImNU	0.418255	1.51931	0.00398	NM_032242.2	5361	PLXNA1	NP_115618.2	ILMN_1791569	TAGCTGTCCTTTAACACCGCAGAACCCCCTCCCAGAAGAAGAGCGATCCC	Homo sapiens plexin A1 (PLXNA1), mRNA.	NOV; PLXN1; NOVP; PLEXIN-A1
NICr.zoUOVS_0tIlvo	0.417923	1.5188	0.000596	NM_005627.2	6446	SGK	NP_005618.2	ILMN_1702487	AGAAAGGGTTTTTATGGACCAATGCCCCAGTTGTCAGTCAGAGCCGTTGG	Homo sapiens serum/glucocorticoid regulated kinase (SGK), mRNA.	SGK1
Zr9OhHviQ7EuzrufF4	0.417497	1.51816	0.00108	NM_203459.1	23271	CAMSAP1L1	NP_982284.1	ILMN_1792660	GGTTTCATGGACACTGTTGAGCAATGTACAGTGTATGGTGTGCTTACCTG	Homo sapiens calmodulin regulated spectrin-associated protein 1-like 1 (CAMSAP1L1), mRNA.	MGC150680; KIAA1078; RP11-93N17.1; MGC150681
lVJ4FYpwII4pCIA7FU	0.417468	1.51811	0.00196	NM_032036.2	83982	IFI27L2	NP_114425.1	ILMN_1740319	CCCAGCTGAACCCGAGGCTAAAGAAGATGAGGCAAGAGAAAATGTACCCC	Homo sapiens interferon, alpha-inducible protein 27-like 2 (IFI27L2), mRNA.	TLH29; MGC44913
Tr9d1x1fXynXgdv51w	0.417055	1.51749	0.000578	NM_014921.3	22859	LPHN1	NP_055736.2	ILMN_1813175	GGTTTCCTCTCCTACTCCCTTCCTTAGGCTCCTGAACTCGTTTGCTCCTA	Homo sapiens latrophilin 1 (LPHN1), transcript variant 2, mRNA.	CL1; CIRL1; LEC2
l7afEnfWi3Il7673tU	0.417005	1.51741	0.00114	NM_014900.3	22837	COBLL1	NP_055715.3	ILMN_1761260	TGTCGGCTTACAGCTCTTCCGGAGTCTAGAGCCTGTTGGTGTTCTGTCCC	Homo sapiens COBL-like 1 (COBLL1), mRNA.	KIAA0977
W9EVl6.fgu56tfV3nU	0.416928	1.51729	0.000982	NM_198157.1	7332	UBE2L3	NP_937800.1	ILMN_1677877	TTCACACCCGCCTGGTTTCTTGAAGTGTGCTGGGTCCTTCCCTCTGCTCC	Homo sapiens ubiquitin-conjugating enzyme E2L 3 (UBE2L3), transcript variant 2, mRNA.	L-UBC; UBCH7; E2-F1; UbcM4
o.pLollLfrl7p92zpw	0.416795	1.51709	0.00137	NM_001039705.1	7216	TRO	NP_001034794.1	ILMN_2295518	TTTGGCAGTGGAGCCGCCAGTCTTGGTGCCTGTGGCTTCTCGTATGGCTA	Homo sapiens trophinin (TRO), transcript variant 6, mRNA.	KIAA1114; MAGE-d3; MAGED3
KJ1Ar0e795Z7XovtFE	0.416576	1.51676	0.00124	NM_145244.2	115265	DDIT4L	NP_660287.1	ILMN_1696537	AGCTCCAAAGGTTCACTGTGTTTCTGCCGCTGTCCTGGAGTTGTCACCAC	Homo sapiens DNA-damage-inducible transcript 4-like (DDIT4L), mRNA.	Rtp801L; REDD2
TpApQ0tVP7JOkUq3yk	0.41618	1.51616	0.0013	NM_213618.1	6764	ST5	NP_998783.1	ILMN_1773470	GGCAAAGGCCAATCAGTCCCCATTTGTAGCATGGCACCAGGGTCTTAGGC	Homo sapiens suppression of tumorigenicity 5 (ST5), transcript variant 3, mRNA.	HTS1; MGC33090; DENND2B; p126
Wt4zAE5RKIPao.i.d4	0.415945	1.5158	0.00754	NM_022121.2	64065	PERP	NP_071404.2	ILMN_1775829	GTCTGATATAAAACATGCCACAGGAGAATTCGGGGATTTGAGTTTCTCTG	Homo sapiens PERP, TP53 apoptosis effector (PERP), mRNA.	THW; RP3-496H19.1; KRTCAP1; KCP1; dJ496H19.1; PIGPC1
0Ru18EXjelQnm5X8JQ	0.415652	1.51536	0.0107	NM_000476.1	203	AK1	NP_000467.1	ILMN_1779965	CACGTGTCCTTAACACCTGATCTGGCCCAAGCTGCGTGCCCTTTAAGCCA	Homo sapiens adenylate kinase 1 (AK1), mRNA.
ih5SVIlVl14MCF9f5w	0.414932	1.51427	0.000655	NM_000229.1	3931	LCAT	NP_000220.1	ILMN_1815102	GACTGCCAGCCCAGAGCCCCCGCCTCCTGAATAAAGACCTTCCTTTGCTA	Homo sapiens lecithin-cholesterol acyltransferase (LCAT), mRNA.
WXVxXl7fe_Oefr_0qc	0.414467	1.51356	0.00185	NM_145316.2	221468	TMEM217	NP_660359.2	ILMN_1756238	CCTCCCTACCCTGCCTGTCTTCTGTTGATGCTGCTTGGTTTGTCAGGGCT	Homo sapiens transmembrane protein 217 (TMEM217), mRNA.	dJ355M6.2
3Kp4o5euDo5eog6OUg	0.413677	1.51237	0.00182	NM_001006666.1	200316	APOBEC3F	NP_001006667.1	ILMN_2296950	AGGGGCTGAGGATGCCTGGTGAATGGATGCCTGGGAGAATGGATGCCAGA	Homo sapiens apolipoprotein B mRNA editing enzyme, catalytic polypeptide-like 3F (APOBEC3F), transcript variant 2, mRNA.	KA6; BK150C2.4.MRNA; ARP8; MGC74891
WuS53iqEhCn6uzOUFI	0.413422	1.51198	0.00109	NM_022151.4	64112	MOAP1	NP_071434.2	ILMN_1804988	GTGCAGTGCTCTGAGGGGACAGACAAGGCTTGGGTGTATATGCCAACCAG	Homo sapiens modulator of apoptosis 1 (MOAP1), mRNA.	MAP-1; PNMA4
oi5enVN110X.vnNpJ4	0.413363	1.51189	0.00299	NM_001098784.1	23625	FAM89B	NP_001092254.1	ILMN_1804117	GAGTGCCTGGCTCCCATCTCCTCCTCACCTTTTGTTGCTATCGGCAGCTG	Homo sapiens family with sequence similarity 89, member B (FAM89B), transcript variant 3, mRNA.	MTVR1
QLHwCbrVS4pQgL9a8I	0.413183	1.51162	0.00211	NM_003583.2	8445	DYRK2	NP_003574.1	ILMN_2374244	AGTACTTAAAAGCGTGGTCCCCAGTGAGGCCAAGAAAGTTTCCGGTTAAG	Homo sapiens dual-specificity tyrosine-(Y)-phosphorylation regulated kinase 2 (DYRK2), transcript variant 1, mRNA.
rOiNiu_uhlhXvuhJ3Q	0.412891	1.51118	0.00509	NM_007274.3	11332	ACOT7	NP_009205.3	ILMN_2332250	ATGGAGATCGAGGTGTTGGTGGACGCCGACCCTGTTGTGGACAGCTCTCA	Homo sapiens acyl-CoA thioesterase 7 (ACOT7), transcript variant hBACHa, mRNA.	hBACH; LACH; LACH1; RP1-120G22.10; BACH; ACH1; MGC1126; ACT; CTE-II
9.FHntCUSV_lFMalNc	0.412872	1.51115	0.00146	NM_021943.1	60685	ZFAND3	NP_068762.1	ILMN_1720053	TTTACCACTGCTGTCAAGCCACAGCCCTTGGCCACCATACGGGCCATCCT	Homo sapiens zinc finger, AN1-type domain 3 (ZFAND3), mRNA.	FLJ13222; TEX27
WQ_nf5v1K.6pftEjlI	0.412208	1.51015	0.00085	NM_017947.1	55034	MOCOS	NP_060417.1	ILMN_1673522	CAATTGGCTCTTTGCGTTTCCAGGTTTTGGGGCCTTGTCACAGATGCCAG	Homo sapiens molybdenum cofactor sulfurase (MOCOS), mRNA.	FLJ20733; HMCS; MOS
955N68DtqsqqCeCudk	0.411713	1.5094	0.0015	NM_016399.2	51499	TRIAP1	NP_057483.1	ILMN_1774083	TGCTGCATCTGGTTAAATGTCGGGGTAGGGGGGAAGCTGAAGGTGCTCGC	Homo sapiens TP53 regulated inhibitor of apoptosis 1 (TRIAP1), mRNA.	P53CSV; HSPC132; WF-1
WXunv9W3K90Ss3XhIo	0.411543	1.50914	0.00057	NM_133443.1	84706	GPT2	NP_597700.1	ILMN_1684158	CCTGTGGCTGTTTTCCCGTCTAGGTTCTCACAGGTATCTCCTGACAGAGG	Homo sapiens glutamic pyruvate transaminase (alanine aminotransferase) 2 (GPT2), mRNA.	ALT2
E9Kefo3hKtuv_gLKUE	0.411415	1.50895	0.00289	NM_003618.2	8491	MAP4K3	NP_003609.2	ILMN_1813120	TTCAGGCTGCTTGGATCTGACAGGGTCGTGGTTTTGGAAAGTAGGCCAAC	Homo sapiens mitogen-activated protein kinase kinase kinase kinase 3 (MAP4K3), mRNA.	RAB8IPL1; MAPKKKK3; GLK
iykwoB2.kp3e1Knn14	0.41119	1.50861	0.000901	NM_138369.1	91272	FAM44B	NP_612378.1	ILMN_1716730	TAGGCATAAGGAAACTCGTTTGCAGGCTCTCTGTCCAGGGCTGCTTCCTG	Homo sapiens family with sequence similarity 44, member B (FAM44B), mRNA.	BOD1
36veM7jdIslT9cqRTo	0.411033	1.50837	0.000666	NM_022048.3	53944	CSNK1G1	NP_071331.2	ILMN_1704713	TGGGTTCTGATATGTGATCTCAGAGTAGCCCATTTCCTAGGGCACCATGG	Homo sapiens casein kinase 1, gamma 1 (CSNK1G1), mRNA.
uRtdb4RJ93ohXIKaTs	0.410545	1.50764	0.0052	NM_198723.1	6919	TCEA2	NP_942016.1	ILMN_1665526	CACGTCCTCCGTTGACACAGCTTCTCTGGAGACCCTAGAAGGCGGCATGT	Homo sapiens transcription elongation factor A (SII), 2 (TCEA2), transcript variant 2, mRNA.	TFIIS
i0F_lw0C0SIKrTE6K4	0.410014	1.50684	0.000653	NM_145172.2	126820	WDR63	NP_660155.1	ILMN_1653771	TCAACCTTGGCCTAATCAAAGTCACAGAGAAGGGGTCATACATGGAGGTG	Homo sapiens WD repeat domain 63 (WDR63), mRNA.	RP11-507C22.2; FLJ30067; NYD-SP29
rpw5Xp0QsU_I16Hv14	0.409736	1.50642	0.00061	NM_000519.3	3045	HBD	NP_000510.1	ILMN_1815527	GGCTAATGCCCTGGCTCACAAGTACCATTGAGATCCTGGACTGTTTCCTG	Homo sapiens hemoglobin, delta (HBD), mRNA.
NovrfJZ5KJX3.e6PTQ	0.409676	1.50633	0.000796	NM_016056.2	51643	TMBIM4	NP_057140.2	ILMN_1664750	GGAGTTGGTCTTAGCCGCTGCAGGAGCCCTTCTTTTCTGTGGATTCATCA	Homo sapiens transmembrane BAX inhibitor motif containing 4 (TMBIM4), mRNA.	CGI-119; ZPRO; S1R; GAAP
Q3iKW7XBeV6VaIJxvk	0.409473	1.50602	0.0023	NM_016154.3	53916	RAB4B	NP_057238.3	ILMN_2109994	TCTGAGAGGCCGTGTCCTAACCTGCCCTGGCCCCGGAGAAGCTACGTTGC	Homo sapiens RAB4B, member RAS oncogene family (RAB4B), mRNA.	FLJ78649; MGC52123
cJ0IPJCHoKILW9HXAo	0.409429	1.50596	0.00187	NM_002291.1	3912	LAMB1	NP_002282.1	ILMN_2214790	AGCTCAAGAATTAGCAAGACTGGAAGGAGAAGTCCGTTCACTCCTAAAGG	Homo sapiens laminin, beta 1 (LAMB1), mRNA.	MGC142015; CLM
3XA73lxXvrMCM.4kh4	0.409268	1.50571	0.000683	NM_181054.1	3091	HIF1A	NP_851397.1	ILMN_2379788	CCTAAATGTTCTGCCTACCCTGTTGGTATAAAGATATTTTGAGCAGACTG	Homo sapiens hypoxia-inducible factor 1, alpha subunit (basic helix-loop-helix transcription factor) (HIF1A), transcript variant 2, mRNA.	HIF-1alpha; MOP1; PASD8; HIF1-ALPHA; HIF1
T1Sf_JQQd48HPXMk.E	0.408511	1.50458	0.00129	NM_054034.2	2335	FN1	NP_473375.2	ILMN_1675646	TCCCAGCTTTTGAGCCAACAACTCTGATTAACTATTCCTATAGCATTTAC	Homo sapiens fibronectin 1 (FN1), transcript variant 7, mRNA.	DKFZp686H0342; DKFZp686I1370; MSF; CIG; LETS; DKFZp686O13149; FN; DKFZp686F10164; FINC
HKmkWNFiSW5uzdCgcA	0.408234	1.50416	0.00431	NM_025140.1	80212	CCDC92	NP_079416.1	ILMN_1731107	AGGGCGGCACCGATCACCGAGCAGCCGTGCGTGTATCTCAAGGAACTAAA	Homo sapiens coiled-coil domain containing 92 (CCDC92), mRNA.	FLJ22471
faG.bohx.lCBxPUU0g	0.408211	1.50412	0.000804	NM_015480.1	25945	PVRL3	NP_056295.1	ILMN_2188521	CGGACGTTTCGTGGAGACTACTTTGCCAAGAACTACATTCCACCATCAGA	Homo sapiens poliovirus receptor-related 3 (PVRL3), mRNA.	PRR3; PPR3; DKFZP566B0846; CDw113; CD113; PVRR3; FLJ90624; nectin-3
rgU1XkiTUqK.dlUMl0	0.408021	1.50384	0.000705	NM_001024218.1	10243	GPHN	NP_001019389.1	ILMN_1677962	GAACCATCCCCTGCAGAGCATCCAGGGAGGTTTCTCGCCCCAATAGCCTC	Homo sapiens gephyrin (GPHN), transcript variant 2, mRNA.	GPHRYN; GPH; GEPH; KIAA1385
ofV37VgjeZdy5f_Kr0	0.407919	1.50369	0.000798	NM_022833.2	64855	FAM129B	NP_073744.2	ILMN_1661755	CTTCCCTCTTGTCCCGAAGATCTGCGCCTCTAGTGCCTTTTGAGGGGTTC	Homo sapiens family with sequence similarity 129, member B (FAM129B), transcript variant 1, mRNA.	OC58; MEG-3; FLJ13518; FLJ22298; RP11-356B19.6; bA356B19.6; FLJ22151; DKFZP434H0820; C9orf88
oNQKXoEQ6x0AEyeXao	0.407898	1.50365	0.00217	NM_002863.3	5836	PYGL	NP_002854.3	ILMN_1696187	ATCCAAAGGCCTGGAACACAATGGTACTCAAAAACATAGCTGCCTCGGGG	Homo sapiens phosphorylase, glycogen, liver (PYGL), mRNA.
lNfX6d.8n7ppLqS1uk	0.407391	1.50289	0.000851	NM_002754.3	5603	MAPK13	NP_002745.1	ILMN_1749327	ATCCTTCCTTGGCTCTTTTTAGCTTGTGGCGGCAGTGGGCAGTCCGTGGC	Homo sapiens mitogen-activated protein kinase 13 (MAPK13), mRNA.	MGC99536; SAPK4; PRKM13; p38delta
rV99EXHR.EH_dcHur4	0.407219	1.50263	0.0025	NM_006818.3	10962	MLLT11	NP_006809.1	ILMN_1759097	CCCTTCTTCACACCTACTCACTTTACAACTTTGCTCCTAACTGTGGGTTG	Homo sapiens myeloid/lymphoid or mixed-lineage leukemia (trithorax homolog, Drosophila); translocated to, 11 (MLLT11), mRNA.	AF1Q; RP11-316M1.10
oFQt91bU9S0Dep0dFU	0.407172	1.50256	0.0102	NM_198291.1	6714	SRC	NP_938033.1	ILMN_1729987	ACCCAAGTCTTCTCCCGTCCATTCCAGTCAAATCTGGGCTCACTCACCCC	Homo sapiens v-src sarcoma (Schmidt-Ruppin A-2) viral oncogene homolog (avian) (SRC), transcript variant 2, mRNA.	SRC1; p60-Src; c-SRC; ASV
NVr0.zm5iC0usHnkqc	0.406842	1.50207	0.0183	NM_006310.2	9520	NPEPPS	NP_006301.2	ILMN_2116127	CCCGGTTCATTTTATGCGTGCGAGAAGTCAGTGGTAACTGCTGCAGGGCT	Homo sapiens aminopeptidase puromycin sensitive (NPEPPS), mRNA.	MP100; PSA
xt5JSXnYB.LaXjp8ig	0.406436	1.50146	0.00247	NM_001079864.1	8887	TAX1BP1	NP_001073333.1	ILMN_2374770	GTCTGCAGCCAGCCTGCTCGAAACTTTAGTCGGCCTGATGGCTTAGAGGA	Homo sapiens Tax1 (human T-cell leukemia virus type I) binding protein 1 (TAX1BP1), transcript variant 2, mRNA.	TXBP151; T6BP; CALCOCO3
KkCW8s3nZNUfxNIvSE	0.406114	1.50097	0.0019	NM_007152.2	7748	ZNF195	NP_009083.2	ILMN_1688515	GCAAAGCCGTTAGTATCTGCTCGCATCCCACTTTACATCAGAGTTCAGAC	Homo sapiens zinc finger protein 195 (ZNF195), mRNA.	DKFZp666D035
NduRO4Lld4vwr_vDHo	0.405988	1.50078	0.0224	NM_025160.4	80232	WDR26	NP_079436.3	ILMN_1719343	CTCGTGCACATGTGAAGTGCCCTCTGAGTTTAAGGTTTGGTTAATACTGG	Homo sapiens WD repeat domain 26 (WDR26), mRNA.	FLJ21016; MIP2; CDW2
3iMk6Ve0GfXu9RXuHo	0.405909	1.50067	0.00117	NM_001099400.1	8910	SGCE	NP_001092870.1	ILMN_1674620	GAGATAGCATGGCCCCTGTCAACGCTTCCTGTGTTCCACCCTGTGACTGG	Homo sapiens sarcoglycan, epsilon (SGCE), transcript variant 3, mRNA.	ESG; DYT11
352KZNKVv.xS.M0a30	0.405888	1.50063	0.00282	NM_001005498.2	79651	RHBDF2	NP_001005498.2	ILMN_1691717	TGCTCGAGGCGCATCAGGCCCGTTTTTTACCAGTTTATATCACGGTCTTC	Homo sapiens rhomboid 5 homolog 2 (Drosophila) (RHBDF2), transcript variant 2, mRNA.	RHBDL6; RHBDL5; FLJ22341
WrE1KLfT597zxVt13k	0.405811	1.50052	0.00187	NM_024619.2	79672	FN3KRP	NP_078895.2	ILMN_1652333	GGTACATCCAGGAGTCTTCATTGCTTCTGTTATTACCCCGTCTCCTCTGC	Homo sapiens fructosamine-3-kinase-related protein (FN3KRP), mRNA.	FLJ12171
lUMl16RSUhdFfhQXdo	-0.405506	0.666639	0.00702	NM_022039.3	6468	FBXW4	NP_071322.1	ILMN_1671427	CCAATAGCCTCCTGGCACCAGCCAGACCTCACCCTTGACCAACCTCTCGG	Homo sapiens F-box and WD repeat domain containing 4 (FBXW4), mRNA.	SHFM3; SHSF3; FBW4; FBWD4; DAC
rl.EUUNAHcrEUEQXoI	-0.405513	0.666635	0.00852	NM_138285.3	129401	NUP35	NP_612142.2	ILMN_1701374	GCCTTTACACCACCAATCAAAACTCTAGGTACACCAACACAACCTGGAAG	Homo sapiens nucleoporin 35kDa (NUP35), mRNA.	MP44; NP44
uedbl1Zl76_guGF_CM	-0.405694	0.666514	0.000833	NM_000850.3	2948	GSTM4	NP_000841.1	ILMN_1716979	CTGCTCCGTGCCTCCCGCGCCTGTTGGTTGGAAGTGACGACCTTGAAGAT	Homo sapiens glutathione S-transferase M4 (GSTM4), transcript variant 1, mRNA.	GSTM4-4; MGC131945; MGC9247; GTM4
x3Vk3F6cKEIUelDUKk	-0.405747	0.666479	0.0135	NM_003755.3	8666	EIF3G	NP_003746.2	ILMN_1689446	TCTCCCGCATCTACCTGGCTAAGGACAAGACCACTGGCCAATCCAAGGGC	Homo sapiens eukaryotic translation initiation factor 3, subunit G (EIF3G), mRNA.	EIF3-P42; eIF3g; EIF3S4; eIF3-delta; eIF3-p44
QVzg5Li7oIl9LSJ0Bc	-0.40577	0.666463	0.00306	NM_003447.2	7718	ZNF165	NP_003438.1	ILMN_1806502	CCCTATGAATGCAGTGAGTGTGGAAGAGCCTTCAGTCAGAGCTCAAACCT	Homo sapiens zinc finger protein 165 (ZNF165), mRNA.	ZSCAN7; LD65
cf5Mg7QnBSm1nH0gi4	-0.405775	0.66646	0.00407	NM_014248.2	9978	RBX1	NP_055063.1	ILMN_1666670	CTTTGCATAGAATGTCAAGCTAACCAGGCGTCCGCTACTTCAGAAGAGTG	Homo sapiens ring-box 1 (RBX1), mRNA.	BA554C12.1; RNF75; MGC13357; MGC1481; ROC1
WpwMtCqwzqXvvy7dfU	-0.406277	0.666126	0.00109	NM_005797.2	10205	MPZL2	NP_005788.1	ILMN_1752932	GGCTAAATAGTCAAGGGGTAATATGGGCCTGTTGTTTAGTGTCTCCTTCC	Homo sapiens myelin protein zero-like 2 (MPZL2), transcript variant 1, mRNA.	MPZL2; EVA
KkXuZcB54_l0H5UpoY	-0.406355	0.666074	0.00614	NM_003501.1	8310	ACOX3	NP_003492.1	ILMN_1743396	GCACCTGTGCGCCTAAACTGCTGATTGGCCTCAACTTGCCCAGGCGGACG	Homo sapiens acyl-Coenzyme A oxidase 3, pristanoyl (ACOX3), mRNA.
lemCiUjtjlPUkuoJ.g	-0.406426	0.666026	0.00105	NM_201262.1	56521	DNAJC12	NP_957714.1	ILMN_2311020	CTGGCGAAGGAGCCAGATGTCGATGCCATTCCAGCAGTGGGAAGCTTTGA	Homo sapiens DnaJ (Hsp40) homolog, subfamily C, member 12 (DNAJC12), transcript variant 2, mRNA.	RP11-57G10.2; JDP1
lhXEuXqnWfEMtdXe9c	-0.406447	0.666012	0.000675	NM_173659.2	285367	RPUSD3	NP_775930.1	ILMN_1795383	GACCCTACAGTGCCTGGGGCTCCGCTTACAATAGTCCTCCCTCTGTTCCT	Homo sapiens RNA pseudouridylate synthase domain containing 3 (RPUSD3), mRNA.	FLJ34707; MGC29784
WUcRfeqeh_.SSf6_R4	-0.406666	0.665866	0.00304	NM_138447.1	115509	ZNF689	NP_612456.1	ILMN_1759008	CCACTACACCTTCTGGGGCTGGACTTGTTTCAGCAGCTTTGGTTGCACTG	Homo sapiens zinc finger protein 689 (ZNF689), mRNA.	FLJ90415; DKFZp762C173; TIPUH1
HgF4H96uogUrrl5Yrc	-0.406724	0.665828	0.00216	NM_017456.2	9267	CYTH1	NP_059430.2	ILMN_2403852	GAAACCTGAACTTTCTGGGTGGGAGAACCAGGTGGTGCCTGCCGAGGTCT	Homo sapiens cytohesin 1 (CYTH1), transcript variant 2, mRNA.	FLJ41900; D17S811E; B2-1; CYTOHESIN-1; FLJ34050; SEC7
9ZUVJphPsSHXdF3IyQ	-0.406969	0.665665	0.00469	NM_003003.2	6397	SEC14L1	NP_002994.2	ILMN_2285802	CGCCCACCCAGCGGCGACATTGTACAGACTCCTCTCACCTCTAGATAGCA	Homo sapiens SEC14-like 1 (S. cerevisiae) (SEC14L1), transcript variant 1, mRNA.	SEC14L; DKFZp686C06176; PRELID4A
ZeuIt4oyIf.3RTg7RU	-0.407328	0.665426	0.0014	NM_182679.1	54865	GPATCH4	NP_872620.1	ILMN_2281069	CTGGTGAGAGTCTGAGGATAGAGACTTTTTTCTCACCATGAATGTCACCC	Homo sapiens G patch domain containing 4 (GPATCH4), transcript variant 2, mRNA.	GPATC4
umi30jEe7XY7kgvtLo	-0.40734	0.665418	0.00327	NM_018060.3	55699	IARS2	NP_060530.3	ILMN_1671207	GCGGAGTCTTCAGATACACTGTGTCCTCGATGTGCAGAAGTTGTCAGTGG	Homo sapiens isoleucyl-tRNA synthetase 2, mitochondrial (IARS2), nuclear gene encoding mitochondrial protein, mRNA.	FLJ10326
xde.Sje169eJ3KecJ4	-0.407422	0.665364	0.000716	NM_013979.1	662	BNIP1	NP_053582.1	ILMN_2318733	CTCCTGTTTCAGGATCTGTCCTGGTTCCTGAGCTCTAGGCTGCTAAGCTG	Homo sapiens BCL2/adenovirus E1B 19kDa interacting protein 1 (BNIP1), transcript variant BNIP1-b, mRNA.	NIP1; TRG-8; SEC20
c0hT._avdUSReBUkEk	-0.407946	0.665015	0.00256	NM_182849.1	57820	CCNB1IP1	NP_878269.1	ILMN_1752394	TCAGACCATTTTTTGCGGGTTCTCCCACAGCACCTGAACCCAGCAACAGC	Homo sapiens cyclin B1 interacting protein 1 (CCNB1IP1), transcript variant 2, mRNA.	C14orf18; HEI10
B.qiIyrqKSpDko1A10	-0.408167	0.664868	0.00134	NM_003146.2	6749	SSRP1	NP_003137.1	ILMN_2233099	TTTGGGGAGAGATAGGGTGGGAGGCAGGGCAATGCAGGATCCAAATCCTC	Homo sapiens structure specific recognition protein 1 (SSRP1), mRNA.	FACT; T160; FACT80
Zm6KV6Hnnb38o6Hves	-0.408453	0.664678	0.000992	NM_015497.2	25963	TMEM87A	NP_056312.2	ILMN_1716816	GCGTGGAGGCCCTGGACTGCTGCTCGTTCTTTAGGATGGACTGTTCTGGT	Homo sapiens transmembrane protein 87A (TMEM87A), mRNA.	DKFZP564G2022
E7X7lCxiNz76C3_szk	-0.408471	0.664666	0.00112	NM_021979.2	3306	HSPA2	NP_068814.2	ILMN_2153916	TGTCCTTGTGCCAAGTACGAGATCTATTGTTGGAAGTCTTTGGTATATGC	Homo sapiens heat shock 70kDa protein 2 (HSPA2), mRNA.
Bcgnrpfpae50iF4LuQ	-0.408675	0.66453	0.00102	NM_079421.2	1032	CDKN2D	NP_524145.1	ILMN_1748883	CTAGAAGCTGGTGGCCTTGGCCGGCTGTGCTCAGAGACCTGAAGTGTGCA	Homo sapiens cyclin-dependent kinase inhibitor 2D (p19, inhibits CDK4) (CDKN2D), transcript variant 2, mRNA.	p19-INK4D; INK4D; p19
xV0l3EIK554_5OGU14	-0.408836	0.664423	0.00445	NM_024078.1	79050	NOC4L	NP_076983.1	ILMN_1703013	CCCTCAGCCTCTACAAGAAGGTGCTGCTGATTGTGCATGACGCCATCCTG	Homo sapiens nucleolar complex associated 4 homolog (S. cerevisiae) (NOC4L), mRNA.	MGC3162; NOC4
NjgSOEBN4BVdZHvFS4	-0.409301	0.664114	0.00162	NM_014832.2	9882	TBC1D4	NP_055647.2	ILMN_1688098	GATGAACAGATGACAAACATCTGAAACCCCCTCCGCACTGTTACCCAGTG	Homo sapiens TBC1 domain family, member 4 (TBC1D4), mRNA.	AS160; DKFZp779C0666
odTqq0Wl75x5B1EU98	-0.40934	0.664088	0.000836	NM_001002027.1	516	ATP5G1	NP_001002027.1	ILMN_1676393	CTCCATGGGGGGTCACCGGCCTGTTGCTACTGCAACTCCACACCATTCTT	Homo sapiens ATP synthase, H+ transporting, mitochondrial F0 complex, subunit C1 (subunit 9) (ATP5G1), nuclear gene encoding mitochondrial protein, transcript variant 2, mRNA.	ATP5G; ATP5A
3Kngqf3RVJ3pzlS93g	-0.409387	0.664057	0.0081	NM_002461.1	4597	MVD	NP_002452.1	ILMN_1657550	AGGGCTGAAGGGCTTTCTCACCCCAGCTCTGGCTATGCCCAGTTCTCTGA	Homo sapiens mevalonate (diphospho) decarboxylase (MVD), mRNA.	FP17780; MPD
6Shc2_K.cIfHOp7AXs	-0.409467	0.664004	0.0063	NM_020918.2	57678	GPAM	NP_065969.2	ILMN_2178855	CAGGACCTATCGTTGAGGTTTCTAAGACTTACTATGGGCTGTAAACCTGT	Homo sapiens glycerol-3-phosphate acyltransferase, mitochondrial (GPAM), mRNA.	GPAT1; MGC26846; KIAA1560; RP11-426E5.2
30lFP5EIRUkeAtWeUo	-0.409514	0.663973	0.00164	NM_138346.1	90231	KIAA2013	NP_612355.1	ILMN_1803483	TCAGCCACCATTTGCACAAGACACCCAGCACTGAAAGTCCCGCTGCCAGG	Homo sapiens KIAA2013 (KIAA2013), mRNA.	MGC33867; RP5-1077B9.1
ZjSUgMnda.xKaeeSOo	-0.409676	0.663865	0.00189	NM_144596.2	123016	TTC8	NP_653197.2	ILMN_2401927	GATCAGCCAGAAATAGCTCTCCGGTTTTACAGGCGGCTGCTGCAGATGGG	Homo sapiens tetratricopeptide repeat domain 8 (TTC8), transcript variant 1, mRNA.	BBS8
i3nnejp4KdepTfTuec	-0.409739	0.663824	0.00814	NM_021203.2	58477	SRPRB	NP_067026.2	ILMN_1751072	TCTGCTGCTCTGGATGGCTGAAGGCTCCTGGGCCATCTTCATGTGCTGCT	Homo sapiens signal recognition particle receptor, B subunit (SRPRB), mRNA.	APMCF1
6vSOEmFl.09VWUXsdE	-0.409902	0.663715	0.00284	NM_005647.2	6907	TBL1X	NP_005638.1	ILMN_1744795	GTTCAGATGACAGCGACCGCCTTTTCATTCCCCCCGCCACCTGTACTCAC	Homo sapiens transducin (beta)-like 1X-linked (TBL1X), mRNA.	EBI; TBL1
39JjkrJqhjl_johjhc	-0.410247	0.663486	0.00262	NM_173618.1	283899	INO80E	NP_775889.1	ILMN_1724406	TTCAGCGATGCAGGTAGCGGGGACGATGCCTTGGATGGAGACGATGACCT	Homo sapiens INO80 complex subunit E (INO80E), mRNA.	FLJ00079; FLJ90652
iF6ud6eiKAJS9XGKLs	-0.410314	0.663442	0.0016	NM_012486.1	5664	PSEN2	NP_036618.1	ILMN_1714417	ACCTGGGTGCTCTGGCTGGAGAGGAAAAGCCAGTTCCCTACGAGGAGTGT	Homo sapiens presenilin 2 (Alzheimer disease 4) (PSEN2), transcript variant 2, mRNA.	AD3L; STM2; PS2; AD4
9lyhAJeinWH104Ih1I	-0.410324	0.663435	0.00764	NM_207168.1	2029	ENSA	NP_997051.1	ILMN_2364700	GCCTAGGACAAAAGCCTGGAGGCTCCGACTTCCTCATGAAGAGACTCCAG	Homo sapiens endosulfine alpha (ENSA), transcript variant 8, mRNA.	MGC4319; MGC78563; MGC8394
0yeeXXDfXnLqFF9F6o	-0.410339	0.663425	0.00927	NM_017815.1	54930	HAUS4	NP_060285.1	ILMN_1771003	TAGCTGCTGCCTCCTAATCTTCCTGCTAGTGGGACCACCTTCACCTGGGG	Homo sapiens HAUS augmin-like complex, subunit 4 (HAUS4), mRNA.	FLJ20424
QJ3dSNNXuDlAsB.OxI	-0.410466	0.663341	0.00107	NM_152313.2	120103	SLC36A4	NP_689526.2	ILMN_2082324	AGCTCTCTCCAGATCATCCCTGTGAATGCCAAAGTAAACTTTATGTACAG	Homo sapiens solute carrier family 36 (proton/amino acid symporter), member 4 (SLC36A4), mRNA.	FLJ38932; PAT4
x_Z0rzvX.F19fDAiFE	-0.410589	0.66326	0.00105	NM_018048.2	55110	MAGOHB	NP_060518.1	ILMN_1676058	TTGCGCTCAGGTTATGTTCCTTTTACCTCCTTCCTTAATAAAGAGACCAC	Homo sapiens mago-nashi homolog B (Drosophila) (MAGOHB), mRNA.	magoh; mago
QukxEiSW7kgU4wVQOo	-0.410687	0.663195	0.00063	NM_004299.3	22	ABCB7	NP_004290.2	ILMN_1687840	GTGGCATACACAGAGCAGCCGTGTGCAGAACCATGATAACCCCAAATGGG	Homo sapiens ATP-binding cassette, sub-family B (MDR/TAP), member 7 (ABCB7), nuclear gene encoding mitochondrial protein, mRNA.	EST140535; Atm1p; ASAT; ABC7
QqUEXo7SeUIUB7UugE	-0.410813	0.663111	0.0115	NM_001799.2	1022	CDK7	NP_001790.1	ILMN_1778917	GGGCCAACACCTGGATGTCAGCTGCCAAGACCAAACTGTCCAGTGGAAAC	Homo sapiens cyclin-dependent kinase 7 (MO15 homolog, Xenopus laevis, cdk-activating kinase) (CDK7), mRNA.	p39MO15; CDKN7; CAK1; STK1
6J0SSMPeI06uKrrk74	-0.410815	0.66311	0.00057	NM_001483.1	2631	GBAS	NP_001474.1	ILMN_1778611	AGCTCACAGCAGATAATTCTGAGATCATGGGTGAGGGGTGGTGCATGTTG	Homo sapiens glioblastoma amplified sequence (GBAS), mRNA.	NIPSNAP2
9nCegq581ebIBl5Q58	-0.410894	0.663057	0.005	NM_005738.3	10124	ARL4A	NP_005729.1	ILMN_1775405	GCTAAGCTGGAAGGGTGCTTATCCCTGCGTAGAAACGCCTGCCAATGCTT	Homo sapiens ADP-ribosylation factor-like 4A (ARL4A), transcript variant 1, mRNA.	ARL4
fn1IPzBE4lVACWoekk	-0.410903	0.663051	0.00123	NM_001005339.1	6001	RGS10	NP_001005339.1	ILMN_1733538	GCTTCCAGAATTTATAACACATGAGCCCCCAAAAAGCCGGGACTGGCAGC	Homo sapiens regulator of G-protein signaling 10 (RGS10), transcript variant 1, mRNA.
6Qsu3tJXfB3uRlc.S0	-0.41113	0.662901	0.00489	NM_016059.3	51645	PPIL1	NP_057143.1	ILMN_2054392	CAAGTAGTGTCTGTCAGCCCTCTTAACTCTGTGCACGCCCTATTTCAGTC	Homo sapiens peptidylprolyl isomerase (cyclophilin)-like 1 (PPIL1), mRNA.	hCyPX; PPIase; CYPL1; CGI-124; MGC678
NuT5oXAnnpAgp0JElI	-0.411355	0.662752	0.00398	NM_001688.4	515	ATP5F1	NP_001679.2	ILMN_1721989	GTGCATTGCGGACCTAAAGCTGCTGGCAAAGAAGGCTCAAGCACAGCCAG	Homo sapiens ATP synthase, H+ transporting, mitochondrial F0 complex, subunit B1 (ATP5F1), nuclear gene encoding mitochondrial protein, mRNA.	PIG47; MGC24431
99Vf5_kffXnlO4IKO4	-0.411485	0.662666	0.0155	NM_017437.1	53981	CPSF2	NP_059133.1	ILMN_2144116	TTCCCCCTTTGCTTGGCACTTCTTCCTGCTGCCATGTGAAGAAGGATGTG	Homo sapiens cleavage and polyadenylation specific factor 2, 100kDa (CPSF2), mRNA.	CPSF100; KIAA1367
xKf56fuaTXnW3kr7n0	-0.411575	0.662606	0.00162	NM_007100.2	521	ATP5I	NP_009031.1	ILMN_1772506	AGGCTTTGCTGGCTTGTGCGGCATCCTGCTCCGTCTGCAGGTTGTGCTTC	Homo sapiens ATP synthase, H+ transporting, mitochondrial F0 complex, subunit E (ATP5I), nuclear gene encoding mitochondrial protein, mRNA.	MGC12532; ATP5K
rbUpTus.aNJUq9Uv7Y	-0.411984	0.662335	0.00199	NM_153329.2	126133	ALDH16A1	NP_699160.1	ILMN_2051381	CGTCCAGGCCATGTGGTATTTCGGATCAGCCCAGGGTTCCCAGTTTGTCG	Homo sapiens aldehyde dehydrogenase 16 family, member A1 (ALDH16A1), mRNA.	MGC10204
6HlFLVSeSF9NV9N1Rw	-0.412113	0.66225	0.00153	NM_006154.2	4734	NEDD4	NP_006145.2	ILMN_1703140	ACTGCCACCAGTCCCCAGCTGCAGACCTTCATCCCCTTCATCTCCCACTA	Homo sapiens neural precursor cell expressed, developmentally down-regulated 4 (NEDD4), transcript variant 1, mRNA.	KIAA0093; MGC176705
QdI4Ir2EqHQJc9S_lw	-0.412249	0.662159	0.00228	NM_006541.2	10539	TXNL2	NP_006532.2	ILMN_2056479	CTCAGATGAAGAGGTTCGACAGGGACTCAAAGCCTATTCCAGTTGGCCTA	Homo sapiens thioredoxin-like 2 (TXNL2), mRNA.	FLJ11864; PICOT
NtZ5hNZS9e1eKUiiC8	-0.412639	0.661901	0.00378	NM_004260.2	9401	RECQL4	NP_004251.2	ILMN_1703092	GTCCGCTGCGACATCCGCCAGTTCCTGTCCCTGAGGCCAGAGGAGAAGTT	Homo sapiens RecQ protein-like 4 (RECQL4), mRNA.	RECQ4; RTS
oBEh1Z_riNVaAiPV1Q	-0.41265	0.661894	0.000607	NM_053051.1	116840	CNTROB	NP_444279.1	ILMN_1702044	AACACAGACTCCCGCTTGGGTGAGATCCCCCGGAAAGAGATTCCCTCCCA	Homo sapiens centrobin, centrosomal BRCA2 interacting protein (CNTROB), transcript variant 1, mRNA.	PP1221; LIP8
WjeKKfbqf_rXcHKHV0	-0.412931	0.661708	0.00072	NM_005004.2	4714	NDUFB8	NP_004995.1	ILMN_1661170	GATCTGAGGAGGCTTCGTGGGCTTTTGGGTCCTCTAACTAGGACTCCCTC	Homo sapiens NADH dehydrogenase (ubiquinone) 1 beta subcomplex, 8, 19kDa (NDUFB8), mRNA.	CI-ASHI; ASHI
Kn2jl9iLrmGX37jnd4	-0.41311	0.661589	0.0145	NM_003860.2	8815	BANF1	NP_003851.1	ILMN_2179837	GCTTCGGATGCCTTCGAGAGTGGTGCGACGCCTTCTTGTGATGCTCTCTG	Homo sapiens barrier to autointegration factor 1 (BANF1), mRNA.	BCRP1; MGC111161; D14S1460; BAF
uuQv3UvqO_3eVr6F10	-0.413182	0.661542	0.0014	NM_002080.2	2806	GOT2	NP_002071.2	ILMN_1801348	GTGCAAGTTTCTCCAGTTGGGATGTTGTCTCTGCCCGGTTGGACCTCCTC	Homo sapiens glutamic-oxaloacetic transaminase 2, mitochondrial (aspartate aminotransferase 2) (GOT2), nuclear gene encoding mitochondrial protein, mRNA.	FLJ40994
iiSPIkk9OUdokFIfEk	-0.413532	0.66131	0.000556	NM_014783.2	9824	ARHGAP11A	NP_055598.1	ILMN_1744830	GAGCAGATTAGAGCAGCATTCATGCCACTCGGAGCAACCAGACTTACAGC	Homo sapiens Rho GTPase activating protein 11A (ARHGAP11A), transcript variant 1, mRNA.	GAP (1-12); KIAA0013; MGC70740
QdOkI8oLRI9.3MO5ek	-0.413766	0.661156	0.0439	NM_003878.1	8836	GGH	NP_003869.1	ILMN_2195914	CTCATGGCAAGATTAGGAAGTCACAGATTCTTTTCTATAATGTGCCTGGC	Homo sapiens gamma-glutamyl hydrolase (conjugase, folylpolygammaglutamyl hydrolase) (GGH), mRNA.	GH
WvrjXT1L9QJiKJfeJI	-0.414434	0.660714	0.000979	NM_001037954.2	85458	DIXDC1	NP_001033043.1	ILMN_1736704	GTTGGTGATCCTCATTCCAGTTTCCAAAGCGAGAGGAGCCTTCTGAGCAG	Homo sapiens DIX domain containing 1 (DIXDC1), transcript variant 1, mRNA.	KIAA1735; CCD1
iDrownnrl8u4NCsuUU	-0.414643	0.660576	0.003	NM_001002844.1	54816	ZNF280D	NP_001002844.1	ILMN_1736555	AATGGTGGATAAGCTGCTGGTGCCTTAGTGTGAATCAAGGTAGTGCCACC	Homo sapiens zinc finger protein 280D (ZNF280D), transcript variant 3, mRNA.	MGC61687; ZNF634; MGC21637; SUHW4
uTeCjgcKeeuV4kHjDk	-0.414706	0.660534	0.000561	NM_012288.3	9697	TRAM2	NP_036420.1	ILMN_1788783	CATCTGAAGGATGAACTAAGGCTGCTGGTGCCCTGAGCAACTGATAATGC	Homo sapiens translocation associated membrane protein 2 (TRAM2), mRNA.	KIAA0057
cON7SdpCqSEV6X07d0	-0.415534	0.659988	0.000848	NM_002455.2	4580	MTX1	NP_002446.2	ILMN_1719403	ATGATCTGTCAGCTCGGCAAGGGGCAGACACCCTGGCCTTCATGTCTCTC	Homo sapiens metaxin 1 (MTX1), transcript variant 1, mRNA.	MTXN; MTX
ljvQWZbiWniSgmlltI	-0.415565	0.659968	0.000988	NM_001005339.1	6001	RGS10	NP_001005339.1	ILMN_1668559	GATGTTCAACCGCGCCGTGAGCCGGCTGAGCAGGAAGCGGCCGCCGTCAG	Homo sapiens regulator of G-protein signaling 10 (RGS10), transcript variant 1, mRNA.
99UqQp43vls8tb.REk	-0.415885	0.659756	0.00211	NM_001012636.1	9235	IL32	NP_001012654.1	ILMN_1778010	TTCCCAGGGCAAGGCTGATCTGTTGCCGTATTAGTCCGTTTTCACACAGC	Homo sapiens interleukin 32 (IL32), transcript variant 7, mRNA.	IL-32alpha; TAIFd; IL-32beta; TAIFc; TAIF; IL-32gamma; TAIFb; TAIFa; IL-32delta; NK4
0j5UW31IRVF4qqRSvw	-0.415975	0.659697	0.00945	NM_003461.4	7791	ZYX	NP_003452.1	ILMN_2371169	GATTGCCCACCGTCTTCCAGACACCCCACCTGAGGGGGGCACCAGGTTTA	Homo sapiens zyxin (ZYX), transcript variant 1, mRNA.	ESP-2; HED-2
BS79uCu_iKp7t6uKjo	-0.416271	0.659502	0.0011	NM_012068.3	22809	ATF5	NP_036200.2	ILMN_1669113	CAGTGTTTCGTGAAGGTGTTGGAGAGGGGCTGTGTCTGGGTGAGGGATGG	Homo sapiens activating transcription factor 5 (ATF5), mRNA.	ATFX; FLJ34666; HMFN0395
iBoe4NZ3_2gniQnun8	-0.416516	0.65934	0.000836	NM_001280.1	1153	CIRBP	NP_001271.1	ILMN_1674661	AACGGACTGTGAATCCGCTCTTTGTCGGAAGCTGAGCAAGCTGTGGCTTT	Homo sapiens cold inducible RNA binding protein (CIRBP), mRNA.	CIRP
iuHSoj.1Onvp7ogleo	-0.416785	0.659163	0.00188	NM_015029.1	10940	POP1	NP_055844.1	ILMN_1768273	GTGACTCAGGGAGATTTTTCCATGGCTGTTGGCTGTGGAGAAGCCCTGGG	Homo sapiens processing of precursor 1, ribonuclease P/MRP subunit (S. cerevisiae) (POP1), mRNA.	KIAA0061; MGC17365
Qoh95MQvpKFOlBeiZE	-0.416799	0.659153	0.00285	NM_001018136.1	654364	NME1-NME2	NP_001018146.1	ILMN_1693430	GGAGACTTCTGCATACAAGTTGGCAGGACCATGGCCAACCTGGAGCGCAC	Homo sapiens NME1-NME2 readthrough (NME1-NME2), mRNA.	NME2
Zh95B7LVJKB7ghSeV4	-0.416861	0.659113	0.00188	NM_032864.3	84950	PRPF38A	NP_116253.2	ILMN_1656274	GACTTCTGCAACTGTAGTCCCAGCAGGAACTGTGAAGACCAGCTGCCCTG	Homo sapiens PRP38 pre-mRNA processing factor 38 (yeast) domain containing A (PRPF38A), mRNA.	MGC3320; RP5-965L7.1; FLJ14936
c5KhFJJcXXFUnt74iQ	-0.417015	0.659011	0.0015	NM_173685.1	286053	NSMCE2	NP_775956.1	ILMN_1693210	TGCAGGGACACCAGCAGCCTACCTCCTACCCCAGCTGTCTGTTGAGAGCA	Homo sapiens non-SMC element 2, MMS21 homolog (S. cerevisiae) (NSMCE2), mRNA.	FLJ32440; MMS21; NSE2; C8orf36
WSZ_siSdC_inpuiKNA	-0.417114	0.658946	0.0334	NM_001017998.2	2790	GNG10	NP_001017998.1	ILMN_1757074	CAGCGCTTGGTAGAGCAGCTCAAGTTGGAGGCTGGCGTGGAGAGGATCAA	Homo sapiens guanine nucleotide binding protein (G protein), gamma 10 (GNG10), mRNA.
6i6aRf6RPTpT6jqTWM	-0.417138	0.65893	0.0295	NM_080748.1	140823	C20orf52	NP_542786.1	ILMN_1801633	GAGTGGCGGCACCTTTGGCACATTCATGGCCATTGGGATGGGCATCCGAT	Homo sapiens chromosome 20 open reading frame 52 (C20orf52), mRNA.	MGC111180; bA353C18.2
uq3oq_c0f7UlQMX16k	-0.417385	0.658767	0.00381	NM_004157.2	5576	PRKAR2A	NP_004148.1	ILMN_1681888	GGGTCTGGAGGGTTGCTATCACTTTGTCCAGCCCAAATACCTTCCTGGGC	Homo sapiens protein kinase, cAMP-dependent, regulatory, type II, alpha (PRKAR2A), mRNA.	MGC3606; PKR2; PRKAR2
WRfUIJXYX8W7vrdS6U	-0.417522	0.658677	0.00179	NM_001083961.1	284403	WDR62	NP_001077430.1	ILMN_1673073	CACCTTCCAAGAAGCCCTCGACCTTTACCGTGTGTTGGTCTCCAGTGGCC	Homo sapiens WD repeat domain 62 (WDR62), transcript variant 1, mRNA.	FLJ33298; DKFZp686G1024; DKFZP434J046; MGC166976; C19orf14
lRupI54_hSGll40ol8	-0.417662	0.658585	0.00383	NM_006427.2	10572	SIVA	NP_006418.2	ILMN_1787248	CACGTGGGCAGATGCTGATTGGACCAGACGGCCGCCTGATCAGGAGCCTT	Homo sapiens CD27-binding (Siva) protein (SIVA), transcript variant 1, mRNA.	CD27BP
ZVonLYSLfwylSjIhfk	-0.417695	0.658563	0.00139	NM_016037.2	51118	UTP11L	NP_057121.1	ILMN_2130838	CCCGGAGCTAGTCGACAGAGTCTTTAATAGGCCCAGGATAGAGACCTTGC	Homo sapiens UTP11-like, U3 small nucleolar ribonucleoprotein, (yeast) (UTP11L), mRNA.	CGI94; CGI-94
EsTX7P7P7.QTZQrnOo	-0.418091	0.658302	0.0018	NM_052879.3	113251	LARP4	NP_443111.3	ILMN_2347888	GTACATCCTTGTATTTGTATTTGTTTTCAACATCGCCAAGGTGCTATGGG	Homo sapiens La ribonucleoprotein domain family, member 4 (LARP4), transcript variant 1, mRNA.	MGC74631; DKFZp686E039; PP13296
KrJeLrf.Td.ZtTx0KI	-0.418387	0.658107	0.000894	XM_001127871.1	115123	2012-03-03	XP_001127871.1	ILMN_1655796	GGTAGCCTGAGTGGTCTTTTTCATCTCTTTCGCGTCCATTACTCAAGGAG	PREDICTED: Homo sapiens membrane-associated ring finger (C3HC4) 3 (MARCH3), mRNA.
WVFuSvulr.dZK_BOgM	-0.418618	0.657955	0.00931	NM_001037283.1	8662	EIF3B	NP_001032360.1	ILMN_2379469	CCCACCGTGCAGGTTGTGGCCGGTTTTCTCCGCAGGTTGAACATGGAAAT	Homo sapiens eukaryotic translation initiation factor 3, subunit B (EIF3B), transcript variant 2, mRNA.	EIF3-P116; MGC131875; EIF3-P110; EIF3S9; PRT1; MGC104664; EIF3-ETA; eIF3b
NB0n6ve5113fXMgR7k	-0.418645	0.657938	0.000938	NM_018010.2	55081	IFT57	NP_060480.1	ILMN_1811636	AACTCAGCTTGGGTTCTGTGCTCCTCCTCTCTTCCTATAGAACACTGTGC	Homo sapiens intraflagellar transport 57 homolog (Chlamydomonas) (IFT57), mRNA.	ESRRBL1; MHS4R2; FLJ10147; HIPPI
BWrEjdJLkyYoIT4WeY	-0.418648	0.657935	0.000921	NM_014291.2	23464	GCAT	NP_055106.1	ILMN_1724437	CCGGGTACAGATCTCAGCAGTGCATAGCGAGGAAGACATTGACCGCTGCG	Homo sapiens glycine C-acetyltransferase (2-amino-3-ketobutyrate coenzyme A ligase) (GCAT), nuclear gene encoding mitochondrial protein, mRNA.	MGC23053; KBL
oX.kTa3eURksg.WSp4	-0.418887	0.657778	0.000836	NM_014704.2	9731	KIAA0562	NP_055519.1	ILMN_2228453	CCTTTTGCACATCGGTCTCTGCCACACGCAGTAGAATTTCCGCAGGGCTG	Homo sapiens KIAA0562 (KIAA0562), mRNA.	RP1-286D6.4; GlyBP
cmons6WW2QgkyNCNWM	-0.419068	0.657659	0.000808	NM_001025203.1	7307	U2AF1	NP_001020374.1	ILMN_1772113	GCGGGAGCTGTATGGCCGCCGTCGCAAGAAGCATAGATCAAGATCCCGAT	Homo sapiens U2 small nuclear RNA auxiliary factor 1 (U2AF1), transcript variant b, mRNA.	RN; DKFZp313J1712; U2AFBP; U2AF35; RNU2AF1; FP793
KXum0tkud6UEcySp88	-0.419586	0.657319	0.000742	NM_015506.2	25974	MMACHC	NP_056321.2	ILMN_1803005	CCTGTGGCGTCAGTCGCAGTGCTCTGGCCAACACTATAGCAGGGCTTATT	Homo sapiens methylmalonic aciduria (cobalamin deficiency) cblC type, with homocystinuria (MMACHC), mRNA.	RP11-291L19.3; FLJ25671; DKFZp564I122
QVnorhYogff4jeY4no	-0.419689	0.657251	0.00452	NM_001005335.1	3191	HNRNPL	NP_001005335.1	ILMN_2389582	CCCGCTGGAGGTGACCGAGGAGAACTTCTTTGAGATCTGCGATGAGCTGG	Homo sapiens heterogeneous nuclear ribonucleoprotein L (HNRNPL), transcript variant 2, mRNA.	P/OKcl.14; FLJ35509; hnRNP-L; HNRPL
WKRWhXqTp4oo4IoOP4	-0.419738	0.657219	0.00113	NM_198883.2	4580	MTX1	NP_942584.1	ILMN_1667222	AGGCACCCGGACCCTGGGCATGGCTGAGGAGGATGAAGAGGAATGATTTG	Homo sapiens metaxin 1 (MTX1), nuclear gene encoding mitochondrial protein, transcript variant 2, mRNA.	MTXN; MTX
KEeqGR1o3ky4UCKk0o	-0.420091	0.656987	0.00763	NM_002793.2	5689	PSMB1	NP_002784.1	ILMN_1789176	ACACTGGGGACGCACTCCGGATCTGCATAGTGACCAAAGAGGGCATCAGG	Homo sapiens proteasome (prosome, macropain) subunit, beta type, 1 (PSMB1), mRNA.	FLJ25321; KIAA1838; HC5; PSC5; PMSB1
3aPijtFVNV3hJHZKCo	-0.420561	0.656679	0.00075	NM_001025071.1	6208	RPS14	NP_001020242.1	ILMN_2338785	CGGATTGAGGATGTCACCCCCATCCCCTCTGACAGCACTCGCAGGAAGGG	Homo sapiens ribosomal protein S14 (RPS14), transcript variant 1, mRNA.	EMTB
f5ISLpTs7k5MxHcS54	-0.420597	0.656655	0.0132	NM_152132.1	5684	PSMA3	NP_687033.1	ILMN_2387553	TGCAGACAGAGTGGCCATGTATGTGCATGCATATACACTCTACAGTGCTG	Homo sapiens proteasome (prosome, macropain) subunit, alpha type, 3 (PSMA3), transcript variant 2, mRNA.	MGC32631; HC8; PSC3; MGC12306
3oLk6h.V3eR1J3x7FM	-0.420611	0.656646	0.00189	NM_198080.2	253827	MSRB3	NP_932346.1	ILMN_1676088	GGAAGTGCATGGGACTTTCCCTCTCTGCACTCCAGCTCTTACTGTACCAT	Homo sapiens methionine sulfoxide reductase B3 (MSRB3), transcript variant 1, mRNA.	FLJ36866; DKFZp686C1178
0H6ylikog2fAVuK6K8	-0.420704	0.656584	0.00069	NM_172002.3	150274	HSCB	NP_741999.3	ILMN_2184789	ACTTGGTAGGCCGAGGCAGGAGAATCGCTTAAACCCGTGAGGTGGAGGTT	Homo sapiens HscB iron-sulfur cluster co-chaperone homolog (E. coli) (HSCB), mRNA.	JAC1; MGC74462; dJ366L4.2; MGC2637; HSC20; DNAJC20
QvlB771JTURKLe94ro	-0.420915	0.656446	0.00244	NM_018170.2	55197	P15RS	NP_060640.2	ILMN_2209180	GTTGCCAACTGTTGTTCCAGCCATCCACACAGGAGTCTGTTCTGAGGTGG	Homo sapiens hypothetical protein FLJ10656 (P15RS), mRNA.	FLJ10656; MGC19513
uegI9qIR.liqOCeI44	-0.421003	0.656388	0.00579	NM_032358.2	84318	CCDC77	NP_115734.1	ILMN_2101375	CTGGAAAGATTCGGGAGACACTTTGCCGAGGGGATGAAGCTGAGATGATG	Homo sapiens coiled-coil domain containing 77 (CCDC77), mRNA.	MGC13183
B_nqSLp8Rcw1SQ.qKU	-0.42104	0.656364	0.00085	NM_021629.2	59345	GNB4	NP_067642.1	ILMN_2129545	TTGGCTGGGCAGAGTGGCTTACACCTATAATCCCAGCAATTTGGGAGGCC	Homo sapiens guanine nucleotide binding protein (G protein), beta polypeptide 4 (GNB4), mRNA.
3AuiSKCeegC7lOFneI	-0.421109	0.656319	0.0016	NM_006429.2	10574	CCT7	NP_006420.1	ILMN_1662954	AAAGTGGAGCAGAGGAAGCTGCTGGAAAAGTGTGCCATGACCGCTCTGAG	Homo sapiens chaperonin containing TCP1, subunit 7 (eta) (CCT7), transcript variant 1, mRNA.	Ccth; MGC110985; CCT-ETA; Nip7-1; TCP-1-eta
l4QRT6obmJ3nJkpSrQ	-0.421171	0.656278	0.000627	NM_183008.2	91544	UBXN11	NP_892120.2	ILMN_2376416	TGACAACACCATTGGGGACGTGCGAGCTCTGCTAGCGCAGGCCAGGGTCA	Homo sapiens UBX domain protein 11 (UBXN11), transcript variant 2, mRNA.	PP2243; DKFZp686F04228; SOC; COA-1
okYY4rhLRpXpQbQT6g	-0.421383	0.656139	0.00373	NM_213725.1	6176	RPLP1	NP_998890.1	ILMN_2386530	GCACGACGATGAGGTGACAGTCACGGCCCTGGCCAACGTCAACATTGGGA	Homo sapiens ribosomal protein, large, P1 (RPLP1), transcript variant 2, mRNA.	P1; FLJ27448; RPP1; MGC5215
3UVUXVEk2iVGIY0EAw	-0.422588	0.655349	0.00239	NM_006706.3	10915	TCERG1	NP_006697.2	ILMN_2398039	CCACCCCCACCTCCCACAGCATCGGAGCCCACGAGACGATCAACAAAATA	Homo sapiens transcription elongation regulator 1 (TCERG1), transcript variant 1, mRNA.	MGC133200; TAF2S; CA150
K5WlOenU0OC6f1FeOI	-0.422666	0.655298	0.00569	NM_004814.1	9410	WDR57	NP_004805.1	ILMN_1799814	TGCCCGGCCATGCTGGCTCCATCAATGAAGTGGCTTTCCACCCTGATGAG	Homo sapiens WD repeat domain 57 (U5 snRNP specific) (WDR57), mRNA.	SPF38; HPRP8BP; PRPF8BP; SFP38; RP11-490K7.3; PRP8BP
0Cn.nvukGo54JKt2kU	-0.422703	0.655274	0.00384	NM_198472.2	282969	C10orf125	NP_940874.2	ILMN_1704785	AAGGCTTTTGCTGTTGTGGCAACGGGATGCTGAAGCAGGGTCTCGGCACC	Homo sapiens chromosome 10 open reading frame 125 (C10orf125), transcript variant 2, mRNA.	FLJ26016; MGC149258
fui6qfUrpX1aRE9T_8	-0.422728	0.655257	0.00561	NM_001007468.1	6598	SMARCB1	NP_001007469.1	ILMN_1758823	GTGGAGTGGGGGCTTCCAGGTGGCCCTTCCCGGCACACATTCCATTTGTT	Homo sapiens SWI/SNF related, matrix associated, actin dependent regulator of chromatin, subfamily b, member 1 (SMARCB1), transcript variant 2, mRNA.	Sfh1p; SNF5; Snr1; SNF5L1; RDT; INI1; hSNFS; BAF47
W6kJVeK4QFjF7VJ4KM	-0.422907	0.655139	0.0348	NM_199442.1	11316	COPE	NP_955474.1	ILMN_1738103	TGGGCAAGCCCCCTGAGGTGACAAACCGATACCTGTCCCAGCTGAAGGAT	Homo sapiens coatomer protein complex, subunit epsilon (COPE), transcript variant 2, mRNA.	FLJ13241; epsilon-COP
WoTwvS6U7yeraghNTo	-0.423052	0.655045	0.00122	NM_001033583.2	23597	ACOT9	NP_001028755.2	ILMN_1658995	GGACATTAAGTTCAGTGGCCATGTTAGCTGGGTCGGGAAGACATCCATGG	Homo sapiens acyl-CoA thioesterase 9 (ACOT9), transcript variant 2, mRNA.	MT-ACT48; CGI-16; ACATE2
W9VDXpAJUCNUq0oiFU	-0.423536	0.654728	0.00131	NM_016429.2	51226	COPZ2	NP_057513.1	ILMN_1667361	TTCCCCAATCCTGGCAAAAGCCCAAAGATCCCAGGGTCAGGAGAGACCCC	Homo sapiens coatomer protein complex, subunit zeta 2 (COPZ2), mRNA.	MGC23008
ELV5d15ddS6pIUiHVM	-0.423626	0.654669	0.00116	NM_001009936.1	26147	PHF19	NP_001009936.1	ILMN_1756676	AGTCCCTGCCTCTCCTGCCTCCTCCAGTGGGGCAGACCAGAGACTCCCAT	Homo sapiens PHD finger protein 19 (PHF19), transcript variant 2, mRNA.	MGC131698; PCL3; MGC23929; MGC149713; MGC149712
B5OqsVQ3gtLA4HDcQk	-0.423758	0.654582	0.0424	NM_000971.3	6129	RPL7	NP_000962.2	ILMN_1815292	TGCATGGGGGTACCCCAATCTGAAGTCAGTAAATGAACTAATCTACAAGC	Homo sapiens ribosomal protein L7 (RPL7), mRNA.	MGC117326; humL7-1
9rkl7j3jqh6wN7l3l0	-0.423932	0.654468	0.000658	NM_020457.2	57215	THAP11	NP_065190.2	ILMN_1780699	GGTGCAGCCTGTGATTCTGATGGGGACTGGTAAATCTGTGCCTCTGCCTC	Homo sapiens THAP domain containing 11 (THAP11), mRNA.	CTG-B43a; HRIHFB2206; CTG-B45d
9lSqrE6zoshNBBihPk	-0.424279	0.654242	0.0014	NM_006429.2	10574	CCT7	NP_006420.1	ILMN_1703718	GCCCAGGGGGGTACATGGTATGGAGTAGACATCAACAACGAGGACATTGC	Homo sapiens chaperonin containing TCP1, subunit 7 (eta) (CCT7), transcript variant 1, mRNA.	Ccth; MGC110985; CCT-ETA; Nip7-1; TCP-1-eta
31KT7HCzqgUSIIT1dI	-0.424433	0.654141	0.0031	NM_019054.2	54537	FAM35A	NP_061927.2	ILMN_1761594	TCCAGGCATTGTACTAAGTATGGGGAACCACAGAGAAGACATTCCCTCAG	Homo sapiens family with sequence similarity 35, member A (FAM35A), mRNA.	MGC5560; bA163M19.1
KSnTJJx7sgD1Vx9w.k	-0.424782	0.653912	0.000836	NM_006769.2	8543	LMO4	NP_006760.1	ILMN_2117171	CAGGCTCATAGCAGCTACTGTGTAGAAAATTCCCCCTACTTCTAATTTGC	Homo sapiens LIM domain only 4 (LMO4), mRNA.
lLhQjHTur6HlShEkjk	-0.425488	0.653451	0.000666	NM_013411.3	204	AK2	NP_037543.1	ILMN_1655645	AGTGACCAAGATACTCATGTGGGTTGGACTGCCCAGGACACAGCAGATGC	Homo sapiens adenylate kinase 2 (AK2), transcript variant AK2B, mRNA.	ADK2
9VulXlXdcd3ukv0z_c	-0.425594	0.653381	0.00164	NM_007279.2	11338	U2AF2	NP_009210.1	ILMN_1768930	CCCGTGGCCCCTGCCCCTCTCCTACTCTCTGTGGCAGTTTCATATTTGCT	Homo sapiens U2 small nuclear RNA auxiliary factor 2 (U2AF2), transcript variant 1, mRNA.	U2AF65
ln4VehP5Hh.NSFAieU	-0.425767	0.653268	0.000985	NM_031934.3	83871	RAB34	NP_114140.2	ILMN_1810486	GCTTGACCCCTGGACATTTGCACTGACTTTATCCAGACCAAAGAGCTGCC	Homo sapiens RAB34, member RAS oncogene family (RAB34), mRNA.	RAH; RAB39
lq43TTpfputXVO6.wU	-0.42583	0.653228	0.0179	NM_002296.2	3930	LBR	NP_002287.2	ILMN_1768969	GGGTGATCTCATCATGGCCTTGGCGTGGTCCCTCCCATGTGGTTTTAACC	Homo sapiens lamin B receptor (LBR), transcript variant 1, mRNA.	PRO0650; PHA; MGC9041; LMN2R; DHCR14B
EfQqCs2nBCrgPrjlHU	-0.42596	0.653142	0.0144	NM_000938.1	5431	POLR2B	NP_000929.1	ILMN_2088172	CTTCAAGGGAAGGTATCGGCTAACAAGGGTGAAATTGGTGATGCCACTCC	Homo sapiens polymerase (RNA) II (DNA directed) polypeptide B, 140kDa (POLR2B), mRNA.	RPB2; hsRPB2; hRPB140; POL2RB
66sTpWS6f_VSAqgKBE	-0.426026	0.6531	0.0017	NM_001961.3	1938	EEF2	NP_001952.1	ILMN_1738383	TGGGTACATGGCCCGCAGTGGCTTTTGCCCCAGAAAGGGGAAAGGAACAC	Homo sapiens eukaryotic translation elongation factor 2 (EEF2), mRNA.	EEF-2; EF2
QqJUtDqL3SSoF0DX1c	-0.426143	0.653023	0.000676	NM_001013437.1	81929	SEH1L	NP_001013455.1	ILMN_2381138	GGGAGCCCAGTCAATGGGAGTTCTCAGCAGGGAACCTCAAATCCTTCCCT	Homo sapiens SEH1-like (S. cerevisiae) (SEH1L), transcript variant 1, mRNA.	Seh1; SEH1A; SEH1B; SEC13L
BSU33sKuVLuH2vjXnk	-0.426349	0.652888	0.000842	NM_004671.2	9063	PIAS2	NP_004662.2	ILMN_1694799	CAGCCATCTTCTGTAAGGGTGCCCAGTGTGACTTCGGTTGATCCTGCTGC	Homo sapiens protein inhibitor of activated STAT, 2 (PIAS2), transcript variant beta, mRNA.	SIZ2; MIZ1; miz; ZMIZ4; PIASX-ALPHA; MGC102682; PIASX-BETA
ZXCAVXhQIoQIJIhpmE	-0.42645	0.652823	0.000759	NM_003193.3	6905	TBCE	NP_003184.1	ILMN_2359014	CCTAAGAAACCCCCTGACCAAAGAGGACAAAGAAGCAGAGACGGCGCGAC	Homo sapiens tubulin folding cofactor E (TBCE), transcript variant 2, mRNA.	KCS; KCS1; pac2; HRD
WyeKvvp__yeFFAJLR4	-0.426603	0.652722	0.000849	NM_015231.1	23279	NUP160	NP_056046.1	ILMN_1652989	TAGCTGAGGGTTGTTGGCTTGTTGTAGCTGACCACCAAAAGCAGTCACTG	Homo sapiens nucleoporin 160kDa (NUP160), mRNA.	MGC150679; MGC150678
HdI2KujjFP14Vb.Uk4	-0.426609	0.652719	0.00975	NM_004398.2	1662	DDX10	NP_004389.2	ILMN_1753249	CTCAGATCGAGGGTGGATGATACCATTTCCTGACCCCGTTTTCCAGCATG	Homo sapiens DEAD (Asp-Glu-Ala-Asp) box polypeptide 10 (DDX10), mRNA.	HRH-J8
fuQ43TnShL5kqHXqIw	-0.426683	0.652671	0.00201	NM_001040285.1	64282	PAPD5	NP_001035375.1	ILMN_1710571	GTGCAATGATCTCATGCTCAGGACAGTTGCGCAGGGACTCCTGGGAGATA	Homo sapiens PAP associated domain containing 5 (PAPD5), transcript variant 2, mRNA.	FLJ40270; TRF4-2
KFJ4R54ogFQ6cXIcyo	-0.426814	0.652585	0.00457	NM_006922.3	6328	SCN3A	NP_008853.3	ILMN_2387395	ACCAGCTGACACTGCTGAGGAGAAACCCAATGGCTACCTAGACTATAGGG	Homo sapiens sodium channel, voltage-gated, type III, alpha subunit (SCN3A), transcript variant 1, mRNA.	Nav1.3; KIAA1356; NAC3
9l3XyK4O4OCXVKRWeA	-0.42689	0.652535	0.000816	NM_017671.4	55612	FERMT1	NP_060141.3	ILMN_1696585	GCCTCTCCTTAGAGGTGAATGTGAATGAAGCCTCCCAGGCACCCGCTGAA	Homo sapiens fermitin family homolog 1 (Drosophila) (FERMT1), mRNA.	URP1; UNC112A; C20orf42; FLJ23423; DTGCU2; KIND1; FLJ20116
TCZCVZ9wtFGa96ApH4	-0.426891	0.652535	0.000522	NM_017528.2	114049	WBSCR22	NP_059998.2	ILMN_1697348	AAGCGCAAGCCCCGCTTCTAAGTCACCACGCGGTTCTGGAAAGGCACTTG	Homo sapiens Williams Beuren syndrome chromosome region 22 (WBSCR22), mRNA.	MGC2022; MGC5140; HUSSY-3; MGC19709; WBMT; PP3381; HASJ4442
Eq6rH3UwpN0tA1U0e0	-0.427225	0.652316	0.000652	NM_003680.2	8565	YARS	NP_003671.1	ILMN_1766010	GGGTGGGGTACTTCTCCATAAGGCATCTCAGTCAAATCCCCATCACTGTC	Homo sapiens tyrosyl-tRNA synthetase (YARS), mRNA.	CMTDIC; YTS; TYRRS; YRS
Qk3tfSrnaEg98USQKQ	-0.427718	0.651995	0.00108	NM_006854.3	11014	KDELR2	NP_006845.1	ILMN_1724293	GCATCTGTCCTTCAGGGTGCTCGGACAGAATTCTTACCACAGCAAAGGCA	Homo sapiens KDEL (Lys-Asp-Glu-Leu) endoplasmic reticulum protein retention receptor 2 (KDELR2), transcript variant 1, mRNA.	ELP-1; ERD2.2
6v3njnlXh7UiF1BSFU	-0.428021	0.651797	0.00102	NM_017722.2	55621	TRMT1	NP_060192.1	ILMN_1812940	GTTTCTGCTGATGCTGCCCCTGACTGTCCAGAGACCTCCAACCAGACCCC	Homo sapiens TRM1 tRNA methyltransferase 1 homolog (S. cerevisiae) (TRMT1), mRNA.	TRM1; FLJ20244
onpNudCxNOnr5V_.eo	-0.428115	0.651736	0.00076	NM_012291.4	9700	ESPL1	NP_036423.4	ILMN_1742145	GCTGGCATCGTGCTCAAGTACATCATGGCTGGTTGCCCCTTGTTTCTGGG	Homo sapiens extra spindle pole bodies homolog 1 (S. cerevisiae) (ESPL1), mRNA.	SEPARIN; ESP1; KIAA0165; FLJ46492
NnBNT1f0xRT.RXv31U	-0.428221	0.651667	0.00524	NM_016312.2	51729	WBP11	NP_057396.1	ILMN_1766435	GCTAACATCCATTCCCTTTCATACCACCATTTTCACCCTGTTTCTTCCCC	Homo sapiens WW domain binding protein 11 (WBP11), mRNA.	NPWBP; DKFZp779M1063; SIPP1
Q6_s4qLzg6Lh6n.16g	-0.428335	0.651593	0.000851	XM_001126750.1	10152	ABI2	XP_001126750.1	ILMN_1724497	TGGTTGGTATGAGGGAGTTATGAATGGAGTGACTGGGCTTTTTCCTGGGA	PREDICTED: Homo sapiens abl interactor 2 (ABI2), mRNA.
N6do10uXu37QJrlZSE	-0.428501	0.651485	0.000999	NM_022825.2	64840	PORCN	NP_073736.2	ILMN_2337058	TGGCTCGGATCCTCAGTGCCTGTGTCTTGTCAAAGCGGTGCCCGCCAGAC	Homo sapiens porcupine homolog (Drosophila) (PORCN), transcript variant A, mRNA.	FODH; DHOF; PPN; MG61; por; PORC; MGC29687
Eurjl.9.wlSxMzzl5c	-0.428635	0.651398	0.000792	NM_001042453.1	51765	MST4	NP_001035918.1	ILMN_2328776	GTGGGTGATGCCTTTTTCTTTTAAGCCCAGTACATATATTATGCCTGCCT	Homo sapiens serine/threonine protein kinase MST4 (MST4), transcript variant 2, mRNA.	MASK
NU4foznhh7koIAYlLg	-0.42869	0.651362	0.00639	NM_032857.2	114294	LACTB	NP_116246.2	ILMN_1765132	CCATGACTTGGATATGCTGACGACTGTGCAGGAAGAAAACGAGCCAGTGA	Homo sapiens lactamase, beta (LACTB), nuclear gene encoding mitochondrial protein, transcript variant 1, mRNA.	FLJ14902; G24; MRPL56
EghEiHbF5nv7llnl3o	-0.428707	0.651351	0.00207	NM_006819.1	10963	STIP1	NP_006810.1	ILMN_1789510	GAAGACACAGAGACTCGTACCTGCGCTGTTTGTGCCGCCGCTGCCTCTGG	Homo sapiens stress-induced-phosphoprotein 1 (Hsp70/Hsp90-organizing protein) (STIP1), mRNA.	HOP; STI1L; IEF-SSP-3521; P60
WQuX3Ua5D0h9LjdS60	-0.428764	0.651313	0.00487	NM_017724.1	9209	LRRFIP2	NP_060194.1	ILMN_1707156	CAAGTGCCTTCTCCACGGTGCAATTCAGACTTCAGTGATCTCCAGTGGTC	Homo sapiens leucine rich repeat (in FLII) interacting protein 2 (LRRFIP2), transcript variant 2, mRNA.	FLJ20248; HUFI-2; FLJ22683; DKFZp434H2035
9Ug638OJOgXiQKgyuo	-0.428967	0.651182	0.00377	NM_014763.3	9801	MRPL19	NP_055578.2	ILMN_1771149	CCAGAATGGTCTTTAATGAGCATGGAACCTGAGCAAAGGGAATAGGTGGG	Homo sapiens mitochondrial ribosomal protein L19 (MRPL19), nuclear gene encoding mitochondrial protein, mRNA.	RLX1; MRP-L15; RPML15; MGC20675; KIAA0104
uUu53S5rve4TX_d3hQ	-0.428994	0.651164	0.000475	NM_003027.2	6457	SH3GL3	NP_003018.2	ILMN_1760990	CCAGTGTGCTCTCAGTGCGGTGTTCTGTGACATCCTTTGCTCTCTGACCA	Homo sapiens SH3-domain GRB2-like 3 (SH3GL3), mRNA.	SH3D2C; EEN-2B-L3; HsT19371; CNSA3; EEN-B2; SH3P13
rqVD33UYQ5WFk75EFQ	-0.42901	0.651154	0.000611	NM_006515.1	6419	SETMAR	NP_006506.1	ILMN_1682404	GGGCCCAATTCTTCTCCACGACAATGCCCGACCGCATGTTGCACAACCCA	Homo sapiens SET domain and mariner transposase fusion gene (SETMAR), mRNA.	METNASE
c9Pl_7XedaiH2uPeUc	-0.429093	0.651099	0.000554	NM_145287.2	162655	ZNF519	NP_660330.1	ILMN_1734734	TTCATTGCCTTGTGTCCTCTGCTCCGGGAGACTTCGGTGATTCTGCCACT	Homo sapiens zinc finger protein 519 (ZNF519), mRNA.	FLJ36809; FLJ42861; HsT2362
TirAuJclKK7_qdzZk0	-0.429222	0.651016	0.00104	NM_018988.2	54438	GFOD1	NP_061861.1	ILMN_1778240	GAGGGTAAAGTGAGCCTAGCCAGGAGGTGTTTGGGGCTCTATCGCGCATC	Homo sapiens glucose-fructose oxidoreductase domain containing 1 (GFOD1), mRNA.
oMNeeFSIuHSeHDoe1U	-0.429431	0.650879	0.00279	NM_001007464.1	51389	RWDD1	NP_001007465.1	ILMN_2316806	ATAATCCTGCTGACCCAGAGAGTGACTCAGCTGACTAATGGACTGTCCCC	Homo sapiens RWD domain containing 1 (RWDD1), transcript variant 3, mRNA.	CGI-24; PTD013
ZdI45Se3VG7s869FKo	-0.429555	0.650799	0.00181	NM_004117.2	2289	FKBP5	NP_004108.1	ILMN_1778444	CTCAGATGATGCCAGCTGTCTCCCACGTGTGTATTATGGTTCACCAGGGG	Homo sapiens FK506 binding protein 5 (FKBP5), mRNA.	FKBP54; P54; PPIase; Ptg-10; MGC111006; FKBP51
912hWIFYA_UKFTXo00	-0.429707	0.6507	0.000692	NM_014889.2	10531	PITRM1	NP_055704.2	ILMN_1698072	TCCTCGGACCCGAGAACCCGAAAATTGCCAAGGACCCATCCTGGATCATC	Homo sapiens pitrilysin metallopeptidase 1 (PITRM1), mRNA.	MGC141929; KIAA1104; MP1; MGC138192; hMP1
ifiI4kUvEQoffzWJno	-0.429901	0.650574	0.00231	NM_003866.1	8821	INPP4B	NP_003857.1	ILMN_2198878	CTTGAGAGATGAGCACCAGTTACACAAGGACTTCTTTATCCGAGCGCTGG	Homo sapiens inositol polyphosphate-4-phosphatase, type II, 105kDa (INPP4B), mRNA.	MGC132014
WCU3SvppIRPtNIqiSY	-0.429939	0.650549	0.00473	NM_194255.1	6573	SLC19A1	NP_919231.1	ILMN_1698996	AAGCCATCTCAGGTTGGCGGCAGACACATTGTCATCAGAGGGGAGCAGCG	Homo sapiens solute carrier family 19 (folate transporter), member 1 (SLC19A1), mRNA.	RFC1; CHMD; FOLT; IFC1; REFC
NpJKKjjXkuOg73t_Ps	-0.429939	0.650548	0.000525	XM_928013.1	414149	ACBD7	XP_933106.1	ILMN_1726388	GGCAGCAGGAGGGATGATCCTGCAGTGATGGAATGTTCTGTCTTGATTGT	PREDICTED: Homo sapiens acyl-Coenzyme A binding domain containing 7 (ACBD7), mRNA.
uJK0inXB6kHQj3p9x4	-0.43014	0.650418	0.00155	NM_001568.2	3646	EIF3E	NP_001559.1	ILMN_1739257	AGCAGGTCAGAGGCTCCTAACTGGGCAACTCAAGATTCTGGCTTCTACTG	Homo sapiens eukaryotic translation initiation factor 3, subunit E (EIF3E), mRNA.	eIF3e; INT6; eIF3-p46; EIF3S6; EIF3-P48
BV566d7Xe8pFEevrQc	-0.430688	0.650062	0.000596	NM_006833.4	10980	COPS6	NP_006824.2	ILMN_1764431	CCCTGCTGGTGGCTCTGTCCTCTGTTAGGCACCACACTGGTTGGTCAACT	Homo sapiens COP9 constitutive photomorphogenic homolog subunit 6 (Arabidopsis) (COPS6), mRNA.	MOV34-34KD; CSN6
KJTdSrhoFS7PF56BQo	-0.430784	0.649999	0.000653	NM_032814.2	84900	TMEM118	NP_116203.1	ILMN_1738093	AGCCATCTCCAGGGTGACGGAACCCAGTGTATTACCTGCTGGAACCAAGG	Homo sapiens transmembrane protein 118 (TMEM118), mRNA.	FLJ14627
HX0Tnfv9Sef16qNIe4	-0.430827	0.649972	0.00232	NM_007349.3	22976	PAXIP1	NP_031375.3	ILMN_1680193	CCTTCACATGCTCTTGTTTTCCAGCTGCTTTCCTGGGGGATCAGACTGTG	Homo sapiens PAX interacting (with transcription-activation domain) protein 1 (PAXIP1), mRNA.	TNRC2; PACIP1; CAGF29; PAXIP1L; CAGF28; PTIP; FLJ41049
ce_vEIC8xT8CekUiFY	-0.431382	0.649611	0.00237	NM_001431.1	2037	EPB41L2	NP_001422.1	ILMN_2069128	CTGTTGGTTACAAGAAAGTTATACCATTTAAAGCTGGCACCAGAGACCCG	Homo sapiens erythrocyte membrane protein band 4.1-like 2 (EPB41L2), mRNA.	4.1-G; DKFZp781D1972; DKFZp781H1755
W4IIzKAvgt_3R6fX0o	-0.431457	0.649562	0.0031	NM_001018160.1	8883	NAE1	NP_001018170.1	ILMN_2415439	TGAAGAAGATATAGGAAAGTTGAAGTCTTGTCTCACTGGCTTCCTTCAGG	Homo sapiens NEDD8 activating enzyme E1 subunit 1 (NAE1), transcript variant 3, mRNA.	APPBP1; HPP1; A-116A10.1; ula-1
H03E2Jq5JuIKUGkQe0	-0.431483	0.649545	0.00189	NM_016093.2	51121	RPL26L1	NP_057177.1	ILMN_2110532	TCATCTACATCGAGCGGGTGCAGCGTGAGAAGGCCAACGGCACAACTGTC	Homo sapiens ribosomal protein L26-like 1 (RPL26L1), mRNA.	RPL26P1; FLJ46904
QxeV1xxReTuR9Flep8	-0.431491	0.64954	0.000675	NM_014026.3	28960	DCPS	NP_054745.1	ILMN_1740737	TACCTGCCCTCCTACTACCACCTGCATGTGCACTTCACCGCCCTGGGCTT	Homo sapiens decapping enzyme, scavenger (DCPS), mRNA.	HSL1; HINT-5; HSPC015
6i3R7UVfZ7Ug9VJ__o	-0.431684	0.649415	0.000769	NM_183239.1	119391	GSTO2	NP_899062.1	ILMN_1740234	GAGTCTCACTGTCCACCCCTTCGCTGTCCAGAATTCCCCAGCTTGTTGGG	Homo sapiens glutathione S-transferase omega 2 (GSTO2), mRNA.	bA127L20.1
coXhRU.STfQ7oku94o	-0.431729	0.649386	0.00333	NM_016478.3	51530	ZC3HC1	NP_057562.3	ILMN_1761479	GGACCTGACCACCCATTTCAGCATCTTCAATGTGGAGCAGTGTTCTGAGG	Homo sapiens zinc finger, C3HC-type containing 1 (ZC3HC1), mRNA.	1110054L24Rik; NIPA; HSPC216
uowgdu3Xi4rJl1TedU	-0.431957	0.649237	0.000492	NM_005702.2	26284	ERAL1	NP_005693.1	ILMN_1718706	GGATAAGAACTCGTGTCTCCTGAGTGAGGTAGCGCCTCCCATCTGCTCCC	Homo sapiens Era G-protein-like 1 (E. coli) (ERAL1), mRNA.	HERA-B; ERAL1A; HERA-A; ERA
Qnr.AmWqwUvoje5brU	-0.432063	0.649168	0.00228	NM_032014.2	64951	MRPS24	NP_114403.1	ILMN_1802553	GCTGGTTTTAAAGCGCCGGGGTAACCAGTTGGAGATCTGTGCCGTGGTCC	Homo sapiens mitochondrial ribosomal protein S24 (MRPS24), nuclear gene encoding mitochondrial protein, mRNA.	MRP-S24; HSPC335
opXqoV3gk.eXR.O03k	-0.432174	0.649096	0.00141	NM_001006944.1	8986	RPS6KA4	NP_001006945.1	ILMN_1756204	GGCCCTGGGGGACCCTCTGAAGCATTTCTGCCTCACTTTATGTCATCTGC	Homo sapiens ribosomal protein S6 kinase, 90kDa, polypeptide 4 (RPS6KA4), transcript variant 2, mRNA.	RSK-B; MSK2
HW11.V4kX00Uin4KBU	-0.432228	0.649061	0.00064	NM_052935.2	115024	NT5C3L	NP_443167.2	ILMN_1750511	CCGTCCTCCTTTCCCTGAGCACCTTCATCACCAGAGGCTTGAAGGAACCC	Homo sapiens 5'-nucleotidase, cytosolic III-like (NT5C3L), mRNA.	MGC20781; MGC21375
iiipihinwAfdI0NuTU	-0.432265	0.649038	0.0211	NM_001069.2	7280	TUBB2A	NP_001060.1	ILMN_2044813	GAGGAGGGCGAGGACGAGGCTTAAAAACTTCTCAGATCAATCGTGCATCC	Homo sapiens tubulin, beta 2A (TUBB2A), mRNA.	TUBB2; dJ40E16.7; TUBB
rWFdCkjWAlyy8vker4	-0.432392	0.648955	0.000641	NM_153208.1	124152	IQCK	NP_694940.1	ILMN_2081883	CCGACCCTCAAGGCAGATCCGAAAGCCTAGTAGTTAGTTGCACTGGGTTG	Homo sapiens IQ motif containing K (IQCK), mRNA.	FLJ20115; FLJ36575; MGC35048
9hUoCu4noJHgXF0114	-0.432497	0.648887	0.00171	NM_005051.1	5859	QARS	NP_005042.1	ILMN_1763080	GACCCAGGAAAGGTGTGAGCTGGAAGCACTGAACCTACCTCATCCTCCTG	Homo sapiens glutaminyl-tRNA synthetase (QARS), mRNA.	PRO2195; GLNRS
9II557V7jVJJXV9FuE	-0.432733	0.648734	0.00107	NM_016034.2	51116	MRPS2	NP_057118.1	ILMN_1815043	AGAAGATGCTGCTGTCCCTGTGATCCCAGCAGCCCTCCCTTCACCGTGAC	Homo sapiens mitochondrial ribosomal protein S2 (MRPS2), nuclear gene encoding mitochondrial protein, mRNA.	MRP-S2; CGI-91
uF4nfelG6BdgVideSA	-0.432811	0.648683	0.00159	NM_016579.2	51293	CD320	NP_057663.1	ILMN_2115633	ACCTGAGCTCTTCTGGCCACGTGGAACCTCGAACCCGAGCTCCTGCAGAA	Homo sapiens CD320 molecule (CD320), mRNA.	8D6A; 8D6
Nl73QM3vUFHRywrhbo	-0.43303	0.648541	0.000543	NM_021927.1	60558	GUF1	NP_068746.1	ILMN_1696330	GCCTGTTCTCAAATATCTGTTCCAACCACTCACTAGTAAGGTGACCGTGG	Homo sapiens GUF1 GTPase homolog (S. cerevisiae) (GUF1), mRNA.	FLJ13220
ljRkYLoYHhUjzZYbtU	-0.433106	0.648492	0.00105	NM_006233.4	5438	POLR2I	NP_006224.1	ILMN_1720542	GATCACGCACGAAGTGGACGAACTGACCCAGATTATCGCCGACGTGTCCC	Homo sapiens polymerase (RNA) II (DNA directed) polypeptide I, 14.5kDa (POLR2I), mRNA.	hRPB14.5; RPB9
Zj_jT5UC_RkeXXxe4o	-0.433183	0.648441	0.000846	NM_152398.2	132299	OCIAD2	NP_689611.1	ILMN_1772286	GATTTGGATCATTGCCCAAAGTTGCACGCACTGCCTCCTTACCTGTGAGG	Homo sapiens OCIA domain containing 2 (OCIAD2), transcript variant 2, mRNA.	DKFZp686C03164; MGC45416
fFY6AwSmp9Guad7WVM	-0.434062	0.647872	0.00721	NM_014062.1	28987	NOB1	NP_054781.1	ILMN_1689110	ACCCGATGGAAATAACAGGCGGGCTTCACGGTGCGGCTCTGTCCGCCCAT	Homo sapiens NIN1/RPN12 binding protein 1 homolog (S. cerevisiae) (NOB1), mRNA.	ART-4; MST158; PSMD8BP1; MSTP158; NOB1P
6pd51515eTvd3vvol4	-0.43417	0.647802	0.0014	NM_001662.2	381	ARF5	NP_001653.1	ILMN_1752340	GGCCTCTGCTCCTGCTCCTGCCTGCATGTTCTCTCTGTTGTTGGAGCCTG	Homo sapiens ADP-ribosylation factor 5 (ARF5), mRNA.
u4Al0XgXunoJVYXXfo	-0.434318	0.647706	0.00907	NM_017916.1	55011	PIH1D1	NP_060386.1	ILMN_1675131	TGAAAAGCCTCACCTGAACCTGTGGCTGGAAGCCCCCGACCTCCTCTTGG	Homo sapiens PIH1 domain containing 1 (PIH1D1), mRNA.	NOP17; FLJ20643
HohHGhIg4k2574JF1E	-0.434362	0.647678	0.0145	NM_052951.2	116092	DNTTIP1	NP_443183.1	ILMN_1691117	GGAGACACTACGGACAGAGAATGAGCATCGTGCTGTTGAAGCACCTCCAC	Homo sapiens deoxynucleotidyltransferase, terminal, interacting protein 1 (DNTTIP1), mRNA.	C20orf167; Tdif1; dJ447F3.4
09tew3v3K4JMdS7.Ko	-0.43465	0.647491	0.000793	NM_016542.3	51765	MST4	NP_057626.2	ILMN_1676159	TTCGTCCTGTAATCTGTTTCTAGGTGAAGCATACTCCAGTGTTTTAGGGG	Homo sapiens serine/threonine protein kinase MST4 (MST4), transcript variant 1, mRNA.	MASK
KhuO2fd65UnV9et4hw	-0.434743	0.647431	0.00303	NM_015229.3	23277	KIAA0664	NP_056044.3	ILMN_1770719	GACGTGATGTCGCTTCTCTGGTGCCCAGCTCCCTTCCTGGTCTGAGACTA	Homo sapiens KIAA0664 (KIAA0664), mRNA.	DKFZp686L05242; DKFZp686M09233; FLJ23672; CLU1
3V0_El0Xi0X1C_9Tqc	-0.435177	0.64715	0.00347	NM_181469.1	3692	ITGB4BP	NP_852134.1	ILMN_2387636	CCCTCATTGACAGCCTCACCTGAGTCACCTTCCAAGTTGTTCCATGGGCT	Homo sapiens integrin beta 4 binding protein (ITGB4BP), transcript variant 3, mRNA.	EIF6; EIF3A; CAB; p27BBP; b(2)gcn
fIcSejJ5X8JfojqijU	-0.435212	0.647128	0.00116	NM_032168.1	84128	WDR75	NP_115544.1	ILMN_1801869	AGACTACAGCTGGATAGCTGCCCTTTAAGCCTTGGAGATGGGGAGGATCC	Homo sapiens WD repeat domain 75 (WDR75), mRNA.	FLJ12519; DKFZp781N1244
QonlKjn8So.CNEW1Tk	-0.435223	0.64712	0.000493	NM_198220.1	6629	SNRPB2	NP_937863.1	ILMN_1690706	GGAGCTGCCAGGGATGCTTTACAGGGATTTAAGATCACACCGTCCCATGC	Homo sapiens small nuclear ribonucleoprotein polypeptide B'' (SNRPB2), transcript variant 2, mRNA.	MGC45309; MGC24807
NWwhNEjxeAVfUswcpU	-0.435282	0.647082	0.000918	NM_015365.2	9949	AMMECR1	NP_056180.1	ILMN_1779374	CCGTAAGACATCACAGATTACCTGAAACCCCTTCCAGTATAACTAGGCCC	Homo sapiens Alport syndrome, mental retardation, midface hypoplasia and elliptocytosis chromosomal region gene 1 (AMMECR1), transcript variant 1, mRNA.	AMMERC1
cjif7cfQC.v58VfSXU	-0.435293	0.647075	0.00112	NM_004004.4	2706	GJB2	NP_003995.2	ILMN_1769388	GATGAGCTTTGTCTACTTCAAAAGTTTGTTTGCTTACCCCTTCAGCCTCC	Homo sapiens gap junction protein, beta 2, 26kDa (GJB2), mRNA.	DFNB1; NSRD1; HID; PPK; KID; DFNA3; CX26
iH79A5ONA5BdEF_ni0	-0.435528	0.646923	0.0121	NM_002467.3	4609	MYC	NP_002458.2	ILMN_2110908	ACTTGTTTCAAATGCATGATCAAATGCAACCTCACAACCTTGGCTGAGTC	Homo sapiens v-myc myelocytomatosis viral oncogene homolog (avian) (MYC), mRNA.	c-Myc
NnJ1ITq_NFyKJ3pwpE	-0.435598	0.646877	0.00266	NM_001039476.1	8131	C16orf35	NP_001034565.1	ILMN_2369580	GCTAGCTCCAGACATGGGTTGATCACCTAGAGGAGCTCTGGCTAAGGCAC	Homo sapiens chromosome 16 open reading frame 35 (C16orf35), transcript variant 2, mRNA.	CGTHBA
Tkh.l..QK6JuDFIKNQ	-0.435801	0.646747	0.000584	NM_002166.4	3398	ID2	NP_002157.2	ILMN_2086095	GCAGACTTTGCCTTTTTTCAAAGGTGGAGCGTGAATACCAGAAGGATCCA	Homo sapiens inhibitor of DNA binding 2, dominant negative helix-loop-helix protein (ID2), mRNA.	GIG8; MGC26389; ID2A; ID2H
Zhsfhe6FeOShJSh900	-0.435851	0.646714	0.000571	NM_001039613.1	285148	IAH1	NP_001034702.1	ILMN_2217329	GACGTACTTGACCTGTGGACCCTGATGCAGGACAGCCAGGACTTCTCATC	Homo sapiens isoamyl acetate-hydrolyzing esterase 1 homolog (S. cerevisiae) (IAH1), mRNA.	MGC102860
0VTO3tX6Mq4p4JFKiA	-0.43588	0.646695	0.000681	NM_032353.2	84313	VPS25	NP_115729.1	ILMN_2149566	CCCCATATGTCTGTCCCTTGGATAGGGTGAGGCTGAAGCACCAGGGAGAA	Homo sapiens vacuolar protein sorting 25 homolog (S. cerevisiae) (VPS25), mRNA.	MGC10540; FAP20; EAP20; DERP9
3IDiASzfJUL3o0tpWo	-0.435909	0.646677	0.00212	NM_004708.2	9141	PDCD5	NP_004699.1	ILMN_2228710	AGAAATGAGAAACAGTATCTTAGCCCAAGTTCTGGATCAGTCGGCCCGGG	Homo sapiens programmed cell death 5 (PDCD5), mRNA.	MGC9294; TFAR19
Z1J957X3_6IkK4TESI	-0.435967	0.646639	0.00155	NM_001025202.2	442582	STAG3L2	NP_001020373.2	ILMN_1791375	TCCAGCTTCTGCTGTCCTTCTTTGTGGAGAGCAAGGTGACATACACAGAG	Homo sapiens stromal antigen 3-like 2 (STAG3L2), mRNA.	MGC131759
KSpAKQeSf0kG_gaU0k	-0.436163	0.646512	0.00422	NM_001003397.1	7164	TPD52L1	NP_001003397.1	ILMN_2337923	CAGGGCAAAAGGCAACTGCAGCTTTCAGCAACGTTGGAACGGCCATCAGC	Homo sapiens tumor protein D52-like 1 (TPD52L1), transcript variant 4, mRNA.	D53; MGC8556; hD53; TPD52L2
W393IZt_eoi7W_fVtY	-0.436227	0.646471	0.00186	NM_152227.1	27131	SNX5	NP_689413.1	ILMN_1673676	TCTTTCTCTAGACGCGTCTTGCTGGGAGAGTGTCCGTTGCTTCCCGTCCG	Homo sapiens sorting nexin 5 (SNX5), transcript variant 1, mRNA.	FLJ10931
E6K_q5DfyDOXwClqZo	-0.436235	0.646466	0.000916	NM_018845.1	55974	RAG1AP1	NP_061333.1	ILMN_2218648	TGGAGGTTGGGGTGCAATCTTTAGAATATGCCTTAAAAGGCCGGGCGCGG	Homo sapiens recombination activating gene 1 activating protein 1 (RAG1AP1), mRNA.	SCP; RP11-540D14.5; slv
KSVT1KtU3taL7s7QtY	-0.436277	0.646439	0.0016	NM_020162.2	56919	DHX33	NP_064547.2	ILMN_1744308	CAGCCCCATTCCAGGGTCCCATCTGTCCGGAGTTGTGTATGTCAAGTCCG	Homo sapiens DEAH (Asp-Glu-Ala-His) box polypeptide 33 (DHX33), mRNA.	FLJ21972; DDX33; DKFZp762F2011
91U5e5uZ9c.cqeoBHU	-0.436417	0.646348	0.00236	NM_001905.1	1503	CTPS	NP_001896.1	ILMN_1783285	TCCCCATGCCTGTGCGTGCGCTTCCTATTTCTAGGGCTGGGAAACACTCC	Homo sapiens CTP synthase (CTPS), mRNA.
iuDEktS8N_ukn3_knU	-0.437026	0.645954	0.000491	NM_019095.3	54675	CRLS1	NP_061968.1	ILMN_1737685	GTGAATACAGCAGTCCAGTTAATCTTGGTGGCAGCTTCTTTGGCAGCTCC	Homo sapiens cardiolipin synthase 1 (CRLS1), mRNA.	C20orf155; GCD10; CLS1; dJ967N21.6
le5TV4X6FZeKrhLosg	-0.437223	0.645828	0.000745	NM_001003684.1	29796	UCRC	NP_001003684.1	ILMN_1781986	CTGTGCCATCCCTGACCTTGGACCCGCCTGAGGGGTGACAGTGGAGTAGA	Homo sapiens ubiquinol-cytochrome c reductase complex (7.2 kD) (UCRC), transcript variant 2, mRNA.	HSPC151; HSPC051; HSPC119
rrN3dhpIVUKLhc54nA	-0.437228	0.645824	0.000982	NM_198481.3	284415	VSTM1	NP_940883.2	ILMN_1763455	GGTATCTCTCTCGACGGCAGACCCCCAAGGAGTGACCTATGCTGAGCTAA	Homo sapiens V-set and transmembrane domain containing 1 (VSTM1), mRNA.	MGC119160; UNQ3033; MGC119161
3hNJuEkohlSigikgu8	-0.437342	0.645751	0.00142	NM_005087.2	8087	FXR1	NP_005078.2	ILMN_2389273	GACATCAGCGTGACAGCAGGAGACGCCCAGGAGGAAGAGGCAGAAGTGTT	Homo sapiens fragile X mental retardation, autosomal homolog 1 (FXR1), transcript variant 1, mRNA.
r9LHsz9Fe7DqlV3X90	-0.437901	0.64539	0.000522	NM_006195.4	5090	PBX3	NP_006186.1	ILMN_1810100	TTCAGTACTGTATATTTCACCCTGTGTAATGGGGCCCCCTCTCCTTTCTC	Homo sapiens pre-B-cell leukemia homeobox 3 (PBX3), mRNA.
WI7KsS6BMJLvFXp6i0	-0.438079	0.645275	0.000846	NM_152330.3	122786	FRMD6	NP_689543.1	ILMN_2330787	AGATGTAGGGTACAGTGGAACATAAGCAGTGTTACCCCTGGCTGGGAGTC	Homo sapiens FERM domain containing 6 (FRMD6), transcript variant 2, mRNA.	EX1; c14_5320; MGC17921; C14orf31; Willin
HSFSIAsvtLTJETaE.o	-0.438198	0.645198	0.00665	NM_006360.3	10480	EIF3M	NP_006351.2	ILMN_2192694	CAGACCCAGAGAAAAGTAGTTGTCAGTCATAGCACACATCGGACATTTGG	Homo sapiens eukaryotic translation initiation factor 3, subunit M (EIF3M), mRNA.	FLJ29030; GA17; eIF3m; PCID1; B5; hfl-B5
TQu9ISUTiqEuScSjOU	-0.438228	0.645179	0.000661	NM_001384.4	1802	DPH2	NP_001375.2	ILMN_2375418	CAAGTGTTCAGACAGCCACATGAGGGGACAGTGCAGCTACAGGATATGCC	Homo sapiens DPH2 homolog (S. cerevisiae) (DPH2), transcript variant 1, mRNA.	DPH2L2
QRsKOJ1ZCCKx8yQqh0	-0.438929	0.644726	0.00131	NM_024678.3	79731	NARS2	NP_078954.3	ILMN_1797332	CACGTAAGGATGAGCTCCCGCAAGAAGAGGTACTTATAGCAAGGGGACTC	Homo sapiens asparaginyl-tRNA synthetase 2, mitochondrial (putative) (NARS2), nuclear gene encoding mitochondrial protein, mRNA.	SLM5; FLJ23441
uuVrlN9TNaudDAfuXU	-0.438959	0.644707	0.00325	NM_000154.1	2584	GALK1	NP_000145.1	ILMN_1803194	GTGCCCGGTGCCATCTTCCATATCCGGGTGCTCAATAAACTTGTGCCTCC	Homo sapiens galactokinase 1 (GALK1), mRNA.	GALK; GK1
3mICpKigaKiu6uJ4zA	-0.439135	0.644594	0.000446	NM_018081.1	55135	WDR79	NP_060551.1	ILMN_1693669	GCGAGAAAGGGCAGGGAGGAACGGAGGGAGGTGTGGGTGAGCTGATATAA	Homo sapiens WD repeat domain 79 (WDR79), mRNA.	WRAP53; FLJ10385
KlJUi0tTarxP1Ct55c	-0.439325	0.644471	0.00398	NM_017850.1	54955	C1orf109	NP_060320.1	ILMN_2077886	GCCAGCCCAGAGTCAGTCCATCGGGGTTACATTTCCAAGGTCTGCTGCCT	Homo sapiens chromosome 1 open reading frame 109 (C1orf109), mRNA.	FLJ20508
BUXj1aEhdVB1m4hIg8	-0.439439	0.644398	0.00577	NM_013301.2	29903	CCDC106	NP_037433.2	ILMN_1682567	CCACCTGATTCCCGGACAGACCTCCCCAACTCCGCGTGAGACAGAGAATT	Homo sapiens coiled-coil domain containing 106 (CCDC106), mRNA.	ZNF581; HSU79303
BKuv5XwggJ76hAhFiU	-0.439576	0.64431	0.000574	NM_014181.1	29094	HSPC159	NP_054900.1	ILMN_1673548	AGGGTGGTTTGCCCTTAAGAAGAAAGCTGTTGGGACAAAGACACCGAGCC	Homo sapiens galectin-related protein (HSPC159), mRNA.	MGC33751; MGC71953; GRP
uqUIjrnHtx.Kjbf0KY	-0.439701	0.644229	0.00163	NM_198175.1	4830	NME1	NP_937818.1	ILMN_1713875	GGGCCAAGAGATGGTGCTACTGTCTACTTTAGGGATCGTCTTTCAAGGCG	Homo sapiens non-metastatic cells 1, protein (NM23A) expressed in (NME1), transcript variant 1, mRNA.	NDPKA; NM23-H1; NDPK-A; NM23; AWD; GAAD
Tl5771E3b578T1.uiU	-0.439733	0.644208	0.000471	NM_004705.2	5612	PRKRIR	NP_004696.2	ILMN_1655622	GCCTGCTGTTGTTCCACATCTCGTTGCTGTTTACATTCCTTTGTGGAGCC	Homo sapiens protein-kinase, interferon-inducible double stranded RNA dependent inhibitor, repressor of (P58 repressor) (PRKRIR), mRNA.	MGC102750; DAP4; P52rIPK
[truncated: 1,137 more rows]

## Sheet: D.VD3-D.Veh
nuID	logFC	Fold Change	adj.P.Val	RefSeq_ID	Entrez_Gene_ID	Symbol	Protein_Product	Probe_Id	Probe_Sequence	Definition	Synonyms
[truncated: 155 more rows]

[truncated: 4 more sheets: D.Dex-D.Veh, Cluster of (i), D.VD3-U.Veh, D.Dex-U.Veh]
