# Supplementary material for: Microarray Analyses of Glucocorticoid and Vitamin D3 Target Genes in Differentiating Cultured Human Podocytes
Source: PLoS One. 2013 Apr 4;8(4):e60213. doi: 10.1371/journal.pone.0060213 (PMC3617172; doi:10.1371/journal.pone.0060213)
Supplement: Table S3 — The significantly over-presented Gene Ontology Biological Process (GO.BP) terms associated with Dex effects on differentiation (Gene list D.Dex-D.Veh) (XLSX) [file pone.0060213.s012.xlsx]

## Sheet: GO Biological Process_annotatio
NAME	MODULE	DEGREE	SCALED_DEGREE
BMP signaling pathway involved in nephric duct formation	1	73.8682	0.0101598
BMP signaling pathway involved in renal system segmentation	1	73.8682	0.0101598
BMP signaling pathway involved in ureter morphogenesis	1	73.8682	0.0101598
body fluid secretion	1	69.7459	0.00959278
bronchus development	1	73.8682	0.0101598
bud dilation involved in lung branching	1	73.8682	0.0101598
bud elongation involved in lung branching	1	73.8682	0.0101598
cellular response to gravity	1	73.4955	0.0101085
epithelial cell proliferation involved in lung morphogenesis	1	73.8682	0.0101598
glomerular capillary formation	1	73.8682	0.0101598
glomerular visceral epithelial cell development	1	73.8682	0.0101598
immune response	1	67.5136	0.00928575
intermediate mesodermal cell differentiation	1	73.8682	0.0101598
mammary gland formation	1	73.8682	0.0101598
mesenchymal cell proliferation involved in ureter development	1	73.8682	0.0101598
mesenchymal cell proliferation involved in ureteric bud development	1	73.8682	0.0101598
negative regulation of adiponectin secretion	1	57.1411	0.00785913
negative regulation of branch elongation involved in ureteric bud branching by BMP signaling pathway	1	73.8682	0.0101598
negative regulation of branching involved in ureteric bud morphogenesis	1	73.8682	0.0101598
negative regulation of cell proliferation involved in heart morphogenesis	1	73.8682	0.0101598
negative regulation of chondrocyte differentiation	1	73.563	0.0101178
negative regulation of glomerulus development	1	73.8682	0.0101598
negative regulation of glucose transport	1	57.1411	0.00785913
negative regulation of metanephric comma-shaped body morphogenesis	1	73.8682	0.0101598
negative regulation of metanephric S-shaped body morphogenesis	1	73.8682	0.0101598
negative regulation of phosphorylation	1	73.4323	0.0100998
negative regulation of smooth muscle cell migration	1	73.2505	0.0100748
negative regulation of smooth muscle cell-matrix adhesion	1	73.4955	0.0101085
negative regulation of vascular wound healing	1	73.4955	0.0101085
negative regulation of wound healing	1	73.4955	0.0101085
positive regulation of cardiac muscle fiber development	1	73.8682	0.0101598
positive regulation of cell adhesion molecule production	1	57.1411	0.00785913
positive regulation of cytokine secretion	1	65.9751	0.00907415
positive regulation of ERK1 and ERK2 cascade	1	73.5407	0.0101147
positive regulation of interleukin-2 biosynthetic process	1	72.2979	0.00994378
positive regulation of interleukin-8 production	1	69.7459	0.00959278
positive regulation of leukotriene production involved in inflammatory response	1	73.4955	0.0101085
positive regulation of monocyte chemotaxis	1	73.4955	0.0101085
positive regulation of myosin light chain kinase activity	1	57.1411	0.00785913
positive regulation of neuron differentiation	1	69.5891	0.00957122
positive regulation of protein phosphorylation	1	51.9668	0.00714747
positive regulation of stress-activated MAPK cascade	1	72.2979	0.00994378
positive regulation of T cell mediated immunity	1	57.1411	0.00785913
positive regulation vascular endothelial growth factor production	1	72.2979	0.00994378
pulmonary artery endothelial tube morphogenesis	1	73.8682	0.0101598
regulation of SMAD protein import into nucleus	1	73.4955	0.0101085
response to glucocorticoid stimulus	1	77.5691	0.0106688
response to organic cyclic compound	1	71.1165	0.00978129
response to ozone	1	72.2979	0.00994378
response to vitamin D	1	69.7985	0.00960002
smooth muscle adaptation	1	57.1411	0.00785913
specification of ureteric bud anterior/posterior symmetry by BMP signaling pathway	1	73.8682	0.0101598
ureter epithelial cell differentiation	1	73.8682	0.0101598
actomyosin structure organization	2	58.7039	0.00807407
age-dependent response to reactive oxygen species	2	67.3149	0.00925843
aging	2	64.6307	0.00888924
angiogenesis	2	66.7588	0.00918194
anti-apoptosis	2	57.6124	0.00792396
blood vessel development	2	67.7447	0.00931753
cell-cell signaling	2	53.5944	0.00737132
collagen fibril organization	2	67.7885	0.00932356
cytokine-mediated signaling pathway	2	66.1405	0.0090969
embryo implantation	2	77.162	0.0106128
erythrophore differentiation	2	67.3149	0.00925843
fibrinolysis	2	80.0713	0.0110129
low-density lipoprotein particle mediated signaling	2	67.3149	0.00925843
negative regulation of apoptosis	2	77.3665	0.0106409
negative regulation of cell proliferation	2	77.5787	0.0106701
neural crest cell development	2	65.5694	0.00901836
neutrophil chemotaxis	2	58.8484	0.00809395
positive regulation of angiogenesis	2	68.2188	0.00938274
positive regulation of endothelial cell proliferation	2	64.9625	0.00893488
positive regulation of I-kappaB kinase/NF-kappaB cascade	2	67.2192	0.00924527
positive regulation of positive chemotaxis	2	63.2415	0.00869817
positive regulation of survival gene product expression	2	66.7709	0.00918361
positive regulation of transcription from RNA polymerase II promoter	2	68.0597	0.00936087
regulation of blood vessel size	2	66.7709	0.00918361
regulation of catalytic activity	2	79.2052	0.0108938
regulation of receptor activity	2	66.9035	0.00920185
response to estradiol stimulus	2	66.8916	0.00920021
response to estrogen stimulus	2	65.6085	0.00902373
response to gamma radiation	2	66.1926	0.00910407
response to heat	2	57.2566	0.00787502
response to hyperoxia	2	79.2052	0.0108938
response to hypoxia	2	66.313	0.00912063
response to L-ascorbic acid	2	77.162	0.0106128
response to light stimulus	2	67.6422	0.00930345
response to lipopolysaccharide	2	67.4303	0.0092743
response to mechanical stimulus	2	65.5958	0.00902198
response to organic nitrogen	2	62.7662	0.0086328
response to silicon dioxide	2	67.3149	0.00925843
signal transduction	2	57.3506	0.00788794
vasodilation by acetylcholine involved in regulation of systemic arterial blood pressure	2	67.3149	0.00925843
wound healing	2	69.4782	0.00955597
activation of plasma proteins involved in acute inflammatory response	3	51.843	0.00713044
axonal fasciculation	3	48.0989	0.00661548
chemotaxis	3	55.391	0.00761842
epithelial fluid transport	3	40.544	0.00557638
fatty acid biosynthetic process	3	9.83496	0.00135269
glomerular mesangial cell proliferation	3	51.843	0.00713044
helper T cell extravasation	3	33.1896	0.00456486
lymphocyte chemotaxis	3	29.0955	0.00400177
macrophage chemotaxis	3	29.0955	0.00400177
negative regulation of odontogenesis of dentine-containing tooth	3	51.843	0.00713044
planar cell polarity pathway involved in axis elongation	3	51.843	0.00713044
positive regulation of glomerular metanephric mesangial cell proliferation	3	51.843	0.00713044
regulation of protein sumoylation	3	51.843	0.00713044
regulation of smooth muscle cell-matrix adhesion	3	33.1896	0.00456486
response to low light intensity stimulus	3	33.1896	0.00456486
response to tellurium ion	3	33.1896	0.00456486
response to vitamin B3	3	33.1896	0.00456486
vascular endothelial growth factor receptor signaling pathway	3	44.6602	0.00614252
chemokinesis	4	4.74713	0.000652916
maintenance of granzyme B location in T cell secretory granule	4	4.63572	0.000637592
maintenance of protease location in mast cell secretory granule	4	4.63572	0.000637592
negative regulation of kinase activity	4	4.86367	0.000668945
positive regulation of interleukin-1 secretion	4	4.74713	0.000652916
T cell secretory granule organization	4	4.63572	0.000637592
