# Supplementary material for: Microarray Analyses of Glucocorticoid and Vitamin D3 Target Genes in Differentiating Cultured Human Podocytes
Source: PLoS One. 2013 Apr 4;8(4):e60213. doi: 10.1371/journal.pone.0060213 (PMC3617172; doi:10.1371/journal.pone.0060213)
Supplement: Table S5 — Gene lists in the co-expression modules and annotations. (XLSX) [file pone.0060213.s014.xlsx]

## Sheet: black
nuID	RefSeq_ID	Entrez_Gene_ID	Symbol	Definition	U.Veh	D.Veh	D.VD3	D.Dex
66F5XqUR4V4xKTpIIM	NM_000758.2	1437	CSF2	Homo sapiens colony stimulating factor 2 (granulocyte-macrophage) (CSF2), mRNA.	187.924	654.584	764.091	339.329
lUECOC9XNxoCk4eopU	NM_015907.2	51056	LAP3	Homo sapiens leucine aminopeptidase 3 (LAP3), mRNA.	416.302	440.885	410.074	626.146
BU5Y6JJLFRU4AU4Kpc	NM_001856.3	1307	COL16A1	Homo sapiens collagen, type XVI, alpha 1 (COL16A1), mRNA.	89.1355	341.094	468.994	155.126
0j8o3uuSpDv0C.LRJ8	NM_000782.3	1591	CYP24A1	Homo sapiens cytochrome P450, family 24, subfamily A, polypeptide 1 (CYP24A1), nuclear gene encoding mitochondrial protein, mRNA.	162.121	226.269	2975.38	132.891
fKROo6O1LnFFQlV198	NM_005764.3	10158	PDZK1IP1	Homo sapiens PDZK1 interacting protein 1 (PDZK1IP1), mRNA.	169.745	947.129	995.45	536.036
3gLtQ7deUpd7dSDkZo	NM_006227.2	5360	PLTP	Homo sapiens phospholipid transfer protein (PLTP), transcript variant 1, mRNA.	22.4523	438.603	347.219	219.129
0J51TfnoP36mn3UXs0	NM_018245.1	55753	OGDHL	Homo sapiens oxoglutarate dehydrogenase-like (OGDHL), mRNA.	9.80789	56.8475	19.3313	3.2399
cSj1OhRehCQFQHWCH4	NM_002982.3	6347	CCL2	Homo sapiens chemokine (C-C motif) ligand 2 (CCL2), mRNA.	2602.08	3930.74	3188.85	1469.55
o9VPeUT3hTiGafkuqs	NM_054111.3	117283	IHPK3	Homo sapiens inositol hexaphosphate kinase 3 (IHPK3), mRNA.	21.0513	34.4683	31.5699	112.878
lJ3kpFQIV3uVJd9fi8	NM_130468.2	113189	CHST14	Homo sapiens carbohydrate (N-acetylgalactosamine 4-0) sulfotransferase 14 (CHST14), mRNA.	273.24	412.43	380.815	265.622
9bnjnHiiUm3Kkkln1w	NM_058195.2	1029	CDKN2A	Homo sapiens cyclin-dependent kinase inhibitor 2A (melanoma, p16, inhibits CDK4) (CDKN2A), transcript variant 4, mRNA.	536.127	470.175	385.372	316.975
TokgOQqnk4XFKEgf1U	NM_000602.1	5054	SERPINE1	Homo sapiens serpin peptidase inhibitor, clade E (nexin, plasminogen activator inhibitor type 1), member 1 (SERPINE1), mRNA.	2424.68	2044.77	1758.93	9705.39
lNfX6d.8n7ppLqS1uk	NM_002754.3	5603	MAPK13	Homo sapiens mitogen-activated protein kinase 13 (MAPK13), mRNA.	388.947	555.375	902.514	518.405
ofCQXnSrRt1BKSyLQo	NM_182487.2	169611	OLFML2A	Homo sapiens olfactomedin-like 2A (OLFML2A), mRNA.	174.953	398.084	243.846	147.102
W_UCp5iK4_IIFpeeO0	NM_182676.1	5360	PLTP	Homo sapiens phospholipid transfer protein (PLTP), transcript variant 2, mRNA.	104.723	2095.82	1814.03	1314.85
3deudXerVXr77JJ8Hs	NM_003745.1	8651	SOCS1	Homo sapiens suppressor of cytokine signaling 1 (SOCS1), mRNA.	25.3564	117.332	154.677	51.8785
ZlekT1T_57rs17v1_0	NM_016352.2	51200	CPA4	Homo sapiens carboxypeptidase A4 (CPA4), mRNA.	986.327	994.205	1064.5	590.118
WVHqq_qwz3utdJXsXw	NM_080593.1	85236	HIST1H2BK	Homo sapiens histone cluster 1, H2bk (HIST1H2BK), mRNA.	1280.22	2547	2053.63	1828.22
op7uVS.iC6_ShD8FNs	NM_005723.2	10098	TSPAN5	Homo sapiens tetraspanin 5 (TSPAN5), mRNA.	548.561	651.362	454.212	581.231
fQBeoP6vuzmDv0uXSE	NM_000963.1	5743	PTGS2	Homo sapiens prostaglandin-endoperoxide synthase 2 (prostaglandin G/H synthase and cyclooxygenase) (PTGS2), mRNA.	87.1765	158.124	270.717	168.853
065_uLfr3ArFAQoJQI	NM_004235.3	9314	KLF4	Homo sapiens Kruppel-like factor 4 (gut) (KLF4), mRNA.	43.68	38.2192	109.359	110.767

## Sheet: red
nuID	RefSeq_ID	Entrez_Gene_ID	Symbol	Definition	U.Veh	D.Veh	D.VD3	D.Dex
fSpP_tQvufNUyUoB3k	NM_000575.3	3552	IL1A	Homo sapiens interleukin 1, alpha (IL1A), mRNA.	28.9713	355.483	412.21	163.276
lPneje9fpLodICUE7o	NM_002298.2	3936	LCP1	Homo sapiens lymphocyte cytosolic protein 1 (L-plastin) (LCP1), mRNA.	2568.73	2276.31	3228.37	2141.47
rFqOBc19S6dnV7J3l0	NM_001552.2	3487	IGFBP4	Homo sapiens insulin-like growth factor binding protein 4 (IGFBP4), mRNA.	679.971	1255.02	903.202	1596.29
6CCWCiUSWgSUSULELk	NM_020414.3	57062	DDX24	Homo sapiens DEAD (Asp-Glu-Ala-Asp) box polypeptide 24 (DDX24), mRNA.	836.698	1150.6	1006.93	845.713
NICr.zoUOVS_0tIlvo	NM_005627.2	6446	SGK	Homo sapiens serum/glucocorticoid regulated kinase (SGK), mRNA.	981.834	1338.33	1236.07	2999.81
9bqdQuXuhMYjUvd0oY	NM_000203.3	3425	IDUA	Homo sapiens iduronidase, alpha-L- (IDUA), mRNA.	75.4738	500.289	413.19	302.852
cUDufXknRlRSceCoVA	NM_003466.3	7849	PAX8	Homo sapiens paired box 8 (PAX8), transcript variant PAX8A, mRNA.	817.763	2001.64	1915.45	1335.03
utE_0gSunnu65TYtXk	NM_022750.2	64761	PARP12	Homo sapiens poly (ADP-ribose) polymerase family, member 12 (PARP12), mRNA.	295.099	484.408	325.624	669.303
3KehFd5YsOG7unqF98	NM_003486.5	8140	SLC7A5	Homo sapiens solute carrier family 7 (cationic amino acid transporter, y+ system), member 5 (SLC7A5), mRNA.	920.989	414.696	416.215	599.094
HSJ.lzqkSylywXpO.g	NM_005010.3	4897	NRCAM	Homo sapiens neuronal cell adhesion molecule (NRCAM), transcript variant 2, mRNA.	0.772713	117.752	85.0534	514.227
EEsXsXka0VnW7tlcz4	NM_004655.2	8313	AXIN2	Homo sapiens axin 2 (conductin, axil) (AXIN2), mRNA.	54.34	141.074	107.434	61.1317
lW4AaJ4EMp71TslV6U	NM_000594.2	7124	TNF	Homo sapiens tumor necrosis factor (TNF superfamily, member 2) (TNF), mRNA.	436.347	447.238	503.872	249.132
NSdbVSZ0674B7e05FE	NM_016337.2	51466	EVL	Homo sapiens Enah/Vasp-like (EVL), mRNA.	1159.06	1063.49	856.472	773.947
BGU.UKkoKpLteCVN.0	NM_016147.1	51400	PPME1	Homo sapiens protein phosphatase methylesterase 1 (PPME1), mRNA.	613.474	704.147	537.844	1461.87
ZkINSxfkTILJBU1flw	NM_005398.4	5507	PPP1R3C	Homo sapiens protein phosphatase 1, regulatory (inhibitor) subunit 3C (PPP1R3C), mRNA.	97.4887	236.641	173.281	530.146
o5XVJR9Ey12LV4IiCk	NM_007207.3	11221	DUSP10	Homo sapiens dual specificity phosphatase 10 (DUSP10), transcript variant 1, mRNA.	93.8056	226.406	186.641	120.52
WneIYOc6nkjh98ij_U	NM_006417.3	10561	IFI44	Homo sapiens interferon-induced protein 44 (IFI44), mRNA.	499.565	1720.45	1052.19	2295.64
lWZoglJ7V_kuP2gO7Q	NM_153715.2	3206	HOXA10	Homo sapiens homeobox A10 (HOXA10), transcript variant 2, mRNA.	178.488	240.221	177.96	125.926
cXl3juDSlTwIber_CU	NM_006426.1	10570	DPYSL4	Homo sapiens dihydropyrimidinase-like 4 (DPYSL4), mRNA.	94.673	451.073	427.329	283.378
rXfTkN64kuuSmqJSIA	NM_014314.3	23586	DDX58	Homo sapiens DEAD (Asp-Glu-Ala-Asp) box polypeptide 58 (DDX58), mRNA.	97.7051	311.429	223.805	455.857
Ef2IiC.CfRQ5514UOg	NM_018334.3	54674	LRRN3	Homo sapiens leucine rich repeat neuronal 3 (LRRN3), mRNA.	43.3268	165.049	138.975	48.3732
9kYHoe7kGf.qIOO1W8	NM_000527.2	3949	LDLR	Homo sapiens low density lipoprotein receptor (familial hypercholesterolemia) (LDLR), mRNA.	1115.85	936.946	942.888	2003.97
Be6D8_klCg7tQhE54o	NM_021005.2	7026	NR2F2	Homo sapiens nuclear receptor subfamily 2, group F, member 2 (NR2F2), mRNA.	269.517	442.167	632.045	285.851
Qr50FTPPp7E160feH0	NM_006033.2	9388	LIPG	Homo sapiens lipase, endothelial (LIPG), mRNA.	213.566	333.73	502.726	334.065
NtzP7AUIhaeruunRl4	NM_198276.1	200728	TMEM17	Homo sapiens transmembrane protein 17 (TMEM17), mRNA.	1942.64	1853.59	2101.65	2703.22
uu3qV6J6jhPi.ieeF4	NM_006986.3	9500	MAGED1	Homo sapiens melanoma antigen family D, 1 (MAGED1), transcript variant 2, mRNA.	1946.93	2079.44	1530.37	1634.71
i9GC.vTSHXuQf1Q7pc	NM_001078.2	7412	VCAM1	Homo sapiens vascular cell adhesion molecule 1 (VCAM1), transcript variant 1, mRNA.	574.036	1498.7	2874.15	1184.2
iqEd7FVpIV.UHRBQwI	NM_013953.3	7849	PAX8	Homo sapiens paired box 8 (PAX8), transcript variant PAX8D, mRNA.	179.007	643.425	627.595	360.479
lpeo0F6ntREgBABUFA	NM_144729.1	11221	DUSP10	Homo sapiens dual specificity phosphatase 10 (DUSP10), transcript variant 3, mRNA.	275.251	766.643	645.125	441.358
KC1J.AOeT5.qUieyXo	NM_152629.3	169792	GLIS3	Homo sapiens GLIS family zinc finger 3 (GLIS3), transcript variant 2, mRNA.	392.961	570.16	499.111	390.413
0IiH14JJlUUJ0Il01k	NM_001032409.1	4938	OAS1	Homo sapiens 2',5'-oligoadenylate synthetase 1, 40/46kDa (OAS1), transcript variant 3, mRNA.	17.0584	267.836	132.608	378.265
3XfUx6yOYD83uTgKtE	NM_005010.3	4897	NRCAM	Homo sapiens neuronal cell adhesion molecule (NRCAM), transcript variant 2, mRNA.	4.3374	125.112	117.712	538.895

## Sheet: green
nuID	RefSeq_ID	Entrez_Gene_ID	Symbol	Definition	U.Veh	D.Veh	D.VD3	D.Dex
BdXlXor7fQnuh96j_Q	NM_004419.3	1847	DUSP5	Homo sapiens dual specificity phosphatase 5 (DUSP5), mRNA.	478.559	1297.71	1461.22	1783.41
NZ6BfqQoIO4kIsiIuU	NM_080657.4	91543	RSAD2	Homo sapiens radical S-adenosyl methionine domain containing 2 (RSAD2), mRNA.	6.73657	61.6698	18.5516	164.326
ox.n9edeNdPlSuGlqk	NM_002231.3	3732	CD82	Homo sapiens CD82 molecule (CD82), transcript variant 1, mRNA.	101.811	382.879	326.886	214.522
liJGmnIJXygEr57750	NM_138803.2	130940	CCDC148	Homo sapiens coiled-coil domain containing 148 (CCDC148), mRNA.	32.5372	183.616	122.211	82.8772
6VQofeoEor24T2icXg	NM_004563.2	5106	PCK2	Homo sapiens phosphoenolpyruvate carboxykinase 2 (mitochondrial) (PCK2), nuclear gene encoding mitochondrial protein, transcript variant 1, mRNA.	662.072	507.195	504.665	802.894
xXt7d1N7_uqsieNSJE	NM_001909.3	1509	CTSD	Homo sapiens cathepsin D (CTSD), mRNA.	417.082	1316.2	1161.26	815.028
uSOeO.sK1rqlOKCCKI	NM_170736.1	3772	KCNJ15	Homo sapiens potassium inwardly-rectifying channel, subfamily J, member 15 (KCNJ15), transcript variant 1, mRNA.	3.54072	21.6261	20.209	93.9126
QeSdz1iV8kVPWFMsw0	NM_014333.3	23705	CADM1	Homo sapiens cell adhesion molecule 1 (CADM1), transcript variant 1, mRNA.	864.858	1090.86	1121.87	626.558
6pTl3nUx.oCggV0unU	NM_174889.3	91942	NDUFAF2	Homo sapiens NADH dehydrogenase (ubiquinone) 1 alpha subcomplex, assembly factor 2 (NDUFAF2), mRNA.	1007.76	641.703	729.356	913.43
90.3m.Uk5X6AIdX8tU	NM_012118.2	25819	CCRN4L	Homo sapiens CCR4 carbon catabolite repression 4-like (S. cerevisiae) (CCRN4L), mRNA.	245.066	205.216	218.086	338.473
Kdsnv6jvn8LhotRCNg	NM_001033030.1	55179	FAIM	Homo sapiens Fas apoptotic inhibitory molecule (FAIM), transcript variant 1, mRNA.	351.399	240.336	284.909	395.475
KKfp6gBKUOVaQgK_I0	NM_001007544.1	440712	C1orf186	Homo sapiens chromosome 1 open reading frame 186 (C1orf186), mRNA.	92.7208	175.624	154.583	293.377
WUTbfV7VDYUuzYaeLk	NM_005564.3	3934	LCN2	Homo sapiens lipocalin 2 (LCN2), mRNA.	0.119544	400.58	714.697	226.152
reuQpfFJXJdyR93C5Q	NM_003060.2	6584	SLC22A5	Homo sapiens solute carrier family 22 (organic cation transporter), member 5 (SLC22A5), mRNA.	118.352	133.765	153.734	233.023
TnRCUz6Vjy6x7eHRu4	NM_014573.2	27346	TMEM97	Homo sapiens transmembrane protein 97 (TMEM97), mRNA.	1267.43	965.697	1328.73	1025.97
ZhRH_ofqJ6p4L53sVM	NM_015675.2	4616	GADD45B	Homo sapiens growth arrest and DNA-damage-inducible, beta (GADD45B), mRNA.	179.527	106.888	100.294	256.955
Wk6rmu6qk7nl77zq.8	NM_004335.2	684	BST2	Homo sapiens bone marrow stromal cell antigen 2 (BST2), mRNA.	3.14319	990.032	514.709	1227.48
TT1S4VferlBx4ooMfk	NM_024580.5	79631	EFTUD1	Homo sapiens elongation factor Tu GTP binding domain containing 1 (EFTUD1), transcript variant 1, mRNA.	134.003	177.043	398.58	175.591
xiebfnKn1V91U1a3Ug	NM_012109.1	25789	C19orf4	Homo sapiens chromosome 19 open reading frame 4 (C19orf4), mRNA.	13.7884	55.0072	148.919	29.8494
fcV3S0U75If1e3op0U	NM_004510.2	3431	SP110	Homo sapiens SP110 nuclear body protein (SP110), transcript variant b, mRNA.	339.247	1111.63	843.374	2017.09
fIouv7hCaDUDpPYunU	NM_003937.2	8942	KYNU	Homo sapiens kynureninase (L-kynurenine hydrolase) (KYNU), transcript variant 1, mRNA.	60.2397	416.774	487.287	260.284
E6_UohJCQJSShOC_c8	NM_001042465.1	5660	PSAP	Homo sapiens prosaposin (PSAP), transcript variant 2, mRNA.	2543.09	5434.94	4860.22	3667.65
6V7eMioFXseB.u_FMk	NM_031469.2	83699	SH3BGRL2	Homo sapiens SH3 domain binding glutamic acid-rich protein like 2 (SH3BGRL2), mRNA.	328.352	438.56	468.198	277.612
0rADnndJdUQ8BZO43U	NM_004104.4	2194	FASN	Homo sapiens fatty acid synthase (FASN), mRNA.	1078.18	876.685	748.594	1510.92
HrlFBU.7lE5C.4MKOs	NM_001854.3	1301	COL11A1	Homo sapiens collagen, type XI, alpha 1 (COL11A1), transcript variant A, mRNA.	409.378	579.118	301.776	553.969
ruBeOoF3e4RXW735eU	NM_176096.1	80279	CDK5RAP3	Homo sapiens CDK5 regulatory subunit associated protein 3 (CDK5RAP3), mRNA.	696.333	976.715	833.028	655.341
rfgpce01ECdf.xqTVM	NM_080424.1	3431	SP110	Homo sapiens SP110 nuclear body protein (SP110), transcript variant c, mRNA.	18.8699	98.2665	52.8489	189.109
QEpXPUlV_fR3FoSGkk	NM_016582.1	51296	SLC15A3	Homo sapiens solute carrier family 15, member 3 (SLC15A3), mRNA.	97.9215	427.056	278.637	549.505
f10lHoqP2FM.tP6OJ4	NM_014988.1	22998	LIMCH1	Homo sapiens LIM and calponin homology domains 1 (LIMCH1), mRNA.	264.48	1146.81	927.433	666.419
KeS7W84uUAN7fgpJxE	NM_002923.1	5997	RGS2	Homo sapiens regulator of G-protein signalling 2, 24kDa (RGS2), mRNA.	89.8967	112.876	234.298	242.21
WLF_H_9Ek7KuOJHRD4	NM_000067.1	760	CA2	Homo sapiens carbonic anhydrase II (CA2), mRNA.	36.5394	112.82	363.097	64.0735
ouy5EZGrv3u5y_ffnk	NM_001020820.1	91663	MYADM	Homo sapiens myeloid-associated differentiation marker (MYADM), transcript variant 4, mRNA.	3955.95	3013.28	3464.74	4228.8
E16U4oQA8eLpXwIqC8	NM_138373.3	91663	MYADM	Homo sapiens myeloid-associated differentiation marker (MYADM), transcript variant 2, mRNA.	424.776	267.976	311.997	397.632
H96_UohJCQJSShOC_c	NM_002778.2	5660	PSAP	Homo sapiens prosaposin (PSAP), transcript variant 1, mRNA.	2761.26	5583.44	5112.38	3617.43
uVwtXd.AgfeatId4JY	NM_198594.1	114897	C1QTNF1	Homo sapiens C1q and tumor necrosis factor related protein 1 (C1QTNF1), mRNA.	126.034	1550.09	1452.93	830.113
0mV7gXjqBd3uEV1u98	NM_025197.2	80279	CDK5RAP3	Homo sapiens CDK5 regulatory subunit associated protein 3 (CDK5RAP3), transcript variant 2, mRNA.	624.844	878.813	790.727	597.348
iqLR_Of0rw0ic6ucSk	NM_033255.2	94240	EPSTI1	Homo sapiens epithelial stromal interaction 1 (breast) (EPSTI1), transcript variant 2, mRNA.	225.329	1083.68	804.722	2187.25
Kpkrqeh9xeV0Ku7M_w	NM_001024844.1	3732	CD82	Homo sapiens CD82 molecule (CD82), transcript variant 2, mRNA.	275.553	1372.73	1121.62	764.401
rojT1S4VferlBx4ooM	NM_024580.5	79631	EFTUD1	Homo sapiens elongation factor Tu GTP binding domain containing 1 (EFTUD1), transcript variant 1, mRNA.	170.371	204.537	442.422	213.429
Eo.0e9wnVbhe64pgKg	NM_004510.2	3431	SP110	Homo sapiens SP110 nuclear body protein (SP110), transcript variant b, mRNA.	307.476	1040.28	750.846	1873.75

## Sheet: turquoise
nuID	RefSeq_ID	Entrez_Gene_ID	Symbol	Definition	U.Veh	D.Veh	D.VD3	D.Dex
0tJ6OFIueAVElEJLUg	NM_000582.2	6696	SPP1	Homo sapiens secreted phosphoprotein 1 (SPP1), transcript variant 2, mRNA.	323.59	4338.12	5069.46	1731.04
BvIpQQ9yzp__kCLnEU	NM_018976.3	54407	SLC38A2	Homo sapiens solute carrier family 38, member 2 (SLC38A2), mRNA.	511.869	615.437	810.421	1048.51
ug5zTXn5e1P7oEk3rg	NM_005824.1	10234	LRRC17	Homo sapiens leucine rich repeat containing 17 (LRRC17), transcript variant 2, mRNA.	858.843	1392.9	1119.06	932.807
inpuVO_SM.1YvVSDo4	NM_004567.2	5210	PFKFB4	Homo sapiens 6-phosphofructo-2-kinase/fructose-2,6-biphosphatase 4 (PFKFB4), mRNA.	478.366	1240.16	1242.28	776.843
o7oAl3_82l_7SStOtU	NM_003688.1	8573	CASK	Homo sapiens calcium/calmodulin-dependent serine protein kinase (MAGUK family) (CASK), mRNA.	304.186	724.616	684.644	481.395
6ut.eiK8ytHXql36tU	NM_002658.2	5328	PLAU	Homo sapiens plasminogen activator, urokinase (PLAU), mRNA.	1696.55	3517.35	3453.3	1546.61
xnrvkiorQbi.o3fsZI	NM_001040002.1	4222	MEOX1	Homo sapiens mesenchyme homeobox 1 (MEOX1), transcript variant 3, mRNA.	565.077	487.762	318.138	126.675
9WOecee.eu34QMXnU0	NM_152369.2	126969	SLC44A3	Homo sapiens solute carrier family 44, member 3 (SLC44A3), mRNA.	111.712	300.799	213.651	181.564
ZSFJ1zeO1FZ19W1xxE	NM_006158.2	4747	NEFL	Homo sapiens neurofilament, light polypeptide 68kDa (NEFL), mRNA.	163.794	299.98	187.76	226.141
3FdydU_nghHgslRV5I	NM_017823.3	54935	DUSP23	Homo sapiens dual specificity phosphatase 23 (DUSP23), mRNA.	1264.9	1442.23	1749.93	2112.17
0Xp5AqKP3maruK6Mf4	NM_152550.2	153769	SH3RF2	Homo sapiens SH3 domain containing ring finger 2 (SH3RF2), mRNA.	286.09	414.917	682.384	292.606
Nrlw71O3gv5VLnEb6I	NM_000240.2	4128	MAOA	Homo sapiens monoamine oxidase A (MAOA), nuclear gene encoding mitochondrial protein, mRNA.	392.276	132.093	182.817	283.486
BUl06gtekS._wJX5Ek	NM_000358.1	7045	TGFBI	Homo sapiens transforming growth factor, beta-induced, 68kDa (TGFBI), mRNA.	10596.7	8223.41	7521.07	4891.85
fAEA0FqFUn.SB5KgEk	NM_001031683.1	3437	IFIT3	Homo sapiens interferon-induced protein with tetratricopeptide repeats 3 (IFIT3), mRNA.	90.9835	311.85	134.13	433.161
ZrKae7h3LfpVKCYKBA	NM_138440.2	114990	VASN	Homo sapiens vasorin (VASN), mRNA.	798.518	1155.97	807.399	572.561
9fClEek3V4X3UqEgko	NM_000961.3	5740	PTGIS	Homo sapiens prostaglandin I2 (prostacyclin) synthase (PTGIS), mRNA.	223.184	208.793	202.726	45.5558
l4OKUNCFIIFHQkjVJU	NM_152649.1	197259	MLKL	Homo sapiens mixed lineage kinase domain-like (MLKL), mRNA.	212.849	214.773	210.97	368.949
NXQuRd3rwVAd5CAke4	NM_017784.3	114884	OSBPL10	Homo sapiens oxysterol binding protein-like 10 (OSBPL10), mRNA.	351.3	306.764	272.448	505.557
xeQoSHgqe4krsKnVE0	NM_023942.1	65999	LRRC61	Homo sapiens leucine rich repeat containing 61 (LRRC61), mRNA.	220.629	170.011	288.087	138.997
KLl5qhKHur9_tEXu_s	NM_001006625.1	10630	PDPN	Homo sapiens podoplanin (PDPN), transcript variant 4, mRNA.	248.107	338.428	488.435	343.838
cFS454rTueg57P6FEQ	NM_145693.1	23175	LPIN1	Homo sapiens lipin 1 (LPIN1), mRNA.	301.991	568.564	515.589	801.987
up7nZVehL4n_jzfXfQ	NM_016613.4	51313	C4orf18	Homo sapiens chromosome 4 open reading frame 18 (C4orf18), transcript variant 2, mRNA.	24.9795	92.7688	56.2008	26.1764
Z0Uqg6eo.dpHeTTU38	NM_006486.2	2192	FBLN1	Homo sapiens fibulin 1 (FBLN1), transcript variant D, mRNA.	20.4117	23.7448	18.844	80.5873
xd6Z60LRKEWCAU0bEY	NM_004105.3	2202	EFEMP1	Homo sapiens EGF-containing fibulin-like extracellular matrix protein 1 (EFEMP1), transcript variant 1, mRNA.	671.308	339.036	209.489	594.539
oid6lfUuflFcTHf7ek	NM_016817.2	4939	OAS2	Homo sapiens 2'-5'-oligoadenylate synthetase 2, 69/71kDa (OAS2), transcript variant 1, mRNA.	76.3531	1389.29	629.951	2074.79
NqwsZB8f9RQIHtJJ5c	NM_006636.3	10797	MTHFD2	Homo sapiens methylenetetrahydrofolate dehydrogenase (NADP+ dependent) 2, methenyltetrahydrofolate cyclohydrolase (MTHFD2), nuclear gene encoding mitochondrial protein, transcript variant 1, mRNA.	514.749	486.154	616.595	709.692
ZEObIyCCVRqJSjqHrY	NM_002775.3	5654	HTRA1	Homo sapiens HtrA serine peptidase 1 (HTRA1), mRNA.	25.1052	132.804	274.724	131.627
WwEX2r5JUYXRevUsUc	XM_001128725.1	7364	UGT2B7	PREDICTED: Homo sapiens UDP glucuronosyltransferase 2 family, polypeptide B7 (UGT2B7), mRNA.	36.2985	157.555	93.8059	316.56
iQuv5dPl.lE3gvdJJE	NM_147189.2	90362	FAM110B	Homo sapiens family with sequence similarity 110, member B (FAM110B), mRNA.	28.7236	148.127	142.673	48.5257
3EKQ5xffz1V.gcX_C0	NM_153267.3	256691	MAMDC2	Homo sapiens MAM domain containing 2 (MAMDC2), mRNA.	781.477	3060.78	2267.63	2641.24
r9efTVf1J1X1Z4iUf0	NM_207393.1	388555	IGFL3	Homo sapiens IGF-like family member 3 (IGFL3), mRNA.	13.3929	20.6313	84.2732	10.1741
K.qs6qi794Xn_SG5dY	NM_020639.2	54101	RIPK4	Homo sapiens receptor-interacting serine-threonine kinase 4 (RIPK4), mRNA.	192.68	286.778	224.542	152.801
EUn0lKhANV1QFHdRJ8	NM_003851.2	8804	CREG1	Homo sapiens cellular repressor of E1A-stimulated genes 1 (CREG1), mRNA.	336.081	494.926	486.404	327.28
9_Ska6E56Ezny_vSoU	NM_019005.3	54468	MIOS	Homo sapiens missing oocyte, meiosis regulator, homolog (Drosophila) (MIOS), mRNA.	155.939	118.861	98.8434	273.689
oSpKX73ge.Z94e8BFg	NM_004772.1	9315	C5orf13	Homo sapiens chromosome 5 open reading frame 13 (C5orf13), mRNA.	1189.13	2092.35	2346.29	1546.98
iFeSJzriu6MKfK5Sns	NM_002827.2	5770	PTPN1	Homo sapiens protein tyrosine phosphatase, non-receptor type 1 (PTPN1), mRNA.	967.245	1236.5	1317.62	1823.66
u13XAdPf11Eo_f7U3U	NM_198859.2	166336	PRICKLE2	Homo sapiens prickle homolog 2 (Drosophila) (PRICKLE2), mRNA.	508.506	1507.64	1420.6	955.532
o0Fy0SJJFxVddf1EXk	NM_001920.3	1634	DCN	Homo sapiens decorin (DCN), transcript variant A1, mRNA.	2.61411	50.9534	44.9602	192.139
WZ7p6KynL6jqScJLfc	NM_001635.2	273	AMPH	Homo sapiens amphiphysin (AMPH), transcript variant 1, mRNA.	215.308	287.011	246.229	178.556
WGrahFLgH4FqC6ihsg	NM_022740.2	28996	HIPK2	Homo sapiens homeodomain interacting protein kinase 2 (HIPK2), mRNA.	224.001	203.209	236.136	407.228
ZW7iUtSirsL3g69fng	NM_015529.2	26002	MOXD1	Homo sapiens monooxygenase, DBH-like 1 (MOXD1), transcript variant 2, mRNA.	1012.52	1346.56	1280.77	926.108
rItcu7lcV6dKfep3iA	NM_004345.3	820	CAMP	Homo sapiens cathelicidin antimicrobial peptide (CAMP), mRNA.	-6.93289	-2.53894	125.459	-3.03407
Nyg7UU4H4xtbu1SOe0	NM_005063.4	6319	SCD	Homo sapiens stearoyl-CoA desaturase (delta-9-desaturase) (SCD), mRNA.	351.794	1127.99	1085.68	2566.28
055155VOJ7lC7lSp5M	NM_005946.2	4489	MT1A	Homo sapiens metallothionein 1A (MT1A), mRNA.	13016.3	10924.3	9982.32	14550.4
HRHtFKvP5NQqJ6D4sU	NM_012342.2	25805	BAMBI	Homo sapiens BMP and activin membrane-bound inhibitor homolog (Xenopus laevis) (BAMBI), mRNA.	503.7	451.07	386.533	728.902
9qrtTum7u4uIf.x5tU	NM_001017529.1	55615	PRR5	Homo sapiens proline rich 5 (renal) (PRR5), transcript variant 5, mRNA.	215.718	304.272	225.188	169.086
ilu.n9YkuBeOiuE0ek	NM_018317.1	55296	TBC1D19	Homo sapiens TBC1 domain family, member 19 (TBC1D19), mRNA.	112.248	169.606	170.565	338.407
fhrMp_N7fnz75VeZck	NM_032782.3	84868	HAVCR2	Homo sapiens hepatitis A virus cellular receptor 2 (HAVCR2), mRNA.	425.749	497.308	426.974	274.292
o9cnRMlQCrmKiK6PFI	NM_006832.1	10979	FERMT2	Homo sapiens fermitin family homolog 2 (Drosophila) (FERMT2), mRNA.	2164.01	1344.44	1679.95	1824.72
QrnX77Xrv56Dqjf5Jc	NM_173674.1	285761	DCBLD1	Homo sapiens discoidin, CUB and LCCL domain containing 1 (DCBLD1), mRNA.	169.224	152.625	166.813	292.148
rr6UXQ0UlCOvn_1FIo	NM_001406.3	1949	EFNB3	Homo sapiens ephrin-B3 (EFNB3), mRNA.	187.303	145.258	123.836	72.9511
EZ7hPZxEoTTmzl0p5E	NM_002317.3	4015	LOX	Homo sapiens lysyl oxidase (LOX), mRNA.	232.771	564.948	700.112	1583.21
xbqLufulXSAjLeenXI	NM_001013642.2	388610	TRNP1	Homo sapiens TMF1-regulated nuclear protein 1 (TRNP1), mRNA.	512.541	923.587	879.117	1359.76
fiJz6LiJ4rtfBR.93U	NM_024841.3	79899	FLJ14213	Homo sapiens protor-2 (FLJ14213), mRNA.	43.209	124.758	277.09	148.295
BU_IInUUkheOXOBERI	NM_001008405.1	55973	BCAP29	Homo sapiens B-cell receptor-associated protein 29 (BCAP29), transcript variant 1, mRNA.	278.165	283.356	308.019	421.115
lp2dShffRCOH52e8Xk	NM_001008530.1	5641	LGMN	Homo sapiens legumain (LGMN), transcript variant 2, mRNA.	355.048	1039.01	898.731	683.822
ouF0SwE3eX_Xu7veqg	NM_020152.2	56911	C21orf7	Homo sapiens chromosome 21 open reading frame 7 (C21orf7), mRNA.	158.98	571.704	436.565	330.628
xHJLRIF7XVKe9eKXhQ	NM_003637.3	8515	ITGA10	Homo sapiens integrin, alpha 10 (ITGA10), mRNA.	-1.56801	5.786	3.66534	125.662
9nXuF7Sp4fRd503S.U	NM_014298.3	23475	QPRT	Homo sapiens quinolinate phosphoribosyltransferase (QPRT), mRNA.	646.595	1468.17	947.522	1180.07
3vO_ke70Rk61URVSvo	NM_015282.1	23332	CLASP1	Homo sapiens cytoplasmic linker associated protein 1 (CLASP1), mRNA.	434.598	542.002	808.608	542.617
iqkxJTFPeCu3zdd43I	NM_000331.3	6288	SAA1	Homo sapiens serum amyloid A1 (SAA1), transcript variant 1, mRNA.	28.4757	695.057	574.697	1362.07
Q0R16neBERlJ13eCYc	NM_000478.3	249	ALPL	Homo sapiens alkaline phosphatase, liver/bone/kidney (ALPL), transcript variant 1, mRNA.	28.1033	25.0905	47.4253	107.811
9lUF6j54kqCf5O_dwo	NM_001031683.1	3437	IFIT3	Homo sapiens interferon-induced protein with tetratricopeptide repeats 3 (IFIT3), mRNA.	455.26	1199.17	586.956	1659.82
Z6qP.S6BX5VQO2FJVQ	NM_004723.2	9181	ARHGEF2	Homo sapiens rho/rac guanine nucleotide exchange factor (GEF) 2 (ARHGEF2), mRNA.	499.372	612.062	706.017	847.595
KGQsQrgnrogmpvW4jU	NM_015710.3	29997	GLTSCR2	Homo sapiens glioma tumor suppressor candidate region gene 2 (GLTSCR2), mRNA.	3655.27	2550.44	2604.88	1800.07
KnEn78Gku09V.kew4o	NM_004093.2	1948	EFNB2	Homo sapiens ephrin-B2 (EFNB2), mRNA.	704.41	543.378	535.823	939.09
0VIkf5B1erCKhhF3r8	NM_001430.3	2034	EPAS1	Homo sapiens endothelial PAS domain protein 1 (EPAS1), mRNA.	544.259	1432.22	2189.82	1193.13
0Aul6ne_u5u9bpoiCA	NM_018649.2	55506	H2AFY2	Homo sapiens H2A histone family, member Y2 (H2AFY2), mRNA.	1548.83	1560.44	1476.61	1155.71
cirnj65.10p30_v1Co	NM_182507.2	144501	KRT80	Homo sapiens keratin 80 (KRT80), transcript variant 1, mRNA.	1261.12	813.813	783.38	521.324
uske9697_RlLqiIMCI	NM_153690.4	131583	FAM43A	Homo sapiens family with sequence similarity 43, member A (FAM43A), mRNA.	38.8188	84.7871	716.693	66.6633
upa05UE630_is0HsII	NM_001072.3	54578	UGT1A6	Homo sapiens UDP glucuronosyltransferase 1 family, polypeptide A6 (UGT1A6), transcript variant 1, mRNA.	215.001	738.125	478.808	581.401
0rVTuXvvSV3d_9X94k	NM_002959.4	6272	SORT1	Homo sapiens sortilin 1 (SORT1), mRNA.	517.725	662.888	685.774	977.544
N4OCV6LHOJqV4h6eeE	NM_001548.3	3434	IFIT1	Homo sapiens interferon-induced protein with tetratricopeptide repeats 1 (IFIT1), transcript variant 2, mRNA.	586.696	1666.64	706.017	2404.9
cUDufXknRlRSceCoVA	NM_003466.3	7849	PAX8	Homo sapiens paired box 8 (PAX8), transcript variant PAX8A, mRNA.	817.763	2001.64	1915.45	1335.03
NX9EfunjuDnhYBOiNU	NM_005531.1	3428	IFI16	Homo sapiens interferon, gamma-inducible protein 16 (IFI16), mRNA.	234.603	520.164	347.937	465.898
3gLtQ7deUpd7dSDkZo	NM_006227.2	5360	PLTP	Homo sapiens phospholipid transfer protein (PLTP), transcript variant 1, mRNA.	22.4523	438.603	347.219	219.129
30dxWiL9Wfr4ET6XSg	NM_001002857.1	302	ANXA2	Homo sapiens annexin A2 (ANXA2), transcript variant 2, mRNA.	1822.33	1575.13	1559.59	2574.61
QH16i4VJvPXl10dc90	NM_138371.1	91523	FAM113B	Homo sapiens family with sequence similarity 113, member B (FAM113B), mRNA.	245.066	388.534	311.997	222.925
o5RKSV6hMoJ6iQoCrc	NM_012423.2	23521	RPL13A	Homo sapiens ribosomal protein L13a (RPL13A), mRNA.	1668.88	1144.87	992.88	669.756
6mtKh4N_Vvzs51O3JU	NM_001038.4	6337	SCNN1A	Homo sapiens sodium channel, nonvoltage-gated 1 alpha (SCNN1A), mRNA.	47.6566	26.575	25.7815	147.617
05VLSnQle6_ygwJe40	NM_018677.2	55902	ACSS2	Homo sapiens acyl-CoA synthetase short-chain family member 2 (ACSS2), transcript variant 1, mRNA.	475.567	1097.44	800.058	1057.56
HuV.XSgvnu.T9.o6Hc	NM_172037.2	157506	RDH10	Homo sapiens retinol dehydrogenase 10 (all-trans) (RDH10), mRNA.	94.1309	589.613	1188.09	203.985
QXiUguq58x1QF_LtSU	NM_023009.4	65108	MARCKSL1	Homo sapiens MARCKS-like 1 (MARCKSL1), mRNA.	1653.49	1923.41	1855.05	1234.86
65Kn60nl70u0EfV5E0	NM_002340.3	4047	LSS	Homo sapiens lanosterol synthase (2,3-oxidosqualene-lanosterol cyclase) (LSS), transcript variant 1, mRNA.	340.039	469.251	423.774	750.448
EnUlXXc.Ah1eRbtFSs	NM_001004333.2	440400	MGC71993	Homo sapiens similar to DNA segment, Chr 11, Brigham & Womens Genetics 0434 expressed (MGC71993), mRNA.	1234.24	1873.11	1561.36	1360.28
Z1Jj2hGjuC1Rnnp1CQ	NM_033520.1	64073	C19orf33	Homo sapiens chromosome 19 open reading frame 33 (C19orf33), mRNA.	856.343	512.905	561.636	816.737
QeeYeOUoQX91SOwEiI	NM_005949.2	4494	MT1F	Homo sapiens metallothionein 1F (MT1F), mRNA.	2882.91	2713.23	2205.22	1624.87
opAhUCUh9VA9cJdepE	NM_206966.2	389336	C5orf46	Homo sapiens chromosome 5 open reading frame 46 (C5orf46), mRNA.	-3.88178	40.433	115.507	43.7394
N_flnpOXig7P6f48RE	NM_001005474.1	64332	NFKBIZ	Homo sapiens nuclear factor of kappa light polypeptide gene enhancer in B-cells inhibitor, zeta (NFKBIZ), transcript variant 2, mRNA.	1779.12	4610.58	4726.07	3347.87
l1eve9T.iYD6X6gAUY	NM_003764.2	8676	STX11	Homo sapiens syntaxin 11 (STX11), mRNA.	311.759	245.762	206.711	395.912
0Uu3XrB6Bd14qoNeuc	NM_003407.2	7538	ZFP36	Homo sapiens zinc finger protein 36, C3H type, homolog (mouse) (ZFP36), mRNA.	163.899	145.149	208.1	257.977
xgiWrpJ4SKCWdAxfRA	NM_003255.4	7077	TIMP2	Homo sapiens TIMP metallopeptidase inhibitor 2 (TIMP2), mRNA.	1530.59	3174.45	2908.1	2249.61
rupwjK1x5AUVdTP1sU	NM_006820.1	10964	IFI44L	Homo sapiens interferon-induced protein 44-like (IFI44L), mRNA.	94.9981	1261.61	499.552	1989.2
HCnY15iCgut3lSXlF8	NM_002087.2	2896	GRN	Homo sapiens granulin (GRN), mRNA.	841.983	2130.86	1687.28	1362.97
fIlYItAFdDvV153XlU	NM_020190.2	56944	OLFML3	Homo sapiens olfactomedin-like 3 (OLFML3), mRNA.	27.7305	143.379	95.6482	40.6526
W6E3_opbz3lRZFdb00	NM_006291.2	7127	TNFAIP2	Homo sapiens tumor necrosis factor, alpha-induced protein 2 (TNFAIP2), mRNA.	167.555	187.602	167.845	105.242
6S5_kXoLK6SO8GV9dU	NM_000391.3	1200	TPP1	Homo sapiens tripeptidyl peptidase I (TPP1), mRNA.	322.497	994.803	753.098	655.475
ulb4fPU_bd5.Ks6.rY	NM_032866.3	84952	CGNL1	Homo sapiens cingulin-like 1 (CGNL1), mRNA.	447.023	787.173	611.092	404.531
BuNld8A_kue9fueVe0	NM_001001936.1	84632	AFAP1L2	Homo sapiens actin filament associated protein 1-like 2 (AFAP1L2), transcript variant 1, mRNA.	233.992	239.674	513.74	216.794
0p6J6iK54nBLlBC518	NM_020247.4	56997	CABC1	Homo sapiens chaperone, ABC1 activity of bc1 complex homolog (S. pombe) (CABC1), nuclear gene encoding mitochondrial protein, mRNA.	135.381	307.555	247.604	156.588
Z0hYgkq4iPcGHo55yw	NM_020808.3	57568	SIPA1L2	Homo sapiens signal-induced proliferation-associated 1 like 2 (SIPA1L2), mRNA.	109.027	716.483	621.485	359.611
HUujYTBYbkl6gcTXQo	NM_005576.2	4016	LOXL1	Homo sapiens lysyl oxidase-like 1 (LOXL1), mRNA.	402.25	289.32	246.138	174.128
oV9YmmXCX_W4k5EeIM	NM_001300.4	1316	KLF6	Homo sapiens Kruppel-like factor 6 (KLF6), transcript variant 2, mRNA.	3292.21	3405.86	3148.32	6469.76
916TUi4S4HwkDxXXFQ	NM_004105.3	2202	EFEMP1	Homo sapiens EGF-containing fibulin-like extracellular matrix protein 1 (EFEMP1), transcript variant 1, mRNA.	988.527	703.875	522.895	1271.18
WvrjXT1L9QJiKJfeJI	NM_001037954.2	85458	DIXDC1	Homo sapiens DIX domain containing 1 (DIXDC1), transcript variant 1, mRNA.	303.986	194.611	175.622	516.123
EUAD7d6Qy8X1SMStVU	NM_002535.2	4939	OAS2	Homo sapiens 2'-5'-oligoadenylate synthetase 2, 69/71kDa (OAS2), transcript variant 2, mRNA.	9.6745	150.58	66.5397	237.218
NmhkRKIAl8SOdOoKu4	NM_001008490.1	1316	KLF6	Homo sapiens Kruppel-like factor 6 (KLF6), transcript variant 1, mRNA.	1304.33	1124.95	864.138	2460.95
BpEvXh6mgj198TRIXk	NM_015704.1	27351	PPPDE2	Homo sapiens PPPDE peptidase domain containing 2 (PPPDE2), mRNA.	326.567	419.087	473.239	609.008
Kf.7Gye8TsqQ3t.Cyo	NM_001005849.1	6613	SUMO2	Homo sapiens SMT3 suppressor of mif two 3 homolog 2 (S. cerevisiae) (SUMO2), transcript variant 2, mRNA.	684.205	642.567	897.441	676.383
NfUlLd7FkbWif23GHs	NM_001453.1	2296	FOXC1	Homo sapiens forkhead box C1 (FOXC1), mRNA.	833.915	2072.83	1635.11	947.467
QiF7uBz4gjaBJ18d4o	NM_178156.1	2530	FUT8	Homo sapiens fucosyltransferase 8 (alpha (1,6) fucosyltransferase) (FUT8), transcript variant 3, mRNA.	249.019	439.833	428.573	245.777
NggnpfYTpxQ55e5N3U	NM_012383.3	26578	OSTF1	Homo sapiens osteoclast stimulating factor 1 (OSTF1), mRNA.	604.937	627.492	626.897	961.242
iohT6U1KA.bEngMyko	NM_003115.3	6675	UAP1	Homo sapiens UDP-N-acteylglucosamine pyrophosphorylase 1 (UAP1), mRNA.	563.646	302.921	419.862	459.458
oINde6XefsSB6gEEfo	NM_000495.3	1287	COL4A5	Homo sapiens collagen, type IV, alpha 5 (COL4A5), transcript variant 1, mRNA.	185.439	1140.35	1102.84	790.824
o3qVxJeiBeiDXEVEgU	NM_199139.1	54739	XAF1	Homo sapiens XIAP associated factor 1 (XAF1), transcript variant 2, mRNA.	57.9799	340.965	166.156	430.857
fJT5UutTN1FE1Xn4lQ	NM_001034838.1	30820	KCNIP1	Homo sapiens Kv channel interacting protein 1 (KCNIP1), transcript variant 3, mRNA.	1038.86	357.318	218.732	189.019
03pfnDpBIICp9.m61U	NM_016463.5	51523	CXXC5	Homo sapiens CXXC finger 5 (CXXC5), mRNA.	2434.95	2196	1698.23	1514.31
3TqnUoJezRe7C_s.qQ	NM_015002.2	23014	FBXO21	Homo sapiens F-box protein 21 (FBXO21), transcript variant 2, mRNA.	988.252	1119.29	1090.21	771.587
ot7Ure1V501SjlHRP8	NM_004598.3	6695	SPOCK1	Homo sapiens sparc/osteonectin, cwcv and kazal-like domains proteoglycan (testican) 1 (SPOCK1), mRNA.	356.527	1640.9	1425.34	672.267
0nu9VB3veZGASze.ik	NM_018131.3	55165	CEP55	Homo sapiens centrosomal protein 55kDa (CEP55), mRNA.	1133.2	209.058	284	368.411
9go67XHujio4EKo6f4	NM_198057.2	1831	TSC22D3	Homo sapiens TSC22 domain family, member 3 (TSC22D3), transcript variant 1, mRNA.	78.1091	87.4073	73.807	241.784
E6_UohJCQJSShOC_c8	NM_001042465.1	5660	PSAP	Homo sapiens prosaposin (PSAP), transcript variant 2, mRNA.	2543.09	5434.94	4860.22	3667.65
osGi.IlKnjn_u6Ukd4	NM_000593.5	6890	TAP1	Homo sapiens transporter 1, ATP-binding cassette, sub-family B (MDR/TAP) (TAP1), mRNA.	782.875	1736.09	1309.64	2470.91
i5G1vP0uH61bq3JfVU	NM_000094.2	1294	COL7A1	Homo sapiens collagen, type VII, alpha 1 (epidermolysis bullosa, dystrophic, dominant and recessive) (COL7A1), mRNA.	3148.6	5689.76	5358.66	4017.31
HLhL9JyhgSiu0h54JY	NM_022346.3	64151	NCAPG	Homo sapiens non-SMC condensin I complex, subunit G (NCAPG), mRNA.	703.565	169.939	237.147	301.77
WicBF9q_SVGF0Xr1LE	XM_001128725.1	7364	UGT2B7	PREDICTED: Homo sapiens UDP glucuronosyltransferase 2 family, polypeptide B7 (UGT2B7), mRNA.	21.5617	87.9262	59.0586	271.27
lbn6r0nrintXsoICd4	NM_001002857.1	302	ANXA2	Homo sapiens annexin A2 (ANXA2), transcript variant 2, mRNA.	702.063	537.984	555.144	919.09
HRSSf1Sfd7irR55UeQ	NM_000156.4	2593	GAMT	Homo sapiens guanidinoacetate N-methyltransferase (GAMT), transcript variant 1, mRNA.	347.154	1155.31	1133.56	835.595
xbfQo7.nnunXnu1XXo	NM_134268.3	114757	CYGB	Homo sapiens cytoglobin (CYGB), mRNA.	33.9991	179.461	326.886	357.929
rlSFe7XE9UrnEQL.SE	NM_001072.3	54578	UGT1A6	Homo sapiens UDP glucuronosyltransferase 1 family, polypeptide A6 (UGT1A6), transcript variant 1, mRNA.	84.0151	347.214	201.335	278.186
QQ3z1iT1LB..uzsfJ4	NM_001099285.1	5757	PTMA	Homo sapiens prothymosin, alpha (PTMA), transcript variant 1, mRNA.	773.647	507.41	781.045	568.856
W2.Ue0k11ehZunp038	NM_152718.2	220001	VWCE	Homo sapiens von Willebrand factor C and EGF domains (VWCE), mRNA.	-1.30935	164.354	121.063	83.8099
uUu53S5rve4TX_d3hQ	NM_003027.2	6457	SH3GL3	Homo sapiens SH3-domain GRB2-like 3 (SH3GL3), mRNA.	308.074	194.293	156.751	85.0144
ZH5_.l95x0nkZ4kUIk	NM_015529.2	26002	MOXD1	Homo sapiens monooxygenase, DBH-like 1 (MOXD1), transcript variant 2, mRNA.	415.523	504.736	449.249	337.483
xI7v9InKxIoO.nF.Jo	NM_016613.5	51313	C4orf18	Homo sapiens chromosome 4 open reading frame 18 (C4orf18), transcript variant 2, mRNA.	46.9582	119.524	86.2229	33.3066
Ebfrl.7uOZfnjp_E7k	NM_001964.2	1958	EGR1	Homo sapiens early growth response 1 (EGR1), mRNA.	770.569	407.098	514.18	766.286
EUA9TVwg9UjLVJJdVE	NM_001024807.1	333	APLP1	Homo sapiens amyloid beta (A4) precursor-like protein 1 (APLP1), transcript variant 1, mRNA.	23.7191	281.184	275.634	171.596
WkuK2yX.K6CC4q5Ju0	NM_016289.2	51719	CAB39	Homo sapiens calcium binding protein 39 (CAB39), mRNA.	1451.81	2928.18	3196.91	2087.28
0meXkuZ3hfd9O7sDew	NM_014667.1	9686	VGLL4	Homo sapiens vestigial like 4 (Drosophila) (VGLL4), mRNA.	393.059	863.956	870.251	622.804
BnUkX396HpvRdXnS58	NM_004433.3	1999	ELF3	Homo sapiens E74-like factor 3 (ets domain transcription factor, epithelial-specific ) (ELF3), mRNA.	132.199	273.523	220.854	147.046
rTTQfUO3oQdfXvirYk	NM_021013.3	3885	KRT34	Homo sapiens keratin 34 (KRT34), mRNA.	53.6539	88.522	253.828	138.446
iFLBuKHlCzp.tXOHSI	NM_031426.2	83543	AIF1L	Homo sapiens allograft inflammatory factor 1-like (AIF1L), transcript variant 1, mRNA.	263.371	517.225	445.26	308.521
QTio97Ne3dNxH56X14	NM_001701.2	570	BAAT	Homo sapiens bile acid Coenzyme A: amino acid N-acyltransferase (glycine N-choloyltransferase) (BAAT), mRNA.	4.86954	146.57	82.8095	51.9152
fl3HVUn3534V5HsL5U	NM_007266.2	11321	GPN1	Homo sapiens GPN-loop GTPase 1 (GPN1), mRNA.	1404.89	857.033	1420.51	891.905
W_UCp5iK4_IIFpeeO0	NM_182676.1	5360	PLTP	Homo sapiens phospholipid transfer protein (PLTP), transcript variant 2, mRNA.	104.723	2095.82	1814.03	1314.85
xl7UnV3VQgEE4OJB9I	NM_004120.3	2634	GBP2	Homo sapiens guanylate binding protein 2, interferon-inducible (GBP2), mRNA.	45.3231	467.677	653.054	126.342
oTl3uX2dOe.fWHoOX0	NM_022572.2	25953	PNKD	Homo sapiens paroxysmal nonkinesiogenic dyskinesia (PNKD), transcript variant 2, mRNA.	384.538	1057.03	847.166	687.933
QVuVUflxXe15fvPsLk	NM_175842.1	54498	SMOX	Homo sapiens spermine oxidase (SMOX), transcript variant 4, mRNA.	410.354	403.441	417.461	259.259
odF3XHR8CVl4SAUaUQ	NM_000576.2	3553	IL1B	Homo sapiens interleukin 1, beta (IL1B), mRNA.	11.6716	336.979	770.408	30.0285
uUov4NTXqSTHiFeX8A	NM_001165.3	330	BIRC3	Homo sapiens baculoviral IAP repeat-containing 3 (BIRC3), transcript variant 1, mRNA.	178.592	293.686	263.513	614.702
xhfWtwbdEUYaHVfXDA	NM_002220.1	3706	ITPKA	Homo sapiens inositol 1,4,5-trisphosphate 3-kinase A (ITPKA), mRNA.	152.895	192.986	211.987	417.341
ZdI45Se3VG7s869FKo	NM_004117.2	2289	FKBP5	Homo sapiens FK506 binding protein 5 (FKBP5), mRNA.	385.42	252.685	325.083	810.094
BlfRT7oOOV6fwr8nUQ	NM_001206.2	687	KLF9	Homo sapiens Kruppel-like factor 9 (KLF9), mRNA.	447.314	492.652	506.34	816.581
NpT7uXl8uHW6.7iiSI	NM_014853.2	9905	SGSM2	Homo sapiens small G protein signaling modulator 2 (SGSM2), transcript variant 1, mRNA.	1228.46	1629.89	1422.63	1197.04
QIChS5bRNnt3j7VaRQ	NM_001031685.2	7159	TP53BP2	Homo sapiens tumor protein p53 binding protein, 2 (TP53BP2), transcript variant 1, mRNA.	306.778	598.972	562.951	385.552
ZmerQkhARYggpS7rBc	NM_001376.2	1778	DYNC1H1	Homo sapiens dynein, cytoplasmic 1, heavy chain 1 (DYNC1H1), mRNA.	257.415	331.391	371.156	484.984
fVyA8gDQn_pSua6dOU	NM_198271.2	56203	LMOD3	Homo sapiens leiomodin 3 (fetal) (LMOD3), mRNA.	244.863	210.698	271.081	324.742
xX7dOhfRSFxdAkUSTk	NM_001237.2	890	CCNA2	Homo sapiens cyclin A2 (CCNA2), mRNA.	1567.93	156.333	196.413	251.93
l4pUCR_fE13jJ79A7k	NM_002514.2	4856	NOV	Homo sapiens nephroblastoma overexpressed gene (NOV), mRNA.	116.106	274.789	225.372	125.672
in0n9od69_jbtd1V2U	NM_133467.2	163732	CITED4	Homo sapiens Cbp/p300-interacting transactivator, with Glu/Asp-rich carboxy-terminal domain, 4 (CITED4), mRNA.	153.105	517.068	359.602	1194.89
EMSF.koXji4V96J6Uo	NM_014338.3	23761	PISD	Homo sapiens phosphatidylserine decarboxylase (PISD), mRNA.	309.07	752.453	486.227	656.911
9VIIIdSIoJ03igJ4io	NM_178497.2	152816	C4orf26	Homo sapiens chromosome 4 open reading frame 26 (C4orf26), mRNA.	45.908	80.146	101.84	15.9676
BGEbFR3aKIXpERFL0E	NM_000156.4	2593	GAMT	Homo sapiens guanidinoacetate N-methyltransferase (GAMT), transcript variant 1, mRNA.	316.833	995.465	967.339	723.715
THcpENrtDZ3SnUue_0	NM_017631.4	55601	DDX60	Homo sapiens DEAD (Asp-Glu-Ala-Asp) box polypeptide 60 (DDX60), mRNA.	125.928	308.391	220.485	495.47
cB.sgOJSCUKV4vpLpU	NM_001957.1	1909	EDNRA	Homo sapiens endothelin receptor type A (EDNRA), mRNA.	73.2716	250.948	212.357	521.251
QZJ1UNEckE.QufiJTk	NM_003118.2	6678	SPARC	Homo sapiens secreted protein, acidic, cysteine-rich (osteonectin) (SPARC), mRNA.	4247.13	2467.82	2501.95	1854.03
9gQLd6tG.5dOBHp5C4	NM_024429.1	51422	PRKAG2	Homo sapiens protein kinase, AMP-activated, gamma 2 non-catalytic subunit (PRKAG2), transcript variant b, mRNA.	391.884	326.82	277.727	719.606
NIr0Tl7eRPAJ3qCF74	NM_007173.4	11098	PRSS23	Homo sapiens protease, serine, 23 (PRSS23), mRNA.	703.19	979.101	828.888	410.524
rS4lENEUNHkdSXqQwI	NM_032485.4	84515	MCM8	Homo sapiens minichromosome maintenance complex component 8 (MCM8), transcript variant 1, mRNA.	901.076	608.343	735.425	883.974
cyiVF..XDe7uV7BeHo	NM_005228.3	1956	EGFR	Homo sapiens epidermal growth factor receptor (erythroblastic leukemia viral (v-erb-b) oncogene homolog, avian) (EGFR), transcript variant 1, mRNA.	214.181	171.966	187.946	274.613
3t9fhRTT15ePIqfXTo	NM_152703.2	219285	SAMD9L	Homo sapiens sterile alpha motif domain containing 9-like (SAMD9L), mRNA.	128.162	365.613	213.004	617.08
Tr__R9ef.KXowSzRTU	NM_015092.3	23049	SMG1	Homo sapiens PI-3-kinase-related kinase SMG-1 (SMG1), mRNA.	314.247	390.575	377.776	561.306
6ipCUUDxcp4ryIj6Uk	NM_001423.1	2012	EMP1	Homo sapiens epithelial membrane protein 1 (EMP1), mRNA.	372.271	327.475	335.261	826.335
clPfF5V8d4fPqAqIHk	NM_001259.5	1021	CDK6	Homo sapiens cyclin-dependent kinase 6 (CDK6), mRNA.	1654.9	1201.91	1122.64	1668.49
iIIrSSojHBf6A48np0	NM_006536.4	9635	CLCA2	Homo sapiens chloride channel, calcium activated, family member 2 (CLCA2), mRNA.	0.380526	208.604	210.507	107.093
HhElICAKTadJ3SNKEo	NM_199511.1	151887	CCDC80	Homo sapiens coiled-coil domain containing 80 (CCDC80), transcript variant 1, mRNA.	161.179	235.323	97.4885	200.48
0SpIF3ghlHXUJfRXug	NM_000022.2	100	ADA	Homo sapiens adenosine deaminase (ADA), mRNA.	57.5265	179.628	147.406	99.4916
Tpd7ZHBnduvnYe_ze4	NM_025195.2	10221	TRIB1	Homo sapiens tribbles homolog 1 (Drosophila) (TRIB1), mRNA.	368.93	1106.45	1009.58	749.726
Bgi_QDtQKuFA4Yldl0	NM_032413.2	84419	C15orf48	Homo sapiens chromosome 15 open reading frame 48 (C15orf48), transcript variant 2, mRNA.	47.1912	204.001	495.847	79.0387
lJTrf3lXUJ44Kgl.lA	NM_182920.1	56999	ADAMTS9	Homo sapiens ADAM metallopeptidase with thrombospondin type 1 motif, 9 (ADAMTS9), mRNA.	69.8455	118.131	219.286	172.815
ijfUpc6MjSik0eKUok	NM_021034.2	10410	IFITM3	Homo sapiens interferon induced transmembrane protein 3 (1-8U) (IFITM3), mRNA.	2259.18	5619.19	4139.55	8888.95
rd42yg_KLtWX7p4geg	NM_006142.3	2810	SFN	Homo sapiens stratifin (SFN), mRNA.	208.95	83.7153	98.6499	170.151
fHv1pXoog4qKIq.3OE	NM_001543.3	3340	NDST1	Homo sapiens N-deacetylase/N-sulfotransferase (heparan glucosaminyl) 1 (NDST1), mRNA.	530.86	944.784	731.004	591.203
9iV15eon73_grniXg8	NM_052943.2	115572	FAM46B	Homo sapiens family with sequence similarity 46, member B (FAM46B), mRNA.	244.255	78.9703	77.9218	153.698
BCaoirEQ6s3DAx8Iro	NM_000331.3	6288	SAA1	Homo sapiens serum amyloid A1 (SAA1), transcript variant 1, mRNA.	3.54072	68.7734	72.2374	168.315
cy5xKtQTIlq7VQSZUA	NM_001299.4	1264	CNN1	Homo sapiens calponin 1, basic, smooth muscle (CNN1), mRNA.	292.098	293.607	319.762	81.3837
Qd3CE93iu7igtHHXJc	NM_015225.1	23273	KIAA0367	Homo sapiens KIAA0367 (KIAA0367), mRNA.	100.408	202.225	133.369	439.071
WoK7je6h7epe8dNec0	NM_052966.2	116496	FAM129A	Homo sapiens family with sequence similarity 129, member A (FAM129A), transcript variant 2, mRNA.	488.299	814.605	1138.76	636.862
c64oVUSfcfV6EvZfdQ	NM_002889.2	5919	RARRES2	Homo sapiens retinoic acid receptor responder (tazarotene induced) 2 (RARRES2), mRNA.	862.823	655.207	1751.95	441.209
3rfQgJ7lUgRSI.QfLQ	NM_000777.2	1577	CYP3A5	Homo sapiens cytochrome P450, family 3, subfamily A, polypeptide 5 (CYP3A5), mRNA.	2.21808	5.57835	69.5865	5.61435
fr1fXPUJ9TJ55XL.f0	NM_002648.2	5292	PIM1	Homo sapiens pim-1 oncogene (PIM1), mRNA.	278.667	281.304	210.877	165.042
ZgtzjsBH_XXux7tMBo	NR_001562.1	303	ANXA2P1	Homo sapiens annexin A2 pseudogene 1 (ANXA2P1) on chromosome 4.	7011.25	4472.43	5599.75	7077.2
iiipihinwAfdI0NuTU	NM_001069.2	7280	TUBB2A	Homo sapiens tubulin, beta 2A (TUBB2A), mRNA.	339.148	218.274	243.754	341.275
QeI3q.Bjep.tOu.xvY	NM_021977.2	6581	SLC22A3	Homo sapiens solute carrier family 22 (extraneuronal monoamine transporter), member 3 (SLC22A3), mRNA.	0.903635	9.87186	76.747	2.11509
HALNpamR6fGXsNUkf4	NM_152361.1	126272	EID2B	Homo sapiens EP300 interacting inhibitor of differentiation 2B (EID2B), mRNA.	1119.12	1144.03	1251.04	1675.49
c82nKbrrk5ew3aCnik	NM_003925.1	8930	MBD4	Homo sapiens methyl-CpG binding domain protein 4 (MBD4), mRNA.	776.444	692.697	828.543	980.818
xg1P7TSg0AVEtT7gu4	NM_002048.1	2619	GAS1	Homo sapiens growth arrest-specific 1 (GAS1), mRNA.	2.21808	10.8837	10.3946	72.3735
6d0S7Hcwiu6u3v60o4	NM_001759.2	894	CCND2	Homo sapiens cyclin D2 (CCND2), mRNA.	124.543	1902.52	1327.04	1297.7
ZedqKeKSiDR_DcopIs	NM_176811.2	126205	NLRP8	Homo sapiens NLR family, pyrin domain containing 8 (NLRP8), mRNA.	945.102	700.251	874.039	1144.64
37Dwjz3pSua6dGXMNU	NM_032374.2	84334	C14orf153	Homo sapiens chromosome 14 open reading frame 153 (C14orf153), mRNA.	1141.28	1093.07	1128.87	1502.18
9RRSGoe7eQHd_30SGU	NM_025015.2	259217	HSPA12A	Homo sapiens heat shock 70kDa protein 12A (HSPA12A), mRNA.	58.9981	362.005	287.543	239.577
9UF3V6JQXsALq_PnhI	NM_015993.1	51090	PLLP	Homo sapiens plasma membrane proteolipid (plasmolipin) (PLLP), mRNA.	24.0979	118.182	83.0047	52.4662
xsHVVKxjKh4M6FeeAk	NM_003749.2	8660	IRS2	Homo sapiens insulin receptor substrate 2 (IRS2), mRNA.	330.533	366.394	339.31	1107.9
QgvLMSUgSUJdD37F_4	NM_152680.1	201799	TMEM154	Homo sapiens transmembrane protein 154 (TMEM154), mRNA.	347.451	435.29	538.196	619.366
Qq3xIFN6fT336H4154	NM_000927.3	5243	ABCB1	Homo sapiens ATP-binding cassette, sub-family B (MDR/TAP), member 1 (ABCB1), mRNA.	54.5684	130.471	299.512	248.174
EOSTfSB_1467fPu0kU	NM_152390.1	130733	TMEM178	Homo sapiens transmembrane protein 178 (TMEM178), mRNA.	57.4131	561.651	575.222	352.346
uIc_jE.pPqeLuunTl4	NM_182569.1	284161	GDPD1	Homo sapiens glycerophosphodiester phosphodiesterase domain containing 1 (GDPD1), mRNA.	95.3232	72.5934	82.7118	152.226
uxKXrHumdbgPIbzSC0	NM_002107.3	3020	H3F3A	Homo sapiens H3 histone, family 3A (H3F3A), mRNA.	7017.55	6972.86	7659.76	5086.69
3njnpE0.56Iv.zMeyU	NM_005238.2	2113	ETS1	Homo sapiens v-ets erythroblastosis virus E26 oncogene homolog 1 (avian) (ETS1), mRNA.	1306.04	846.951	1019.51	1261.37
cQrX0DvX_lAJ4Ki8eI	NM_015541.2	26018	LRIG1	Homo sapiens leucine-rich repeats and immunoglobulin-like domains 1 (LRIG1), mRNA.	93.9141	219.122	477.482	114.327
3O7wuSiE_s96kn1wzk	NM_001993.2	2152	F3	Homo sapiens coagulation factor III (thromboplastin, tissue factor) (F3), mRNA.	317.43	79.0896	121.255	247.077
ZReDmgidp1b8k.7Hwo	NM_000599.2	3488	IGFBP5	Homo sapiens insulin-like growth factor binding protein 5 (IGFBP5), mRNA.	2355.73	4557.49	3584.51	3198.26
9fXq5nvWiH0KRydjrc	NM_198447.1	127845	GOLT1A	Homo sapiens golgi transport 1 homolog A (S. cerevisiae) (GOLT1A), mRNA.	104.076	209.21	205.044	457.93
c0eXxdXRr77ih4u7oI	NM_198282.1	340061	TMEM173	Homo sapiens transmembrane protein 173 (TMEM173), nuclear gene encoding mitochondrial protein, mRNA.	331.624	552.561	388.051	891.357
xE.DEku00gjB_JFtOk	NM_001752.2	847	CAT	Homo sapiens catalase (CAT), mRNA.	105.154	145.907	239.534	173.732
QT6nhXaqBTqSQ5Xifc	NM_005556.3	3855	KRT7	Homo sapiens keratin 7 (KRT7), mRNA.	1954.72	1015.39	1414.59	1658.15
TokhJJvvKx4KvfXVx4	NM_152523.1	151195	CCNYL1	Homo sapiens cyclin Y-like 1 (CCNYL1), mRNA.	132.518	117.29	130.132	209.444
HoqfivrivK5u.XuQtI	NM_000211.2	3689	ITGB2	Homo sapiens integrin, beta 2 (complement component 3 receptor 3 and 4 subunit) (ITGB2), mRNA.	568.605	902.748	634.487	925.838
QVVAPNLnef8tG7P9PE	NM_000055.1	590	BCHE	Homo sapiens butyrylcholinesterase (BCHE), mRNA.	193.919	371.792	366.68	227.366
faG.bohx.lCBxPUU0g	NM_015480.1	25945	PVRL3	Homo sapiens poliovirus receptor-related 3 (PVRL3), mRNA.	707.226	970.89	863.105	1327.75
QWq7Z1IXOOH7yUCHlE	NM_004864.1	9518	GDF15	Homo sapiens growth differentiation factor 15 (GDF15), mRNA.	92.9378	4492.43	3658.83	2655.54
WYA7zwgBL1pak66dGU	NM_020717.2	57477	SHROOM4	Homo sapiens shroom family member 4 (SHROOM4), mRNA.	588.313	495.756	580.04	719.731
34kqEtP.wO._lqbrp0	NM_004735.2	9208	LRRFIP1	Homo sapiens leucine rich repeat (in FLII) interacting protein 1 (LRRFIP1), mRNA.	1738.22	1303.96	1502.65	1854.04
0itKL0AUl6UE6YDXt4	NR_002773.1	90586	LOC90586	Homo sapiens AOC3 pseudogene (LOC90586), non-coding RNA.	772.154	709.247	780.094	986.052
fsOkP3de6A1Q_fg8eM	NM_007034.3	11080	DNAJB4	Homo sapiens DnaJ (Hsp40) homolog, subfamily B, member 4 (DNAJB4), mRNA.	20.5398	51.5943	70.3723	162.342
ipfoT8uHvJa1f0jUuk	NM_002463.1	4600	MX2	Homo sapiens myxovirus (influenza virus) resistance 2 (mouse) (MX2), mRNA.	24.728	300.035	106.374	522.877
EEDSXrRSf9oEkiESKk	NM_001549.2	3437	IFIT3	Homo sapiens interferon-induced protein with tetratricopeptide repeats 3 (IFIT3), mRNA.	171.517	340.497	144.851	544.639
6ezwApA2ClqZrh0Ze0	NM_018319.3	55775	TDP1	Homo sapiens tyrosyl-DNA phosphodiesterase 1 (TDP1), transcript variant 1, mRNA.	360.074	291.714	339.49	432.248
9ZUVJphPsSHXdF3IyQ	NM_003003.2	6397	SEC14L1	Homo sapiens SEC14-like 1 (S. cerevisiae) (SEC14L1), transcript variant 1, mRNA.	170.058	93.8162	108.686	233.917
W8bzcUiRbqe8fl_L6A	NM_004038.3	276	AMY1A	Homo sapiens amylase, alpha 1A (salivary) (AMY1A), transcript variant 1, mRNA.	1407.04	540.535	855.352	762.302
3IklSutNItFDlDlJeQ	NM_001030001.1	6235	RPS29	Homo sapiens ribosomal protein S29 (RPS29), transcript variant 2, mRNA.	240.804	395.572	390.551	232.471
340p5Q4OqSi6QIVQ0c	NM_199161.1	6288	SAA1	Homo sapiens serum amyloid A1 (SAA1), transcript variant 2, mRNA.	108.274	2071.82	1930.31	3535.61
NdU7uu996K_3f60K4E	NM_022910.1	65009	NDRG4	Homo sapiens NDRG family member 4 (NDRG4), mRNA.	231.345	589.788	591.857	317.044
ouy5EZGrv3u5y_ffnk	NM_001020820.1	91663	MYADM	Homo sapiens myeloid-associated differentiation marker (MYADM), transcript variant 4, mRNA.	3955.95	3013.28	3464.74	4228.8
iqEd7FVpIV.UHRBQwI	NM_013953.3	7849	PAX8	Homo sapiens paired box 8 (PAX8), transcript variant PAX8D, mRNA.	179.007	643.425	627.595	360.479
fkoPdfCooiQkrulUn0	NM_001002260.1	83543	C9orf58	Homo sapiens chromosome 9 open reading frame 58 (C9orf58), transcript variant 2, mRNA.	182.329	422.879	315.339	238.652
HVHn0HpHVUbGLOb4hM	NM_001008530.1	5641	LGMN	Homo sapiens legumain (LGMN), transcript variant 2, mRNA.	194.848	520.657	420.84	330.136
07yvMP3T_iWpkunRl4	NM_004379.2	1385	CREB1	Homo sapiens cAMP responsive element binding protein 1 (CREB1), transcript variant A, mRNA.	886.398	746.067	852.078	1034.23
lpfPUeeqPju6iRnxxc	NM_001024465.1	6648	SOD2	Homo sapiens superoxide dismutase 2, mitochondrial (SOD2), nuclear gene encoding mitochondrial protein, transcript variant 2, mRNA.	714.544	5044.3	4605.47	2765.28
9I16l4X2U4U7HlC60I	NM_001025238.1	7106	TSPAN4	Homo sapiens tetraspanin 4 (TSPAN4), transcript variant 6, mRNA.	1063.23	1035.23	755.782	1239.87
fggefiVKKSK_S4kiPs	NM_006903.4	27068	PPA2	Homo sapiens pyrophosphatase (inorganic) 2 (PPA2), nuclear gene encoding mitochondrial protein, transcript variant 2, mRNA.	1042.51	863.281	1065.86	1245.96
rSU1F9I7txuZ3lPQdo	NM_133505.2	1634	DCN	Homo sapiens decorin (DCN), transcript variant C, mRNA.	32.5372	514.455	476.863	1873.55
EsTX7P7P7.QTZQrnOo	NM_052879.3	113251	LARP4	Homo sapiens La ribonucleoprotein domain family, member 4 (LARP4), transcript variant 1, mRNA.	236.942	142.667	242.103	213.029
E16U4oQA8eLpXwIqC8	NM_138373.3	91663	MYADM	Homo sapiens myeloid-associated differentiation marker (MYADM), transcript variant 2, mRNA.	424.776	267.976	311.997	397.632
EFju.lS3QOU7liB5VI	NM_001039348.1	2202	EFEMP1	Homo sapiens EGF-containing fibulin-like extracellular matrix protein 1 (EFEMP1), transcript variant 2, mRNA.	4724.21	2888.88	2132.47	4535.18
33oj15BdCIfVKZ0peg	NM_018653.3	55890	GPRC5C	Homo sapiens G protein-coupled receptor, family C, group 5, member C (GPRC5C), transcript variant 2, mRNA.	22.1982	232.093	165.217	103.973
xlBPS3rO4pubgkIHXo	NM_201524.1	9289	GPR56	Homo sapiens G protein-coupled receptor 56 (GPR56), transcript variant 2, mRNA.	1234.06	1833.89	1746.81	724.35
ukQLCXRf5fUHlIE6PU	NM_000305.2	5445	PON2	Homo sapiens paraoxonase 2 (PON2), transcript variant 1, mRNA.	2251.37	2655.99	2775.02	4038.65
H96_UohJCQJSShOC_c	NM_002778.2	5660	PSAP	Homo sapiens prosaposin (PSAP), transcript variant 1, mRNA.	2761.26	5583.44	5112.38	3617.43
cU.LVU0gSK0oPyeqJc	NM_001032394.1	57211	GPR126	Homo sapiens G protein-coupled receptor 126 (GPR126), transcript variant a2, mRNA.	258.425	240.958	226.109	365.717
HN97InJZXh5fSF6V7I	NM_175840.1	54498	SMOX	Homo sapiens spermine oxidase (SMOX), transcript variant 2, mRNA.	301.991	309.8	312.539	200.837
odbdZwAxgDyUpuumJE	NM_199139.1	54739	XAF1	Homo sapiens XIAP associated factor 1 (XAF1), transcript variant 2, mRNA.	40.8436	158.437	86.6126	271.815
frR4.1RoXlJBYL.R1I	NM_001040058.1	6696	SPP1	Homo sapiens secreted phosphoprotein 1 (SPP1), transcript variant 1, mRNA.	233.076	3304.63	3704.63	1181.71
Qd9_dL1cDyeqo_ox.E	NM_001037954.2	85458	DIXDC1	Homo sapiens DIX domain containing 1 (DIXDC1), transcript variant 1, mRNA.	248.208	190.369	175.902	422.098
WKlwUl_os_HrV8XfOk	NM_004089.3	1831	TSC22D3	Homo sapiens TSC22 domain family, member 3 (TSC22D3), transcript variant 2, mRNA.	65.3982	109.05	86.71	285.664
Zsj56XvsrrKhEjhYXo	NM_201525.1	9289	GPR56	Homo sapiens G protein-coupled receptor 56 (GPR56), transcript variant 3, mRNA.	1513.6	2275.6	2144.03	843.21
ZUBAKISAaLhZbg7IZU	NM_001040633.1	51422	PRKAG2	Homo sapiens protein kinase, AMP-activated, gamma 2 non-catalytic subunit (PRKAG2), transcript variant c, mRNA.	127.843	101.339	99.5205	226.245
Q9Vq6GG5_bV5K3fZEI	NM_003003.2	6397	SEC14L1	Homo sapiens SEC14-like 1 (S. cerevisiae) (SEC14L1), transcript variant 1, mRNA.	109.349	55.7345	58.8616	181.766
6q0bt.ri4ghcB16U00	NM_032550.2	84632	AFAP1L2	Homo sapiens actin filament associated protein 1-like 2 (AFAP1L2), transcript variant 2, mRNA.	162.121	144.087	330.85	143.874
9uus7l7LVKeKQiDx_I	NM_182962.1	330	BIRC3	Homo sapiens baculoviral IAP repeat-containing 3 (BIRC3), transcript variant 2, mRNA.	394.135	548.5	539.338	992.769
oxhxplegXRNBmSNOSc	NM_001024466.1	6648	SOD2	Homo sapiens superoxide dismutase 2, mitochondrial (SOD2), nuclear gene encoding mitochondrial protein, transcript variant 3, mRNA.	97.9215	935.554	941	446.899
TXSSQ6T4PTY15Z..Kk	NM_001031692.1	10234	LRRC17	Homo sapiens leucine rich repeat containing 17 (LRRC17), transcript variant 1, mRNA.	394.722	591.365	401.254	355.677
Qo0T0_REI6OtlJLFOU	NM_001014975.1	3075	CFH	Homo sapiens complement factor H (CFH), transcript variant 2, mRNA.	41.1995	463.639	408.827	255.909
WOleiNcSwMBSTXllQA	NM_201575.1	26470	SEZ6L2	Homo sapiens seizure related 6 homolog (mouse)-like 2 (SEZ6L2), transcript variant 2, mRNA.	318.424	888.456	772.051	576.261
i.ih46UCJOqh4JXp5c	NM_001040002.1	4222	MEOX1	Homo sapiens mesenchyme homeobox 1 (MEOX1), transcript variant 3, mRNA.	75.9135	83.7175	55.9051	21.8496

## Sheet: blue
nuID	RefSeq_ID	Entrez_Gene_ID	Symbol	Definition	U.Veh	D.Veh	D.VD3	D.Dex
WuXQtT9_o2dv65Hduo	NM_005578.2	4026	LPP	Homo sapiens LIM domain containing preferred translocation partner in lipoma (LPP), mRNA.	994.759	1455.45	1866.99	2168.94
0tJ6OFIueAVElEJLUg	NM_000582.2	6696	SPP1	Homo sapiens secreted phosphoprotein 1 (SPP1), transcript variant 2, mRNA.	323.59	4338.12	5069.46	1731.04
lo4foRHV6R4It4Eel4	NM_017912.3	55008	HERC6	Homo sapiens hect domain and RLD 6 (HERC6), transcript variant 1, mRNA.	329.146	1212.45	840.616	1511.11
xnrvkiorQbi.o3fsZI	NM_001040002.1	4222	MEOX1	Homo sapiens mesenchyme homeobox 1 (MEOX1), transcript variant 3, mRNA.	565.077	487.762	318.138	126.675
QRltaupcktnU.Nn4jc	NM_176870.2	4499	MT1M	Homo sapiens metallothionein 1M (MT1M), mRNA.	717.17	311.383	286.362	653.619
9lIzbhubkiSSguCEbk	NM_032324.1	84284	C1orf57	Homo sapiens chromosome 1 open reading frame 57 (C1orf57), mRNA.	413.183	798.892	769.456	524.046
NdfVN0.fHl8Z014rUU	NM_181785.2	283537	SLC46A3	Homo sapiens solute carrier family 46, member 3 (SLC46A3), mRNA.	123.477	239.05	235.677	691.817
ox.n9edeNdPlSuGlqk	NM_002231.3	3732	CD82	Homo sapiens CD82 molecule (CD82), transcript variant 1, mRNA.	101.811	382.879	326.886	214.522
THp8GLRJdJ7nqGFft0	NM_002999.2	6385	SDC4	Homo sapiens syndecan 4 (SDC4), mRNA.	968.255	1587.09	1634.01	1164.3
u6F6IKhcaGXoJ5hleQ	NM_001042545.1	8425	LTBP4	Homo sapiens latent transforming growth factor beta binding protein 4 (LTBP4), transcript variant 3, mRNA.	225.635	403.289	323.911	238.194
cipnk7nqxP36R_oNLI	NM_020125.2	56833	SLAMF8	Homo sapiens SLAM family member 8 (SLAMF8), mRNA.	26.1085	10.0168	13.4009	77.0486
oi5daXVTUXeXCwN53Q	NM_182608.2	341405	ANKRD33	Homo sapiens ankyrin repeat domain 33 (ANKRD33), mRNA.	118.673	342.815	385.283	223.477
cNEhRi5f1aF6G_XUiQ	NM_178507.2	220323	OAF	Homo sapiens OAF homolog (Drosophila) (OAF), mRNA.	297.297	708.774	742.617	425.172
xrn_lcMkehBFGFE6AQ	NM_174911.3	157638	FAM84B	Homo sapiens family with sequence similarity 84, member B (FAM84B), mRNA.	663.581	1527.47	1242.37	962.741
xjpUt9zVUXACFCT45U	NM_003730.3	8635	RNASET2	Homo sapiens ribonuclease T2 (RNASET2), mRNA.	651.694	1877.72	1997.87	2770.68
up7nZVehL4n_jzfXfQ	NM_016613.4	51313	C4orf18	Homo sapiens chromosome 4 open reading frame 18 (C4orf18), transcript variant 2, mRNA.	24.9795	92.7688	56.2008	26.1764
ofkPP4oHWWXplTxSYU	NM_002654.3	5315	PKM2	Homo sapiens pyruvate kinase, muscle (PKM2), transcript variant 1, mRNA.	678.465	1026.26	889.184	722.709
xd6Z60LRKEWCAU0bEY	NM_004105.3	2202	EFEMP1	Homo sapiens EGF-containing fibulin-like extracellular matrix protein 1 (EFEMP1), transcript variant 1, mRNA.	671.308	339.036	209.489	594.539
09tew3v3K4JMdS7.Ko	NM_016542.3	51765	MST4	Homo sapiens serine/threonine protein kinase MST4 (MST4), transcript variant 1, mRNA.	422.732	279.513	422.796	364.116
00oy974KnwXq1XB62U	NM_020949.1	57709	SLC7A14	Homo sapiens solute carrier family 7 (cationic amino acid transporter, y+ system), member 14 (SLC7A14), mRNA.	235.315	1120.22	1074.49	553.991
EqOhegEJF1UBE0UdXI	NM_014376.2	26999	CYFIP2	Homo sapiens cytoplasmic FMR1 interacting protein 2 (CYFIP2), transcript variant 3, mRNA.	162.33	910.315	844.839	623.642
TXXUrmCtSdLpELgJDg	NM_006398.2	10537	UBD	Homo sapiens ubiquitin D (UBD), mRNA.	5.40237	209.89	79.6828	119.671
KURKrov3hgrXCou.u0	NM_001955.2	1906	EDN1	Homo sapiens endothelin 1 (EDN1), mRNA.	1233.33	1214.09	1791.41	1558.02
lLq5yrfh.N1nkQku74	NM_003598.1	8463	TEAD2	Homo sapiens TEA domain family member 2 (TEAD2), mRNA.	596.867	884.989	921.764	601.233
xIk7hXgUneFSggh1FU	NM_032709.1	84795	C10orf33	Homo sapiens chromosome 10 open reading frame 33 (C10orf33), mRNA.	88.1563	218.55	199.386	128.283
0SXicSOVOWPfYCU75Q	NM_000609.4	6387	CXCL12	Homo sapiens chemokine (C-X-C motif) ligand 12 (stromal cell-derived factor 1) (CXCL12), transcript variant 2, mRNA.	1.55971	96.6645	81.5399	5.90507
TpXkSunv37e87SKBLU	NM_005419.2	6773	STAT2	Homo sapiens signal transducer and activator of transcription 2, 113kDa (STAT2), mRNA.	532.01	2126.13	1422.29	2023.94
6e6EQfn3l015fLuQ3Q	NM_002380.3	4147	MATN2	Homo sapiens matrilin 2 (MATN2), transcript variant 1, mRNA.	442.172	897.489	854.405	443.492
lp2dShffRCOH52e8Xk	NM_001008530.1	5641	LGMN	Homo sapiens legumain (LGMN), transcript variant 2, mRNA.	355.048	1039.01	898.731	683.822
667aVdEDklC07Dy03o	XM_940079.1	84617	TUBB6	PREDICTED: Homo sapiens tubulin, beta 6 (TUBB6), mRNA.	1741.75	1000.93	1291.56	1512.52
KEX7C7Vd6.Xa66ZXgc	NM_178831.4	352954	GATS	Homo sapiens opposite strand transcription unit to STAG3 (GATS), mRNA.	84.6697	290.11	238.983	120.054
Qp5V34FFROfJVJ._gg	NM_130783.3	90139	TSPAN18	Homo sapiens tetraspanin 18 (TSPAN18), transcript variant 2, mRNA.	159.085	337.063	368.561	147.713
0qH0HlSQToo67Xil1A	NM_017432.3	53635	PTOV1	Homo sapiens prostate tumor overexpressed 1 (PTOV1), mRNA.	1474.75	1826.77	1727.2	1296.4
u1dct7Xm13tVq.SIQc	NM_000088.3	1277	COL1A1	Homo sapiens collagen, type I, alpha 1 (COL1A1), mRNA.	726.541	573.362	989.111	429.869
BGiPJam66TmXutcnPc	NM_001013667.1	399900	LOC399900	Homo sapiens hypothetical gene supported by AK093779 (LOC399900), mRNA.	4084.62	3825.86	3936.88	5203.17
onuvl521ULhcxe79_U	NM_001628.2	231	AKR1B1	Homo sapiens aldo-keto reductase family 1, member B1 (aldose reductase) (AKR1B1), mRNA.	4216.96	10739.2	10815.8	6835.04
EM0HlJeiCuEtQu5BJ4	NM_006548.4	10644	IGF2BP2	Homo sapiens insulin-like growth factor 2 mRNA binding protein 2 (IGF2BP2), transcript variant 1, mRNA.	1258.59	1201.26	1276.53	1667.18
oKcbqIdpnknoiDQbcc	NM_032525.1	84617	TUBB6	Homo sapiens tubulin, beta 6 (TUBB6), mRNA.	1072.62	574.394	654.796	825.73
KuD33Ip_7Ecevv8vqU	NM_022843.2	64881	PCDH20	Homo sapiens protocadherin 20 (PCDH20), mRNA.	191.957	163.561	82.6142	139.26
lgq1V54eiJ6gzpP6Ec	NM_148177.1	114907	FBXO32	Homo sapiens F-box protein 32 (FBXO32), transcript variant 2, mRNA.	59.1112	177.349	199.664	72.7032
QrDm7p4OpMFHun37nk	NM_148957.2	55504	TNFRSF19	Homo sapiens tumor necrosis factor receptor superfamily, member 19 (TNFRSF19), transcript variant 2, mRNA.	891.57	1146.95	912.399	460.995
Ke0X111R97NdIjnm6M	NM_152322.2	121551	BTBD11	Homo sapiens BTB (POZ) domain containing 11 (BTBD11), transcript variant 1, mRNA.	185.542	522.996	547.332	307.869
K7j1JRZeFNZT1h5wCY	NM_004107.3	2217	FCGRT	Homo sapiens Fc fragment of IgG, receptor, transporter, alpha (FCGRT), transcript variant 1, mRNA.	216.23	445.756	407.046	301.737
QpPxv3eOdX4JTIPyqc	NM_001319.5	1455	CSNK1G2	Homo sapiens casein kinase 1, gamma 2 (CSNK1G2), mRNA.	279.57	240.898	417.105	346.954
30dxWiL9Wfr4ET6XSg	NM_001002857.1	302	ANXA2	Homo sapiens annexin A2 (ANXA2), transcript variant 2, mRNA.	1822.33	1575.13	1559.59	2574.61
3dClCdFXQud0R2oXD0	NM_020223.2	56975	FAM20C	Homo sapiens family with sequence similarity 20, member C (FAM20C), mRNA.	294.599	575.801	1415.35	400.956
cZeO2oSV51QsQMi4Vs	NM_005950.1	4495	MT1G	Homo sapiens metallothionein 1G (MT1G), mRNA.	352.386	170.221	189.902	385.523
flfVEqSzeeOj0teu7g	NM_020335.1	57216	VANGL2	Homo sapiens vang-like 2 (van gogh, Drosophila) (VANGL2), mRNA.	349.228	958.376	825.265	508.382
BEn1JW_VR03ll.n.r4	NM_000228.2	3914	LAMB3	Homo sapiens laminin, beta 3 (LAMB3), transcript variant 1, mRNA.	492.153	248.391	517.086	122.895
QnXJTIn1.UgV9R5UO4	NM_052880.3	113791	PIK3IP1	Homo sapiens phosphoinositide-3-kinase interacting protein 1 (PIK3IP1), mRNA.	84.7788	280.933	213.559	109.229
9eDwAN766WpkunTl7o	NM_080876.2	142679	DUSP19	Homo sapiens dual specificity phosphatase 19 (DUSP19), mRNA.	1295.79	1269.87	1131	1748.09
HSJ.lzqkSylywXpO.g	NM_005010.3	4897	NRCAM	Homo sapiens neuronal cell adhesion molecule (NRCAM), transcript variant 2, mRNA.	0.772713	117.752	85.0534	514.227
EDF16j7ictPSXuwU7o	NM_032476.2	64968	MRPS6	Homo sapiens mitochondrial ribosomal protein S6 (MRPS6), nuclear gene encoding mitochondrial protein, mRNA.	1939.14	2807.02	3012.71	1989.9
9ZQhYgXJ1bggUvEjUI	NM_022549.2	9638	FEZ1	Homo sapiens fasciculation and elongation protein zeta 1 (zygin I) (FEZ1), transcript variant 2, mRNA.	12.4674	353.984	377.955	157.46
oUxq_v0XXS1flxVLiI	NM_022059.1	58191	CXCL16	Homo sapiens chemokine (C-X-C motif) ligand 16 (CXCL16), mRNA.	320.114	721.224	603.226	409.788
BiTb1Dn70e9d7THs3o	NM_000393.3	1290	COL5A2	Homo sapiens collagen, type V, alpha 2 (COL5A2), mRNA.	600.571	514.114	533.362	785.162
Tpa8gVuHs93V_jFXOU	NM_016323.2	51191	HERC5	Homo sapiens hect domain and RLD 5 (HERC5), mRNA.	262.059	1457.5	955.76	1307.31
NlW3bqPPj141CCrXeo	NM_000804.2	2352	FOLR3	Homo sapiens folate receptor 3 (gamma) (FOLR3), mRNA.	9.80789	91.4074	47.3267	17.8799
fcV3S0U75If1e3op0U	NM_004510.2	3431	SP110	Homo sapiens SP110 nuclear body protein (SP110), transcript variant b, mRNA.	339.247	1111.63	843.374	2017.09
0jUFQqQqTXqA5TQugc	NM_001039847.1	2879	GPX4	Homo sapiens glutathione peroxidase 4 (phospholipid hydroperoxidase) (GPX4), transcript variant 2, mRNA.	2227.16	2082.59	1844.63	1536.91
00YEtQgO7Up5igoti4	NM_024642.3	79695	GALNT12	Homo sapiens UDP-N-acetyl-alpha-D-galactosamine:polypeptide N-acetylgalactosaminyltransferase 12 (GalNAc-T12) (GALNT12), mRNA.	114.178	389.587	421.374	205.484
Zoq6KiyoLrX.EIP_OQ	NM_018247.2	55754	TMEM30A	Homo sapiens transmembrane protein 30A (TMEM30A), mRNA.	251.145	478.046	460.765	321.841
916TUi4S4HwkDxXXFQ	NM_004105.3	2202	EFEMP1	Homo sapiens EGF-containing fibulin-like extracellular matrix protein 1 (EFEMP1), transcript variant 1, mRNA.	988.527	703.875	522.895	1271.18
TU4d1Lv.3voURW0S9E	NM_006449.3	10602	CDC42EP3	Homo sapiens CDC42 effector protein (Rho GTPase binding) 3 (CDC42EP3), mRNA.	141.094	116.295	143.242	240.479
WvrjXT1L9QJiKJfeJI	NM_001037954.2	85458	DIXDC1	Homo sapiens DIX domain containing 1 (DIXDC1), transcript variant 1, mRNA.	303.986	194.611	175.622	516.123
rcTUUeoQlN_wDuaIKI	NM_013962.2	3084	NRG1	Homo sapiens neuregulin 1 (NRG1), transcript variant GGF2, mRNA.	567.938	202.038	207.638	325.846
lLIqO6uWeI0pLX4oyE	NM_130851.1	652	BMP4	Homo sapiens bone morphogenetic protein 4 (BMP4), transcript variant 3, mRNA.	13.3929	425.211	482.077	115.624
le5N8_4pSftV2BXf6U	NM_153026.1	144165	PRICKLE1	Homo sapiens prickle homolog 1 (Drosophila) (PRICKLE1), mRNA.	1794.36	2288	1956.08	1516.3
31IB6o6Dch_4mmuuXk	NM_015888.4	51361	HOOK1	Homo sapiens hook homolog 1 (Drosophila) (HOOK1), mRNA.	165.675	296.788	212.172	169.045
o3qVxJeiBeiDXEVEgU	NM_199139.1	54739	XAF1	Homo sapiens XIAP associated factor 1 (XAF1), transcript variant 2, mRNA.	57.9799	340.965	166.156	430.857
uUK90R6Xqfq5UzKK3s	NM_005533.2	3430	IFI35	Homo sapiens interferon-induced protein 35 (IFI35), mRNA.	395.309	823.544	500.081	1177.78
rjEHulOHigKJ0ZUiHo	NM_000598.4	3486	IGFBP3	Homo sapiens insulin-like growth factor binding protein 3 (IGFBP3), transcript variant 2, mRNA.	5829.56	3509.41	2862.42	1752.31
fX.X0i4NNSHXToytq4	NM_002197.1	48	ACO1	Homo sapiens aconitase 1, soluble (ACO1), mRNA.	1566.24	1719.51	2226.56	1169.37
lbn6r0nrintXsoICd4	NM_001002857.1	302	ANXA2	Homo sapiens annexin A2 (ANXA2), transcript variant 2, mRNA.	702.063	537.984	555.144	919.09
9qV056f9FUihEpJ9QA	NM_005928.1	4240	MFGE8	Homo sapiens milk fat globule-EGF factor 8 protein (MFGE8), mRNA.	2146.61	8988.46	7353.67	6699.53
HRSSf1Sfd7irR55UeQ	NM_000156.4	2593	GAMT	Homo sapiens guanidinoacetate N-methyltransferase (GAMT), transcript variant 1, mRNA.	347.154	1155.31	1133.56	835.595
BorV5S78giXh7vS5fo	NM_006005.2	7466	WFS1	Homo sapiens Wolfram syndrome 1 (wolframin) (WFS1), mRNA.	175.369	342.269	332.471	221.537
xI7v9InKxIoO.nF.Jo	NM_016613.5	51313	C4orf18	Homo sapiens chromosome 4 open reading frame 18 (C4orf18), transcript variant 2, mRNA.	46.9582	119.524	86.2229	33.3066
fp9BC6XLDRd19QXS4U	NM_016009.2	51100	SH3GLB1	Homo sapiens SH3-domain GRB2-like endophilin B1 (SH3GLB1), mRNA.	1153.35	1020.04	986.54	1491.62
i6X_oCNIikiukShLAo	NM_001497.2	2683	B4GALT1	Homo sapiens UDP-Gal:betaGlcNAc beta 1,4- galactosyltransferase, polypeptide 1 (B4GALT1), mRNA.	171.517	171.069	274.997	169.999
iFLBuKHlCzp.tXOHSI	NM_031426.2	83543	AIF1L	Homo sapiens allograft inflammatory factor 1-like (AIF1L), transcript variant 1, mRNA.	263.371	517.225	445.26	308.521
TpApQ0tVP7JOkUq3yk	NM_213618.1	6764	ST5	Homo sapiens suppression of tumorigenicity 5 (ST5), transcript variant 3, mRNA.	125.608	214.35	172.813	103.165
QVuVUflxXe15fvPsLk	NM_175842.1	54498	SMOX	Homo sapiens spermine oxidase (SMOX), transcript variant 4, mRNA.	410.354	403.441	417.461	259.259
uUov4NTXqSTHiFeX8A	NM_001165.3	330	BIRC3	Homo sapiens baculoviral IAP repeat-containing 3 (BIRC3), transcript variant 1, mRNA.	178.592	293.686	263.513	614.702
ZiQmZqtf5b6fcucsNM	NM_005103.3	9638	FEZ1	Homo sapiens fasciculation and elongation protein zeta 1 (zygin I) (FEZ1), transcript variant 1, mRNA.	76.2432	1837.7	1862.95	913.315
Hs8SyFnhvVC4SNSpf0	NM_025202.2	80303	EFHD1	Homo sapiens EF-hand domain family, member D1 (EFHD1), mRNA.	237.349	364.05	275.907	238.617
EkgiAodLu41r9._dlU	NM_004417.2	1843	DUSP1	Homo sapiens dual specificity phosphatase 1 (DUSP1), mRNA.	1626.3	1682	2301.58	3463.11
NiSoe09KinCiIp_fqM	NM_000641.2	3589	IL11	Homo sapiens interleukin 11 (IL11), mRNA.	758.342	411.992	592.994	126.981
3Gm9endeVEo4E.2n18	NM_031476.2	83716	CRISPLD2	Homo sapiens cysteine-rich secretory protein LCCL domain containing 2 (CRISPLD2), mRNA.	1359.02	1131.12	1031.66	1943.82
len6N2.8Fb15VF5XMs	NM_031477.4	83719	YPEL3	Homo sapiens yippee-like 3 (Drosophila) (YPEL3), transcript variant 1, mRNA.	94.9981	340.872	276.18	208.064
BS4MBTTflHFV14JRJI	NM_199168.2	6387	CXCL12	Homo sapiens chemokine (C-X-C motif) ligand 12 (stromal cell-derived factor 1) (CXCL12), transcript variant 1, mRNA.	20.1555	227.144	247.97	16.3568
ceCMl7uy.BepKETdXk	NM_015900.1	51365	PLA1A	Homo sapiens phospholipase A1 member A (PLA1A), mRNA.	12.9967	162.895	381.709	54.1193
BGEbFR3aKIXpERFL0E	NM_000156.4	2593	GAMT	Homo sapiens guanidinoacetate N-methyltransferase (GAMT), transcript variant 1, mRNA.	316.833	995.465	967.339	723.715
ZeueUnudHev950q3gk	NM_024954.3	80019	UBTD1	Homo sapiens ubiquitin domain containing 1 (UBTD1), mRNA.	363.323	635.927	557.337	438.014
HDlHhX3lZGeFRxC0ns	NM_133436.1	440	ASNS	Homo sapiens asparagine synthetase (ASNS), transcript variant 1, mRNA.	889.077	742.287	770.408	1328.72
x3PpTep9En4vBfn.Wo	NM_001629.2	241	ALOX5AP	Homo sapiens arachidonate 5-lipoxygenase-activating protein (ALOX5AP), mRNA.	750.494	665.202	927.519	465.874
K6XT57eUdSJ6qcAqew	NM_022821.2	64834	ELOVL1	Homo sapiens elongation of very long chain fatty acids (FEN1/Elo2, SUR4/Elo3, yeast)-like 1 (ELOVL1), mRNA.	164.735	144.63	136.031	242.16
KNCCAeJCl4meV5F1kg	NM_003364.2	7378	UPP1	Homo sapiens uridine phosphorylase 1 (UPP1), transcript variant 1, mRNA.	413.963	212.77	293.984	346.887
QXiUeUE.V99S_Rz3io	NM_015869.4	5468	PPARG	Homo sapiens peroxisome proliferator-activated receptor gamma (PPARG), transcript variant 2, mRNA.	111.175	88.414	75.0815	163.879
iKl6Ke4iOKThxwq.qs	NM_000916.3	5021	OXTR	Homo sapiens oxytocin receptor (OXTR), mRNA.	235.315	208.36	173.469	120.977
x4oS9Ioo9IYu2ebi6U	NM_021070.2	4054	LTBP3	Homo sapiens latent transforming growth factor beta binding protein 3 (LTBP3), mRNA.	158.037	413.291	336.791	244.577
HRe5_O0n0HmGIlx6XU	NM_017883.3	64743	WDR13	Homo sapiens WD repeat domain 13 (WDR13), mRNA.	433.723	391.962	425.73	593.434
N4TSXn31Xeaf0eeL94	NM_003258.2	7083	TK1	Homo sapiens thymidine kinase 1, soluble (TK1), mRNA.	1459.94	572.424	714.784	839.831
NLT297oqELodKkmUp4	NM_130445.2	80781	COL18A1	Homo sapiens collagen, type XVIII, alpha 1 (COL18A1), transcript variant 2, mRNA.	473.056	1567.27	1105.57	965.335
KbzWyP3JOC8l0Y57kA	NM_019001.2	54464	XRN1	Homo sapiens 5'-3' exoribonuclease 1 (XRN1), mRNA.	174.121	182.345	199.386	323.677
BQSpeUADaKvXXTdTdE	NM_207363.2	344148	NCKAP5	Homo sapiens NCK-associated protein 5 (NCKAP5), transcript variant 1, mRNA.	31.4355	117.655	105.7	24.3422
uMWn1IhV.3UlM8TSnI	NM_012249.3	23433	RHOQ	Homo sapiens ras homolog gene family, member Q (RHOQ), mRNA.	1181.98	1514.55	1361.98	1083.4
6k4vkh_cekIuCQuriw	NM_017548.3	55573	CDV3	Homo sapiens CDV3 homolog (mouse) (CDV3), mRNA. XM_945284 XM_945286 XM_945287	1182.35	1046.91	1102.59	1515.39
iUeu3DGc__Wiur3uG4	NM_052947.3	115701	ALPK2	Homo sapiens alpha-kinase 2 (ALPK2), mRNA.	1689.66	2298.32	1483.04	1711.98
3RgVAqxDlB97nok5Ww	NM_003238.1	7042	TGFB2	Homo sapiens transforming growth factor, beta 2 (TGFB2), mRNA.	149.951	241.968	417.194	261.12
rfgpce01ECdf.xqTVM	NM_080424.1	3431	SP110	Homo sapiens SP110 nuclear body protein (SP110), transcript variant c, mRNA.	18.8699	98.2665	52.8489	189.109
cXifOcArqOHSJ6p60U	NM_005082.4	7706	TRIM25	Homo sapiens tripartite motif-containing 25 (TRIM25), mRNA.	248.816	549.63	319.582	526.014
EtIF_jxAF2JX3Sy654	NM_003129.3	6713	SQLE	Homo sapiens squalene epoxidase (SQLE), mRNA.	933.235	777.366	751.972	1254.73
oUL016nU_reU_ae0_Y	NM_005532.3	3429	IFI27	Homo sapiens interferon, alpha-inducible protein 27 (IFI27), transcript variant 2, mRNA.	144.895	7321.07	4631.29	9361.72
0nfe_FSGDKkSV7B5G4	NM_005434.3	7851	MALL	Homo sapiens mal, T-cell differentiation protein-like (MALL), mRNA.	322.795	83.2512	115.412	292.125
r5OgFNEn5e6oUdJe6s	NM_006579.1	10682	EBP	Homo sapiens emopamil binding protein (sterol isomerase) (EBP), mRNA.	868.466	328.222	308.471	513.802
EfeJJ1S5Sp.iH9UTjA	NM_007256.2	11309	SLCO2B1	Homo sapiens solute carrier organic anion transporter family, member 2B1 (SLCO2B1), mRNA.	18.8699	22.8094	105.796	58.7769
NpQpu6Pn4lSi9MFJeg	NM_024804.1	79862	ZNF669	Homo sapiens zinc finger protein 669 (ZNF669), mRNA.	142.362	124.58	124.982	231.649
64lqX3LbLl9KtYok0o	NM_178865.3	347735	SERINC2	Homo sapiens serine incorporator 2 (SERINC2), mRNA.	153.21	306.504	577.237	331.289
ZUR9cfrd6C.xROwSPU	NM_017664.2	55608	ANKRD10	Homo sapiens ankyrin repeat domain 10 (ANKRD10), mRNA.	131.775	475.41	360.498	160.313
EUC6czQTSpyRN.dzzU	NM_002016.1	2312	FLG	Homo sapiens filaggrin (FLG), mRNA.	215.718	571.529	946.836	225.423
Z97dNAB4LyeruunTl4	NM_017946.2	55033	FKBP14	Homo sapiens FK506 binding protein 14, 22 kDa (FKBP14), mRNA.	757.875	615.168	669.423	942.946
BV9KdE5EoOcTjpSefU	NM_031412.2	23710	GABARAPL1	Homo sapiens GABA(A) receptor-associated protein like 1 (GABARAPL1), mRNA.	118.352	778.308	634.487	431.981
6RMlLXB1sd7tJU1XIQ	NM_058238.1	7477	WNT7B	Homo sapiens wingless-type MMTV integration site family, member 7B (WNT7B), mRNA.	838.645	924.283	707.753	552.186
QQuS6TufsNUnHeinik	NM_007068.2	11144	DMC1	Homo sapiens DMC1 dosage suppressor of mck1 homolog, meiosis-specific homologous recombination (yeast) (DMC1), mRNA.	938.48	712.252	885.571	1056.36
BRae6X9K7KSup3n1Y8	NM_001360.2	1717	DHCR7	Homo sapiens 7-dehydrocholesterol reductase (DHCR7), transcript variant 1, mRNA.	487.432	438.463	399.026	671.771
0KUU9efjqneP5350Lo	NM_032211.6	84171	LOXL4	Homo sapiens lysyl oxidase-like 4 (LOXL4), mRNA.	117.497	422.259	343.805	190.718
raXjoiCgTvYenXjxDk	NR_003040.1	649946	LOC649946	Homo sapiens ribosomal protein L23a pseudogene (LOC649946), non-coding RNA.	923.384	642.043	955.931	554.598
Zt6SoeDheO0j8j316o	NM_014905.2	2744	GLS	Homo sapiens glutaminase (GLS), mRNA.	137.393	332.831	210.044	246.603
uR7kiP3ewqQYG56TQI	NM_014917.2	22854	NTNG1	Homo sapiens netrin G1 (NTNG1), transcript variant 3, mRNA.	167.346	387.317	311.635	217.837
0k6KSu.UKu3TweyeQI	NM_173078.2	139065	SLITRK4	Homo sapiens SLIT and NTRK-like family, member 4 (SLITRK4), mRNA.	52.6227	270.029	231.448	799.488
Z46PfU15aOLuruMSXE	NM_014791.2	9833	MELK	Homo sapiens maternal embryonic leucine zipper kinase (MELK), mRNA.	2018.29	772.485	923.998	1195.75
9ZUVJphPsSHXdF3IyQ	NM_003003.2	6397	SEC14L1	Homo sapiens SEC14-like 1 (S. cerevisiae) (SEC14L1), transcript variant 1, mRNA.	170.058	93.8162	108.686	233.917
9lCTrpO5e61ycfqKeA	NM_014719.1	9747	FAM115A	Homo sapiens family with sequence similarity 115, member A (FAM115A), mRNA.	1922.76	1788.86	2213.76	2507.49
fRHj2H97qfIo4oIXHo	NM_153742.3	1491	CTH	Homo sapiens cystathionase (cystathionine gamma-lyase) (CTH), transcript variant 2, mRNA.	116.32	112.761	144.094	195.14
rLRDq_Xt151gBF_Lak	NM_001035507.2	60509	AGBL5	Homo sapiens ATP/GTP binding protein-like 5 (AGBL5), transcript variant 3, mRNA.	436.444	380.335	345.692	235.953
Ecd8znoeT0ROk4DC0o	NM_005100.2	9590	AKAP12	Homo sapiens A kinase (PRKA) anchor protein (gravin) 12 (AKAP12), transcript variant 1, mRNA.	358.301	306.244	561.723	344.479
E6u7ihOqeChXiifZBw	NM_178031.2	54972	TMEM132A	Homo sapiens transmembrane protein 132A (TMEM132A), transcript variant 2, mRNA.	252.764	583.69	630.736	351.867
fkoPdfCooiQkrulUn0	NM_001002260.1	83543	C9orf58	Homo sapiens chromosome 9 open reading frame 58 (C9orf58), transcript variant 2, mRNA.	182.329	422.879	315.339	238.652
xi1KL_IUl6kECYhXt8	NM_001079842.1	54940	OCIAD1	Homo sapiens OCIA domain containing 1 (OCIAD1), transcript variant 5, mRNA.	1015.82	899.762	1044.41	1222.41
HVHn0HpHVUbGLOb4hM	NM_001008530.1	5641	LGMN	Homo sapiens legumain (LGMN), transcript variant 2, mRNA.	194.848	520.657	420.84	330.136
3q3rFfkoX_yvuoALZI	NM_206929.1	54843	SYTL2	Homo sapiens synaptotagmin-like 2 (SYTL2), transcript variant e, mRNA.	1079.09	2936.59	2062.18	1470.5
rmqB9Bd3eQp7hQjlQI	NM_178181.1	64866	CDCP1	Homo sapiens CUB domain containing protein 1 (CDCP1), transcript variant 2, mRNA.	142.784	400.142	430.616	266.145
3lHUoQr0A68QSXcXtk	NM_001001392.1	960	CD44	Homo sapiens CD44 molecule (Indian blood group) (CD44), transcript variant 5, mRNA.	672.816	1267.96	1039.7	911.74
cl2ge4RVTfYfSLffUI	NM_004029.2	3665	IRF7	Homo sapiens interferon regulatory factor 7 (IRF7), transcript variant b, mRNA.	221.141	359.44	184.03	438.802
EFju.lS3QOU7liB5VI	NM_001039348.1	2202	EFEMP1	Homo sapiens EGF-containing fibulin-like extracellular matrix protein 1 (EFEMP1), transcript variant 2, mRNA.	4724.21	2888.88	2132.47	4535.18
xlBPS3rO4pubgkIHXo	NM_201524.1	9289	GPR56	Homo sapiens G protein-coupled receptor 56 (GPR56), transcript variant 2, mRNA.	1234.06	1833.89	1746.81	724.35
KX0oh_NUsh4rfV.SSA	NM_001037333.1	26999	CYFIP2	Homo sapiens cytoplasmic FMR1 interacting protein 2 (CYFIP2), transcript variant 1, mRNA.	75.9135	566.441	486.669	387.818
0lTe0KeXiF3Jd9w6c4	NM_001037175.1	55061	SUSD4	Homo sapiens sushi domain containing 4 (SUSD4), transcript variant 2, mRNA.	24.3501	150.055	64.6708	12.5077
rumM4io5Ll.VT09eOg	NM_203417.1	1827	RCAN1	Homo sapiens regulator of calcineurin 1 (RCAN1), transcript variant 2, mRNA.	543.686	1016.05	826.127	729.078
HN97InJZXh5fSF6V7I	NM_175840.1	54498	SMOX	Homo sapiens spermine oxidase (SMOX), transcript variant 2, mRNA.	301.991	309.8	312.539	200.837
odbdZwAxgDyUpuumJE	NM_199139.1	54739	XAF1	Homo sapiens XIAP associated factor 1 (XAF1), transcript variant 2, mRNA.	40.8436	158.437	86.6126	271.815
QLHwCbrVS4pQgL9a8I	NM_003583.2	8445	DYRK2	Homo sapiens dual-specificity tyrosine-(Y)-phosphorylation regulated kinase 2 (DYRK2), transcript variant 1, mRNA.	671.685	927.924	685.6	667.879
frR4.1RoXlJBYL.R1I	NM_001040058.1	6696	SPP1	Homo sapiens secreted phosphoprotein 1 (SPP1), transcript variant 1, mRNA.	233.076	3304.63	3704.63	1181.71
Qd9_dL1cDyeqo_ox.E	NM_001037954.2	85458	DIXDC1	Homo sapiens DIX domain containing 1 (DIXDC1), transcript variant 1, mRNA.	248.208	190.369	175.902	422.098
3XA73lxXvrMCM.4kh4	NM_181054.1	3091	HIF1A	Homo sapiens hypoxia-inducible factor 1, alpha subunit (basic helix-loop-helix transcription factor) (HIF1A), transcript variant 2, mRNA.	269.215	399.882	670.815	510.332
Zsj56XvsrrKhEjhYXo	NM_201525.1	9289	GPR56	Homo sapiens G protein-coupled receptor 56 (GPR56), transcript variant 3, mRNA.	1513.6	2275.6	2144.03	843.21
Tg6CdwR6JQkpKFEox4	NM_003843.2	8796	SCEL	Homo sapiens sciellin (SCEL), transcript variant 1, mRNA.	36.2985	27.5515	16.216	102.681
Q9Vq6GG5_bV5K3fZEI	NM_003003.2	6397	SEC14L1	Homo sapiens SEC14-like 1 (S. cerevisiae) (SEC14L1), transcript variant 1, mRNA.	109.349	55.7345	58.8616	181.766
Kpkrqeh9xeV0Ku7M_w	NM_001024844.1	3732	CD82	Homo sapiens CD82 molecule (CD82), transcript variant 2, mRNA.	275.553	1372.73	1121.62	764.401
3aKUBUIK3pAtKdKiHc	NM_001013398.1	3486	IGFBP3	Homo sapiens insulin-like growth factor binding protein 3 (IGFBP3), transcript variant 1, mRNA.	3312.27	1948.51	1511.19	861.314
EC1yOkA26V0ecK5In4	NM_016556.1	29893	PSMC3IP	Homo sapiens PSMC3 interacting protein (PSMC3IP), transcript variant 2, mRNA.	238.264	164.315	182.63	263.392
9uus7l7LVKeKQiDx_I	NM_182962.1	330	BIRC3	Homo sapiens baculoviral IAP repeat-containing 3 (BIRC3), transcript variant 2, mRNA.	394.135	548.5	539.338	992.769
3XfUx6yOYD83uTgKtE	NM_005010.3	4897	NRCAM	Homo sapiens neuronal cell adhesion molecule (NRCAM), transcript variant 2, mRNA.	4.3374	125.112	117.712	538.895
i.ih46UCJOqh4JXp5c	NM_001040002.1	4222	MEOX1	Homo sapiens mesenchyme homeobox 1 (MEOX1), transcript variant 3, mRNA.	75.9135	83.7175	55.9051	21.8496
Eo.0e9wnVbhe64pgKg	NM_004510.2	3431	SP110	Homo sapiens SP110 nuclear body protein (SP110), transcript variant b, mRNA.	307.476	1040.28	750.846	1873.75
o4U1KRLp05ew1SB.qI	NM_001080484.1	85452	KIAA1751	Homo sapiens KIAA1751 (KIAA1751), mRNA.	332.515	281.809	352.606	461.656

## Sheet: brown
nuID	RefSeq_ID	Entrez_Gene_ID	Symbol	Definition	U.Veh	D.Veh	D.VD3	D.Dex
xX56r6K.R_RNOir8uc	NM_004591.1	6364	CCL20	Homo sapiens chemokine (C-C motif) ligand 20 (CCL20), mRNA.	190.51	691.951	404.908	2137.99
6fo6FRgZ3yf3SqtJIs	NM_000859.1	3156	HMGCR	Homo sapiens 3-hydroxy-3-methylglutaryl-Coenzyme A reductase (HMGCR), mRNA.	855.51	552.471	502.99	798.718
oh5KdV9eRRT7dJLApg	NM_001001794.2	414918	FAM116B	Homo sapiens family with sequence similarity 116, member B (FAM116B), mRNA.	137.499	236.548	848.114	234.546
ZSVvWSocin9p._oSQc	NM_002201.4	3669	ISG20	Homo sapiens interferon stimulated exonuclease gene 20kDa (ISG20), mRNA.	124.01	387.328	228.687	554.698
HV7LUuueV77kB51.90	NM_006868.2	11031	RAB31	Homo sapiens RAB31, member RAS oncogene family (RAB31), mRNA.	986.419	1353.87	1490.65	992.158
inm.CX1VNux5Ivieko	NM_019058.2	54541	DDIT4	Homo sapiens DNA-damage-inducible transcript 4 (DDIT4), mRNA.	282.882	738.301	1247.47	989.367
Q5XFd56nv7Pi_Q7hSY	NM_004737.3	9215	LARGE	Homo sapiens like-glycosyltransferase (LARGE), transcript variant 1, mRNA.	65.7329	171.499	147.784	90.0069
HFS7.KJOLlu7ubXtok	NM_002462.2	4599	MX1	Homo sapiens myxovirus (influenza virus) resistance 1, interferon-inducible protein p78 (mouse) (MX1), mRNA.	981.101	5858.18	3402.63	8566.85
NotX_u7gzu5eyKuqSo	NM_001031711.1	57222	ERGIC1	Homo sapiens endoplasmic reticulum-golgi intermediate compartment (ERGIC) 1 (ERGIC1), transcript variant 1, mRNA.	438.775	568.568	703.499	794.699
fAEA0FqFUn.SB5KgEk	NM_001031683.1	3437	IFIT3	Homo sapiens interferon-induced protein with tetratricopeptide repeats 3 (IFIT3), mRNA.	90.9835	311.85	134.13	433.161
fV6VFVH9SpACpUq8ww	NM_001031696.1	23646	PLD3	Homo sapiens phospholipase D family, member 3 (PLD3), transcript variant 1, mRNA.	657.828	1148.47	1044.58	736.684
00nHeBI8cKU3XTdwqI	NM_012137.2	23576	DDAH1	Homo sapiens dimethylarginine dimethylaminohydrolase 1 (DDAH1), mRNA.	667.351	596.437	640.156	908.259
KblIzB7fv0uIhlc.c4	NM_001797.2	1009	CDH11	Homo sapiens cadherin 11, type 2, OB-cadherin (osteoblast) (CDH11), mRNA.	741.799	919.75	1246.96	835.243
9zfU9dleVUilKJ3lfg	NM_006435.2	10581	IFITM2	Homo sapiens interferon induced transmembrane protein 2 (1-8D) (IFITM2), mRNA.	2330.47	5435.78	4205.75	7773.68
oid6lfUuflFcTHf7ek	NM_016817.2	4939	OAS2	Homo sapiens 2'-5'-oligoadenylate synthetase 2, 69/71kDa (OAS2), transcript variant 1, mRNA.	76.3531	1389.29	629.951	2074.79
NoSEsN17je5ye4pJ3o	NM_001387.2	1809	DPYSL3	Homo sapiens dihydropyrimidinase-like 3 (DPYSL3), mRNA.	2566.84	2994.4	3603.74	4158.76
Wpt9ozfdFzvV6cILSI	NM_021992.2	11013	TMSB15A	Homo sapiens thymosin beta 15a (TMSB15A), mRNA.	44.7372	119.592	134.986	47.5851
iR0pEGwF_OnTfnEPGI	NM_007038.2	11096	ADAMTS5	Homo sapiens ADAM metallopeptidase with thrombospondin type 1 motif, 5 (aggrecanase-2) (ADAMTS5), mRNA.	368.242	815.808	957.218	368.146
clyu1_J4FkeCB37XR4	NM_080668.2	113130	CDCA5	Homo sapiens cell division cycle associated 5 (CDCA5), mRNA.	1621.34	495.457	581.441	696.379
NRBiFzZZNtCuhcC9Vk	NM_004217.2	9212	AURKB	Homo sapiens aurora kinase B (AURKB), mRNA.	1677.64	207.958	285.726	348.335
Wv0m2AulIDgiF99QNE	NM_018837.2	55959	SULF2	Homo sapiens sulfatase 2 (SULF2), transcript variant 1, mRNA.	-7.94307	237.531	210.507	123.699
ZW7iUtSirsL3g69fng	NM_015529.2	26002	MOXD1	Homo sapiens monooxygenase, DBH-like 1 (MOXD1), transcript variant 2, mRNA.	1012.52	1346.56	1280.77	926.108
0SXicSOVOWPfYCU75Q	NM_000609.4	6387	CXCL12	Homo sapiens chemokine (C-X-C motif) ligand 12 (stromal cell-derived factor 1) (CXCL12), transcript variant 2, mRNA.	1.55971	96.6645	81.5399	5.90507
61Q67IUumOjcovxQeI	NM_006022.2	8848	TSC22D1	Homo sapiens TSC22 domain family, member 1 (TSC22D1), transcript variant 2, mRNA.	83.3603	370.751	271.355	192.007
xXLgIpJ_AeI7gRNJ_U	NM_001935.3	1803	DPP4	Homo sapiens dipeptidyl-peptidase 4 (DPP4), mRNA.	21.9438	108.718	324.813	77.9846
orojh4FCCMN1ArUY6k	NM_005139.2	306	ANXA3	Homo sapiens annexin A3 (ANXA3), mRNA.	319.915	109.779	202.355	172.16
i4XUJ15dFt5fnXd9UA	NM_005258.2	2644	GCHFR	Homo sapiens GTP cyclohydrolase I feedback regulator (GCHFR), mRNA.	193.3	441.662	381.977	236.927
lLeSN0Ul0HF57ToKIk	NM_031956.2	83894	TTC29	Homo sapiens tetratricopeptide repeat domain 29 (TTC29), mRNA.	48.2375	55.1519	31.3734	221.499
fSohbtLKju5enuxurs	NM_002346.1	4061	LY6E	Homo sapiens lymphocyte antigen 6 complex, locus E (LY6E), mRNA.	1138.11	3185.09	1947.02	3022.93
0tEvV.P0TCVAeMhLBo	NM_006379.2	10512	SEMA3C	Homo sapiens sema domain, immunoglobulin domain (Ig), short basic domain, secreted, (semaphorin) 3C (SEMA3C), mRNA.	420.881	431.442	382.96	294.543
KSe4E6HfVUdd8.nRGo	NM_000024.4	154	ADRB2	Homo sapiens adrenergic, beta-2-, receptor, surface (ADRB2), mRNA.	229.511	444.696	290.81	297.885
95LUl4qd9pA7JOpF0g	NM_000600.1	3569	IL6	Homo sapiens interleukin 6 (interferon, beta 2) (IL6), mRNA.	1802.01	5857.38	5226.2	4157.49
iqkxJTFPeCu3zdd43I	NM_000331.3	6288	SAA1	Homo sapiens serum amyloid A1 (SAA1), transcript variant 1, mRNA.	28.4757	695.057	574.697	1362.07
9lUF6j54kqCf5O_dwo	NM_001031683.1	3437	IFIT3	Homo sapiens interferon-induced protein with tetratricopeptide repeats 3 (IFIT3), mRNA.	455.26	1199.17	586.956	1659.82
ofu_QqQXbU.wekXSo8	NM_032181.1	84141	TMEM166	Homo sapiens transmembrane protein 166 (TMEM166), mRNA.	1251.38	1596.13	1207.92	1181.2
HdUvciQ3EnvzuK5UEU	NM_001304.3	1362	CPD	Homo sapiens carboxypeptidase D (CPD), mRNA.	352.583	573.46	906.726	833.732
lr3n6AOOV5BwV639U4	NM_005630.1	6578	SLCO2A1	Homo sapiens solute carrier organic anion transporter family, member 2A1 (SLCO2A1), mRNA.	116.106	185.429	85.3458	145.029
QXUq.q2f5v7YJdd4Ok	NM_001500.2	2762	GMDS	Homo sapiens GDP-mannose 4,6-dehydratase (GMDS), mRNA.	825.471	1244.05	1029.35	884.741
K0vg5eesn.U97onlvU	NM_004751.1	9245	GCNT3	Homo sapiens glucosaminyl (N-acetyl) transferase 3, mucin type (GCNT3), mRNA.	41.5551	419.766	290.81	147.879
ilrh6EzRdx8DW178mE	NM_003739.4	8644	AKR1C3	Homo sapiens aldo-keto reductase family 1, member C3 (3-alpha hydroxysteroid dehydrogenase, type II) (AKR1C3), mRNA.	37.5013	267.336	383.675	93.3298
HkD7UFRVdBOKp9T.e4	NM_001620.1	79026	AHNAK	Homo sapiens AHNAK nucleoprotein (AHNAK), transcript variant 1, mRNA.	1125.48	1353.2	1613.52	2169.53
cCKea4lD8iVAiVYqBc	NM_000076.1	1028	CDKN1C	Homo sapiens cyclin-dependent kinase inhibitor 1C (p57, Kip2) (CDKN1C), mRNA.	408.988	335.609	167.657	71.5271
6kUIH1PcNyJ4Uv4nj0	NM_001017369.1	6307	SC4MOL	Homo sapiens sterol-C4-methyl oxidase-like (SC4MOL), transcript variant 2, mRNA.	829.554	878.933	952.156	1276.69
BjOAPp6n66dOXutcnE	NM_032121.4	84061	MAGT1	Homo sapiens magnesium transporter 1 (MAGT1), mRNA.	791.817	663.935	774.3	1015.15
ltS76e8uz_M95e3XTo	NM_032199.1	84159	ARID5B	Homo sapiens AT rich interactive domain 5B (MRF1-like) (ARID5B), mRNA.	577.084	1944.74	1660.14	1237.86
Zkw6j_p.rEIHuFVBXg	NM_003377.3	7423	VEGFB	Homo sapiens vascular endothelial growth factor B (VEGFB), mRNA.	1206.5	1092.39	976.427	790.762
ZUu1lKW7p30E0ueFfM	NM_001012301.1	340075	ARSI	Homo sapiens arylsulfatase family, member I (ARSI), mRNA.	31.4355	116.264	70.0776	21.9405
01STVdFQEdfXpc3aHg	NM_178835.3	152485	ZNF827	Homo sapiens zinc finger protein 827 (ZNF827), mRNA.	455.163	613.179	497.788	429.61
9ZQhYgXJ1bggUvEjUI	NM_022549.2	9638	FEZ1	Homo sapiens fasciculation and elongation protein zeta 1 (zygin I) (FEZ1), transcript variant 2, mRNA.	12.4674	353.984	377.955	157.46
iTtHHqiu9edyfUY4pk	NM_199413.1	9055	PRC1	Homo sapiens protein regulator of cytokinesis 1 (PRC1), transcript variant 2, mRNA.	2641.42	547.694	694.726	759.881
6mvSRT4Iv9cT2inld4	NM_194281.3	125476	INO80C	Homo sapiens INO80 complex subunit C (INO80C), transcript variant 2, mRNA.	350.708	313.948	336.161	484.683
fcV3S0U75If1e3op0U	NM_004510.2	3431	SP110	Homo sapiens SP110 nuclear body protein (SP110), transcript variant b, mRNA.	339.247	1111.63	843.374	2017.09
Btrh14K.XrU3T5pe_o	NM_004982.2	3764	KCNJ8	Homo sapiens potassium inwardly-rectifying channel, subfamily J, member 8 (KCNJ8), mRNA.	34.7272	164.091	125.364	72.1642
EUAD7d6Qy8X1SMStVU	NM_002535.2	4939	OAS2	Homo sapiens 2'-5'-oligoadenylate synthetase 2, 69/71kDa (OAS2), transcript variant 2, mRNA.	9.6745	150.58	66.5397	237.218
fzoCte6olTTdlCU0Sk	NM_004172.3	6507	SLC1A3	Homo sapiens solute carrier family 1 (glial high affinity glutamate transporter), member 3 (SLC1A3), mRNA.	27.7305	25.3831	36.0934	85.6894
0nhUk0lEd6voA7_Xvo	NM_001547.4	3433	IFIT2	Homo sapiens interferon-induced protein with tetratricopeptide repeats 2 (IFIT2), mRNA.	365.783	415.201	271.355	600.777
9go67XHujio4EKo6f4	NM_198057.2	1831	TSC22D3	Homo sapiens TSC22 domain family, member 3 (TSC22D3), transcript variant 1, mRNA.	78.1091	87.4073	73.807	241.784
iq4qhXHe81Qud8964g	NM_006875.2	11040	PIM2	Homo sapiens pim-2 oncogene (PIM2), mRNA.	86.414	432.433	310.551	118.44
o4VUSopKAElIJRfhH8	NM_004753.4	9249	DHRS3	Homo sapiens dehydrogenase/reductase (SDR family) member 3 (DHRS3), mRNA.	-0.920713	93.567	158.729	26.0612
Z4LNSVSrkiK_PlKiR4	NM_025130.2	80201	HKDC1	Homo sapiens hexokinase domain containing 1 (HKDC1), mRNA.	181.914	558.854	499.993	317.113
Nqx6e6NPyeS139cQX4	NM_001010905.1	352999	C6orf58	Homo sapiens chromosome 6 open reading frame 58 (C6orf58), mRNA.	57.2997	220.114	162.116	97.8372
Q4kSK70wDqD4tUdrCI	NM_004508.2	3422	IDI1	Homo sapiens isopentenyl-diphosphate delta isomerase 1 (IDI1), mRNA.	197.427	167.116	208.749	296.425
uw_7gu7e3Ulfal1RiU	NM_003378.2	7425	VGF	Homo sapiens VGF nerve growth factor inducible (VGF), mRNA.	47.3076	41.8089	36.2902	106.418
Eqlesp1.IKFP3vXInw	NM_031453.2	83641	FAM107B	Homo sapiens family with sequence similarity 107, member B (FAM107B), mRNA.	527.698	1009.54	827.594	485.281
ZH5_.l95x0nkZ4kUIk	NM_015529.2	26002	MOXD1	Homo sapiens monooxygenase, DBH-like 1 (MOXD1), transcript variant 2, mRNA.	415.523	504.736	449.249	337.483
Zfyh4Ccptd1RAAteV0	NM_000434.2	4758	NEU1	Homo sapiens sialidase 1 (lysosomal sialidase) (NEU1), mRNA.	323.788	1111.29	834.149	676.253
Z11Lpep5AueKaTwigs	NM_002521.2	4879	NPPB	Homo sapiens natriuretic peptide precursor B (NPPB), mRNA.	20.0272	183.498	449.338	39.2046
3Xvv55T6TgOlB7p7xI	NM_015508.3	25976	TIPARP	Homo sapiens TCDD-inducible poly(ADP-ribose) polymerase (TIPARP), mRNA.	891.016	811.303	1007.87	1352.41
uud.vTT6V09Qkfxnt4	NM_005502.2	19	ABCA1	Homo sapiens ATP-binding cassette, sub-family A (ABC1), member 1 (ABCA1), mRNA.	140.355	779.877	704.627	1075.9
uLhJ_6f.PInZRgcqwo	NM_001257.3	1012	CDH13	Homo sapiens cadherin 13, H-cadherin (heart) (CDH13), mRNA.	415.718	1442.06	1305.31	739.543
9l31SOkN7XN3uegjnI	NM_001159.3	316	AOX1	Homo sapiens aldehyde oxidase 1 (AOX1), mRNA.	115.571	404.08	353.503	688.195
fdXvu97FLk4BV7RM1U	NM_001025.4	6228	RPS23	Homo sapiens ribosomal protein S23 (RPS23), mRNA.	1306.94	1206.82	1253.25	793.893
KX7nZdMrtz_h3Cdxq4	NM_005560.3	3911	LAMA5	Homo sapiens laminin, alpha 5 (LAMA5), mRNA.	215.82	1119.56	901.31	717.678
Be1Z5u.1342oHXn3X4	NM_005952.2	4501	MT1X	Homo sapiens metallothionein 1X (MT1X), mRNA.	2257.62	981.181	827.939	1375.61
ZiQmZqtf5b6fcucsNM	NM_005103.3	9638	FEZ1	Homo sapiens fasciculation and elongation protein zeta 1 (zygin I) (FEZ1), transcript variant 1, mRNA.	76.2432	1837.7	1862.95	913.315
EqevnsgEzBAqSV1H3o	NM_003633.1	8507	ENC1	Homo sapiens ectodermal-neural cortex (with BTB-like domain) (ENC1), mRNA.	502.45	1261.83	1277.21	870.157
xuUbt0UIVL6gIm0z5Q	NM_001008539.2	6542	SLC7A2	Homo sapiens solute carrier family 7 (cationic amino acid transporter, y+ system), member 2 (SLC7A2), transcript variant 2, mRNA.	98.4623	1451.33	2427.07	1455.27
NrAcRe_ClC9KknvuN4	NM_014867.1	9920	KBTBD11	Homo sapiens kelch repeat and BTB (POZ) domain containing 11 (KBTBD11), mRNA.	1023.77	677.545	658.803	997.691
Zo_aM.F3tVAZ4UZXp4	NM_001035505.1	388962	BOLA3	Homo sapiens bolA homolog 3 (E. coli) (BOLA3), transcript variant 2, mRNA.	1923.37	1396.35	1492	1883.43
KeQl5vfuEjzEg_7eSg	NM_015472.3	25937	WWTR1	Homo sapiens WW domain containing transcription regulator 1 (WWTR1), mRNA.	243.646	125.198	111.667	288.818
915l9eG4leJjfc5L3k	NM_001693.3	526	ATP6V1B2	Homo sapiens ATPase, H+ transporting, lysosomal 56/58kDa, V1 subunit B2 (ATP6V1B2), mRNA.	2932.57	3986.23	3462.01	2980.23
cTqn3heJFCvioSjyko	NM_021158.3	57761	TRIB3	Homo sapiens tribbles homolog 3 (Drosophila) (TRIB3), mRNA.	388.457	331.646	311.183	585.274
QuXGDJR5MUF6kMyQjU	NM_003879.3	8837	CFLAR	Homo sapiens CASP8 and FADD-like apoptosis regulator (CFLAR), mRNA.	383.46	436.788	409.183	798.337
BS4MBTTflHFV14JRJI	NM_199168.2	6387	CXCL12	Homo sapiens chemokine (C-X-C motif) ligand 12 (stromal cell-derived factor 1) (CXCL12), transcript variant 1, mRNA.	20.1555	227.144	247.97	16.3568
oIdJUU.ddF6l90l3oc	NM_000557.2	8200	GDF5	Homo sapiens growth differentiation factor 5 (GDF5), mRNA.	45.0888	122.142	148.163	43.8745
E3u67.sWkajOgYAef4	NM_020311.2	57007	CXCR7	Homo sapiens chemokine (C-X-C motif) receptor 7 (CXCR7), mRNA.	554.389	342.361	359.96	199.019
6suzRLLJdSv18KhBNc	NM_003810.2	8743	TNFSF10	Homo sapiens tumor necrosis factor (ligand) superfamily, member 10 (TNFSF10), mRNA.	1590.75	3998.52	3085.85	2551.53
BCaoirEQ6s3DAx8Iro	NM_000331.3	6288	SAA1	Homo sapiens serum amyloid A1 (SAA1), transcript variant 1, mRNA.	3.54072	68.7734	72.2374	168.315
ruBeOoF3e4RXW735eU	NM_176096.1	80279	CDK5RAP3	Homo sapiens CDK5 regulatory subunit associated protein 3 (CDK5RAP3), mRNA.	696.333	976.715	833.028	655.341
rfgpce01ECdf.xqTVM	NM_080424.1	3431	SP110	Homo sapiens SP110 nuclear body protein (SP110), transcript variant c, mRNA.	18.8699	98.2665	52.8489	189.109
lmXUpQgoovTQh.NQoo	NM_001080544.1	653314	LOC653314	Homo sapiens similar to ribosomal protein L19 (LOC653314), mRNA.	2659.36	1835.25	2599.21	2052.44
3fFSV60IN7ik7h4LHA	NM_023927.1	65983	GRAMD3	Homo sapiens GRAM domain containing 3 (GRAMD3), mRNA.	382.479	541.168	548.824	772.075
fjlAn2f5SyDWgD2ggk	NM_006528.2	7980	TFPI2	Homo sapiens tissue factor pathway inhibitor 2 (TFPI2), mRNA.	313.053	178.666	289.993	84.7923
fbdR4AyADyepOuuplw	NM_016400.2	25764	C15orf63	Homo sapiens chromosome 15 open reading frame 63 (C15orf63), mRNA.	1124.58	895.759	920.819	1218.57
HXvd3JT4.FKf3gI3Lo	NM_003236.1	7039	TGFA	Homo sapiens transforming growth factor, alpha (TGFA), mRNA.	156.254	590.84	822.59	424.759
Tkh.l..QK6JuDFIKNQ	NM_002166.4	3398	ID2	Homo sapiens inhibitor of DNA binding 2, dominant negative helix-loop-helix protein (ID2), mRNA.	326.071	206.294	195.949	115.503
NuSUe8JTu9QpP8mqKo	NM_005308.2	2869	GRK5	Homo sapiens G protein-coupled receptor kinase 5 (GRK5), mRNA.	16.6684	28.2802	99.7139	31.0846
6n4zDDx8O6WpGunRF4	NM_000745.2	1138	CHRNA5	Homo sapiens cholinergic receptor, nicotinic, alpha 5 (CHRNA5), mRNA.	693.796	660.511	744.956	932.849
oUu_eMzp95937u5dJ0	NM_006834.2	10981	RAB32	Homo sapiens RAB32, member RAS oncogene family (RAB32), mRNA.	1667.56	2542.34	2304.5	1912.72
3MB8PKUpkuvRl7DVJE	NR_002808.1	319085	C14orf85	Homo sapiens chromosome 14 open reading frame 85 (C14orf85), non-coding RNA.	1459.22	1091.59	1279.25	1679.32
0W6nuULuVKju.kCoTc	NM_175621.2	644314	MTE	Homo sapiens metallothionein E (MTE), mRNA.	1652.07	906.763	892.539	1632.98
osUOrmeQ1ISw95AeX4	NM_002727.2	5552	SRGN	Homo sapiens serglycin (SRGN), mRNA.	372.468	809.75	1901.18	1414.9
cQKpNoguSee5eO6gSc	NM_175617.3	4493	MT1E	Homo sapiens metallothionein 1E (MT1E), mRNA.	6070.29	4079.25	3791.31	6211.14
HKiFXn1wHxE.uuxf7Y	NM_032621.2	84707	BEX2	Homo sapiens brain expressed X-linked 2 (BEX2), mRNA.	402.153	673.448	664.462	330.097
rqKWKSujRCtKIyIU08	NM_175066.2	317781	DDX51	Homo sapiens DEAD (Asp-Glu-Ala-Asp) box polypeptide 51 (DDX51), mRNA.	1496.94	1139.14	1333.31	1710.65
fgbdYtXQd3Gf5dQrgU	NM_002263.2	3833	KIFC1	Homo sapiens kinesin family member C1 (KIFC1), mRNA.	1373.99	343.249	449.604	554.267
Zddpj1_0._itEv8dPU	NM_005114.2	9957	HS3ST1	Homo sapiens heparan sulfate (glucosamine) 3-O-sulfotransferase 1 (HS3ST1), mRNA.	3.27563	76.0546	54.4264	18.6469
6iovSs3vuHrglexdeo	NM_001080535.1	93082	LINCR	Homo sapiens likely ortholog of mouse lung-inducible Neutralized-related C3HC4 RING domain protein (LINCR), mRNA.	36.5394	235.141	124.6	76.3858
EEDSXrRSf9oEkiESKk	NM_001549.2	3437	IFIT3	Homo sapiens interferon-induced protein with tetratricopeptide repeats 3 (IFIT3), mRNA.	171.517	340.497	144.851	544.639
lSXoam6verSff8XQ.4	NM_020892.1	113878	DTX2	Homo sapiens deltex homolog 2 (Drosophila) (DTX2), mRNA.	379.537	683.48	520.695	459.274
KVb81O7U_GlNzvn32k	NM_020954.2	57714	KIAA1618	Homo sapiens KIAA1618 (KIAA1618), mRNA.	151.318	366.682	239.993	546.218
340p5Q4OqSi6QIVQ0c	NM_199161.1	6288	SAA1	Homo sapiens serum amyloid A1 (SAA1), transcript variant 2, mRNA.	108.274	2071.82	1930.31	3535.61
39v0qt5b1NevSIKWJs	NM_199169.1	56937	PMEPA1	Homo sapiens prostate transmembrane protein, androgen induced 1 (PMEPA1), transcript variant 2, mRNA.	948.32	772.984	894.775	524.735
fKaNGK0ojYhRjgFe3c	NM_033196.2	91120	ZNF682	Homo sapiens zinc finger protein 682 (ZNF682), transcript variant 1, mRNA.	739.834	512.864	682.036	779.314
3UVbWP6t444qSMXB0o	NM_198965.1	5744	PTHLH	Homo sapiens parathyroid hormone-like hormone (PTHLH), transcript variant 1, mRNA.	291.498	154.618	109.84	72.5522
9baRHnvXUvU6Er3v9E	NM_006997.2	10579	TACC2	Homo sapiens transforming, acidic coiled-coil containing protein 2 (TACC2), transcript variant 4, mRNA.	119.101	75.9083	72.8261	153.873
lTo_aM.F3tVAZ4UZXo	NM_212552.2	388962	BOLA3	Homo sapiens bolA homolog 3 (E. coli) (BOLA3), transcript variant 1, mRNA.	2018.99	1374.77	1608.62	1913.28
QNXZL7oT9717UjFP3U	NM_018837.2	55959	SULF2	Homo sapiens sulfatase 2 (SULF2), transcript variant 1, mRNA.	87.2854	568.918	566.108	336.066
K494lJ2Uzfdf9evgdU	NM_184086.1	84675	TRIM55	Homo sapiens tripartite motif-containing 55 (TRIM55), transcript variant 3, mRNA.	18.8699	107.8	108.204	39.737
9AochlCXo5QolXrtE4	NM_001012334.1	4192	MDK	Homo sapiens midkine (neurite growth-promoting factor 2) (MDK), transcript variant 1, mRNA.	261.858	2065.92	2132.05	1476.25
BVU_ySonJs8l_6kE44	NM_181702.1	2669	GEM	Homo sapiens GTP binding protein overexpressed in skeletal muscle (GEM), transcript variant 2, mRNA.	19.8989	35.2259	109.552	6.42299
WKlwUl_os_HrV8XfOk	NM_004089.3	1831	TSC22D3	Homo sapiens TSC22 domain family, member 3 (TSC22D3), transcript variant 2, mRNA.	65.3982	109.05	86.71	285.664
fU.2CUXpISvye.TSSU	NM_078487.2	1030	CDKN2B	Homo sapiens cyclin-dependent kinase inhibitor 2B (p15, inhibits CDK4) (CDKN2B), transcript variant 2, mRNA.	162.33	429.512	357.629	246.479
0mV7gXjqBd3uEV1u98	NM_025197.2	80279	CDK5RAP3	Homo sapiens CDK5 regulatory subunit associated protein 3 (CDK5RAP3), transcript variant 2, mRNA.	624.844	878.813	790.727	597.348
TxenEgII5SOEfCFx_4	NM_001024921.2	6133	RPL9	Homo sapiens ribosomal protein L9 (RPL9), transcript variant 2, mRNA.	1939.58	1253.35	1814.28	1281.84
Eo.0e9wnVbhe64pgKg	NM_004510.2	3431	SP110	Homo sapiens SP110 nuclear body protein (SP110), transcript variant b, mRNA.	307.476	1040.28	750.846	1873.75

## Sheet: pink
nuID	RefSeq_ID	Entrez_Gene_ID	Symbol	Definition	U.Veh	D.Veh	D.VD3	D.Dex
rkT.iTt6sU65o5_oFI	NM_004862.2	9516	LITAF	Homo sapiens lipopolysaccharide-induced TNF factor (LITAF), mRNA.	2887.09	3861.64	3382.56	2809.82
9QT_iPusnOt_SfdueQ	NM_001097599.1	80723	TMEM22	Homo sapiens transmembrane protein 22 (TMEM22), transcript variant 2, mRNA.	172.559	177.078	172.064	283.174
EF3.vqgq6T3nhRJHUE	NM_178564.2	340371	NRBP2	Homo sapiens nuclear receptor binding protein 2 (NRBP2), mRNA.	479.524	742.185	702.63	1635.84
3NwuUeV3kBRR6VcOko	NM_032603.2	84695	LOXL3	Homo sapiens lysyl oxidase-like 3 (LOXL3), mRNA.	235.62	146.854	131.085	304.977
339VXWtUx9Ekd65qCA	NM_030629.1	80790	CMIP	Homo sapiens c-Maf-inducing protein (CMIP), transcript variant Tc-mip, mRNA.	763.103	1135.56	1529.78	961.067
lKE1EqyK_ru7Gou3ik	NM_024956.3	80021	TMEM62	Homo sapiens transmembrane protein 62 (TMEM62), mRNA.	207.718	387.189	340.569	618.175
rjEHulOHigKJ0ZUiHo	NM_000598.4	3486	IGFBP3	Homo sapiens insulin-like growth factor binding protein 3 (IGFBP3), transcript variant 2, mRNA.	5829.56	3509.41	2862.42	1752.31
QopS7BvE4dviAvig.U	NM_018639.3	55884	WSB2	Homo sapiens WD repeat and SOCS box-containing 2 (WSB2), mRNA.	317.132	120.157	204.766	184.008
x3011GvRydcXgigKqU	NM_032642.2	81029	WNT5B	Homo sapiens wingless-type MMTV integration site family, member 5B (WNT5B), transcript variant 1, mRNA.	495.426	701.124	540.305	1069.24
o.pLollLfrl7p92zpw	NM_001039705.1	7216	TRO	Homo sapiens trophinin (TRO), transcript variant 6, mRNA.	164.108	264.991	236.687	150.348
3aKUBUIK3pAtKdKiHc	NM_001013398.1	3486	IGFBP3	Homo sapiens insulin-like growth factor binding protein 3 (IGFBP3), transcript variant 1, mRNA.	3312.27	1948.51	1511.19	861.314

## Sheet: yellow
nuID	RefSeq_ID	Entrez_Gene_ID	Symbol	Definition	U.Veh	D.Veh	D.VD3	D.Dex
Qt_chCvnvuS7l7Rx60	NM_006216.2	5270	SERPINE2	Homo sapiens serpin peptidase inhibitor, clade E (nexin, plasminogen activator inhibitor type 1), member 2 (SERPINE2), mRNA.	1028.71	4631.64	2967.48	6915.66
oj.o91F1VS3eReo9J0	NM_032800.1	84886	C1orf198	Homo sapiens chromosome 1 open reading frame 198 (C1orf198), mRNA.	419.226	336.232	344.793	538.315
BpQH6JK7U1SV7svIko	NM_002119.3	3111	HLA-DOA	Homo sapiens major histocompatibility complex, class II, DO alpha (HLA-DOA), mRNA.	-1.95539	250.833	192.694	119.383
rHCVF1XndfVJPiV_vk	NM_015157.1	23187	PHLDB1	Homo sapiens pleckstrin homology-like domain, family B, member 1 (PHLDB1), mRNA.	531.531	768.932	738.198	485.222
Zle_ESt.XCnkK.Keuk	NM_001760.2	896	CCND3	Homo sapiens cyclin D3 (CCND3), mRNA.	1299.12	1710.36	1707.16	2942.3
uLV.46guS0km6K7epQ	NM_018209.2	55738	ARFGAP1	Homo sapiens ADP-ribosylation factor GTPase activating protein 1 (ARFGAP1), transcript variant 1, mRNA.	687.968	792.879	638.063	569.785
6OmFCEX4Klw5GRwJHQ	NM_002546.3	4982	TNFRSF11B	Homo sapiens tumor necrosis factor receptor superfamily, member 11b (TNFRSF11B), mRNA.	172.247	717.798	483.843	299.318
iX4yf1AOAvH4pJ37q4	NM_016038.2	51119	SBDS	Homo sapiens Shwachman-Bodian-Diamond syndrome (SBDS), mRNA.	726.354	494.734	611.179	694.148
Wv0m2AulIDgiF99QNE	NM_018837.2	55959	SULF2	Homo sapiens sulfatase 2 (SULF2), transcript variant 1, mRNA.	-7.94307	237.531	210.507	123.699
WeyXq7G.R0L3XHih34	NM_181782.2	135112	NCOA7	Homo sapiens nuclear receptor coactivator 7 (NCOA7), mRNA.	203.915	260.618	281.729	400.803
xHuohSaLqKiGSyEiEg	NM_015714.2	50486	G0S2	Homo sapiens G0/G1switch 2 (G0S2), mRNA.	118.673	33.5804	216.608	21.2757
T3OZey1ScVKKeCSjDY	NM_001632.3	250	ALPP	Homo sapiens alkaline phosphatase, placental (Regan isozyme) (ALPP), mRNA.	725.792	690.657	814.651	1011.64
uXRKlUK7WLu_reBmAw	NM_001287.3	1186	CLCN7	Homo sapiens chloride channel 7 (CLCN7), mRNA.	1012.89	1538.99	1232.93	1125.37
xn4dwXoiffC45V9Oic	NM_017785.3	54908	CCDC99	Homo sapiens coiled-coil domain containing 99 (CCDC99), mRNA.	1233.88	382.345	432.393	608.757
667aVdEDklC07Dy03o	XM_940079.1	84617	TUBB6	PREDICTED: Homo sapiens tubulin, beta 6 (TUBB6), mRNA.	1741.75	1000.93	1291.56	1512.52
Hdc9cTr26qUf5pf4ok	NM_000120.2	2052	EPHX1	Homo sapiens epoxide hydrolase 1, microsomal (xenobiotic) (EPHX1), mRNA.	183.262	296.671	243.021	178.002
oKcbqIdpnknoiDQbcc	NM_032525.1	84617	TUBB6	Homo sapiens tubulin, beta 6 (TUBB6), mRNA.	1072.62	574.394	654.796	825.73
iSOjrDrldS6e4hdPmQ	NM_001542.2	3321	IGSF3	Homo sapiens immunoglobulin superfamily, member 3 (IGSF3), transcript variant 1, mRNA.	303.088	394.827	372.051	225.337
WqEQkplDrN6midEi98	NM_139314.1	51129	ANGPTL4	Homo sapiens angiopoietin-like 4 (ANGPTL4), transcript variant 1, mRNA.	20.4117	144.458	226.846	854.997
oHQJwoktKBUjCAlNcs	NM_005107.2	9941	EXOG	Homo sapiens endo/exonuclease (5'-3'), endonuclease G-like (EXOG), mRNA.	1113.31	758.07	796.689	1290.67
KUXd9XWh3ASgfgx6iI	NM_005524.2	3280	HES1	Homo sapiens hairy and enhancer of split 1, (Drosophila) (HES1), mRNA.	10.8739	114.568	219.286	42.0851
Z.kCpQP1UB4Gp0oDvU	NM_024430.2	9050	PSTPIP2	Homo sapiens proline-serine-threonine phosphatase interacting protein 2 (PSTPIP2), mRNA.	50.8979	296.971	385.908	457.929
69B1fdquoSGIQSREpI	NM_001846.2	1284	COL4A2	Homo sapiens collagen, type IV, alpha 2 (COL4A2), mRNA.	985.41	1513.74	1008.21	1186.34
TT1S4VferlBx4ooMfk	NM_024580.5	79631	EFTUD1	Homo sapiens elongation factor Tu GTP binding domain containing 1 (EFTUD1), transcript variant 1, mRNA.	134.003	177.043	398.58	175.591
NtdHuDoUKASt3pXiZE	NM_001885.1	1410	CRYAB	Homo sapiens crystallin, alpha B (CRYAB), mRNA.	756.941	2009.32	1217.36	4988.41
QuXm7AUSXSFJzqiKEE	NM_005860.2	10272	FSTL3	Homo sapiens follistatin-like 3 (secreted glycoprotein) (FSTL3), mRNA.	643.666	684.499	618.254	1151.18
NZKpnp5HQhXYjwa5wU	NM_001848.2	1291	COL6A1	Homo sapiens collagen, type VI, alpha 1 (COL6A1), mRNA.	194.126	245.696	161.175	142.743
oV9YmmXCX_W4k5EeIM	NM_001300.4	1316	KLF6	Homo sapiens Kruppel-like factor 6 (KLF6), transcript variant 2, mRNA.	3292.21	3405.86	3148.32	6469.76
rvRN_9VP3R_7RSe.uU	NM_014294.4	23471	TRAM1	Homo sapiens translocation associated membrane protein 1 (TRAM1), mRNA.	4886.52	8039.9	7886.79	10779.7
NmhkRKIAl8SOdOoKu4	NM_001008490.1	1316	KLF6	Homo sapiens Kruppel-like factor 6 (KLF6), transcript variant 1, mRNA.	1304.33	1124.95	864.138	2460.95
HnlBCeqtFDlJctf9IU	NM_002338.2	4045	LSAMP	Homo sapiens limbic system-associated membrane protein (LSAMP), mRNA.	16.5383	73.2404	26.0754	13.5896
TSdSum11eXdbfsOL7I	NM_005407.1	6297	SALL2	Homo sapiens sal-like 2 (Drosophila) (SALL2), mRNA.	138.451	256.15	265.52	119.358
NX6UaXqKuvXvdJNRww	NM_013434.4	30818	KCNIP3	Homo sapiens Kv channel interacting protein 3, calsenilin (KCNIP3), transcript variant 1, mRNA.	36.7802	64.9326	59.3542	358.782
ZqR1Qw4LulILoN.Eoc	NM_001786.2	983	CDC2	Homo sapiens cell division cycle 2, G1 to S and G2 to M (CDC2), transcript variant 1, mRNA.	1087.92	216.469	274.906	341.621
6V5R169Qt3X9ekrfCo	NM_030923.3	81615	TMEM163	Homo sapiens transmembrane protein 163 (TMEM163), mRNA.	17.3181	176.413	135.176	284.327
o5XVJR9Ey12LV4IiCk	NM_007207.3	11221	DUSP10	Homo sapiens dual specificity phosphatase 10 (DUSP10), transcript variant 1, mRNA.	93.8056	226.406	186.641	120.52
xBKKFRg.iKkVKLt4nk	NM_006080.2	10371	SEMA3A	Homo sapiens sema domain, immunoglobulin domain (Ig), short basic domain, secreted, (semaphorin) 3A (SEMA3A), mRNA.	206.793	368.862	236.504	176.186
KqMhfuEhQ97hV7ferQ	NM_024563.3	79614	C5orf23	Homo sapiens chromosome 5 open reading frame 23 (C5orf23), mRNA.	27.3571	53.5469	32.356	138.624
ltXOeFUMfkiuPemlX4	NM_001710.4	629	CFB	Homo sapiens complement factor B (CFB), mRNA.	70.8419	1112.41	855.955	804.636
lk5u5KHp7ufodp1K6A	NM_015913.2	51060	TXNDC12	Homo sapiens thioredoxin domain containing 12 (endoplasmic reticulum) (TXNDC12), mRNA.	2488.76	1728.82	1790.15	1291.17
cVO3ULuzmu_IgBeLVE	NM_003151.2	6775	STAT4	Homo sapiens signal transducer and activator of transcription 4 (STAT4), mRNA.	173.704	714.608	782.169	472.333
iJedp7O.dkZ0Vn0uac	NM_033405.2	85441	PRIC285	Homo sapiens peroxisomal proliferator-activated receptor A interacting complex 285 (PRIC285), transcript variant 2, mRNA.	384.342	1108.52	685.079	1554.2
EgX.UL43NS4bpeupv0	NM_015444.2	25907	TMEM158	Homo sapiens transmembrane protein 158 (TMEM158), mRNA.	191.647	571.177	1140.63	234.43
lazqZV5PnqO.eVGv_8	NM_004237.2	9319	TRIP13	Homo sapiens thyroid hormone receptor interactor 13 (TRIP13), mRNA.	1524.37	383.125	461.739	559.845
BlpDqSl5Ax6RIk8NMQ	NM_002130.6	3157	HMGCS1	Homo sapiens 3-hydroxy-3-methylglutaryl-Coenzyme A synthase 1 (soluble) (HMGCS1), transcript variant 2, mRNA.	888.615	531.435	531.691	951.081
NdQiNvJJNLUQEfLpUQ	NM_003392.3	7474	WNT5A	Homo sapiens wingless-type MMTV integration site family, member 5A (WNT5A), mRNA.	324.384	276.496	469.525	397.345
fp75V5VfrXlXIxJL8w	NM_003641.3	8519	IFITM1	Homo sapiens interferon induced transmembrane protein 1 (9-27) (IFITM1), mRNA.	197.53	1537.73	784.244	2442.33
6s0eLT_S7.eUSF.qeU	NM_000346.2	6662	SOX9	Homo sapiens SRY (sex determining region Y)-box 9 (campomelic dysplasia, autosomal sex-reversal) (SOX9), mRNA.	108.167	181.601	228.227	101.006
E0wBKlOJRUT0Snr16k	NM_033128.1	85477	SCIN	Homo sapiens scinderin (SCIN), mRNA.	2.74627	119.101	80.5627	42.3586
0SSQdTkBTUAhxReWjM	NM_173624.1	284085	FLJ40504	Homo sapiens hypothetical protein FLJ40504 (FLJ40504), mRNA.	954.295	405.974	691.771	412.081
uF4JJC4mp6Ku5KGF70	NM_005101.1	9636	ISG15	Homo sapiens ISG15 ubiquitin-like modifier (ISG15), mRNA.	649.994	1794.58	937.566	2814.09
HvS8p4XPk4JA3.vnFU	NM_001008723.1	159686	CCDC147	Homo sapiens coiled-coil domain containing 147 (CCDC147), mRNA.	183.677	509.042	462.004	158.522
oh6nUR36n0t5U3ng6I	NM_138424.1	113220	KIF12	Homo sapiens kinesin family member 12 (KIF12), mRNA.	21.4342	119.854	50.3837	44.773
09kidveWWSQwJ1.lmA	NM_001953.2	1890	ECGF1	Homo sapiens endothelial cell growth factor 1 (platelet-derived) (ECGF1), mRNA.	200.416	275.569	257.028	431.145
lCIA7hH7gCn7KAnXV8	NM_002994.3	6374	CXCL5	Homo sapiens chemokine (C-X-C motif) ligand 5 (CXCL5), mRNA.	211.003	789.836	780.7	2009.54
He6I5Uo.h2pfIH_TJI	NM_000270.1	4860	NP	Homo sapiens nucleoside phosphorylase (NP), mRNA.	693.42	347.534	394.299	625.443
lfQSwCH6T6epOunRl4	NM_021915.1	7620	ZNF69	Homo sapiens zinc finger protein 69 (ZNF69), mRNA.	693.702	592.23	686.035	881.363
rREnB5QDE_FssnvQdc	NM_005845.2	10257	ABCC4	Homo sapiens ATP-binding cassette, sub-family C (CFTR/MRP), member 4 (ABCC4), mRNA.	263.472	168.098	149.108	280.816
66mjR_KUovYhS3pcE4	NM_001039797.1	649598	FLJ46309	Homo sapiens hypothetical protein LOC649598 (FLJ46309), mRNA.	918.594	1014.4	1128.61	1374.9
WtJxUh8OpSJThXRK34	NM_018659.2	54360	CYTL1	Homo sapiens cytokine-like 1 (CYTL1), mRNA.	111.712	228.518	185.243	86.5087
ifKI6eH4_NxnC6IT9E	NM_006403.2	4739	NEDD9	Homo sapiens neural precursor cell expressed, developmentally down-regulated 9 (NEDD9), transcript variant 1, mRNA.	140.777	246.65	290.719	421.204
T6KSVPReqA4er7Y6Gs	NM_001680.3	486	FXYD2	Homo sapiens FXYD domain containing ion transport regulator 2 (FXYD2), transcript variant a, mRNA.	82.7051	595.929	490.906	212.075
lpfPUeeqPju6iRnxxc	NM_001024465.1	6648	SOD2	Homo sapiens superoxide dismutase 2, mitochondrial (SOD2), nuclear gene encoding mitochondrial protein, transcript variant 2, mRNA.	714.544	5044.3	4605.47	2765.28
QNXZL7oT9717UjFP3U	NM_018837.2	55959	SULF2	Homo sapiens sulfatase 2 (SULF2), transcript variant 1, mRNA.	87.2854	568.918	566.108	336.066
xVZRQfH8UXOHsftLOI	NM_203372.1	2181	ACSL3	Homo sapiens acyl-CoA synthetase long-chain family member 3 (ACSL3), transcript variant 2, mRNA.	871.056	1058.7	944.433	1544.94
0ni05u_DVH0uRe6XdI	NM_032010.1	4131	MAP1B	Homo sapiens microtubule-associated protein 1B (MAP1B), transcript variant 2, mRNA.	912.419	1160.34	1170.97	1599.64
6qV.Uov5AX7TFTOQB4	NM_012093.2	26289	AK5	Homo sapiens adenylate kinase 5 (AK5), transcript variant 2, mRNA.	2.74627	129.567	55.0179	85.8808
lpeo0F6ntREgBABUFA	NM_144729.1	11221	DUSP10	Homo sapiens dual specificity phosphatase 10 (DUSP10), transcript variant 3, mRNA.	275.251	766.643	645.125	441.358
rojT1S4VferlBx4ooM	NM_024580.5	79631	EFTUD1	Homo sapiens elongation factor Tu GTP binding domain containing 1 (EFTUD1), transcript variant 1, mRNA.	170.371	204.537	442.422	213.429
oxhxplegXRNBmSNOSc	NM_001024466.1	6648	SOD2	Homo sapiens superoxide dismutase 2, mitochondrial (SOD2), nuclear gene encoding mitochondrial protein, transcript variant 3, mRNA.	97.9215	935.554	941	446.899
