# Supplementary material for: Microarray Analyses of Glucocorticoid and Vitamin D3 Target Genes in Differentiating Cultured Human Podocytes
Source: PLoS One. 2013 Apr 4;8(4):e60213. doi: 10.1371/journal.pone.0060213 (PMC3617172; doi:10.1371/journal.pone.0060213)
Supplement: Table S6 — Top predicted transcription factors binding to the Dex-regulated genes during differentiation (D.Dex-D.Veh). (DOCX) [file pone.0060213.s015.docx]

## Sheet: D.Dex-D.Veh-UCSC_TFBS-DAVID
Category	Term	Count	%	PValue	Genes	Fold Enrichment
UCSC_TFBS	TATA	79	65.2893	7.31822e-06	4495, 4147, 4494, 84171, 1316, 6347, 330, 2289, 4897, 2296, 55504, 93082, 2012, 11098, 6397, 644314, 7851, 51422, 2152, 2202, 127845, 5328, 55608, 9638, 23705, 57568, 11040, 6648, 302, 5360, 25937, 3552, 4982, 84952, 1909, 157506, 10371, 6695, 94240, 51129, 139065, 65009, 6446, 90139, 4222, 4499, 3589, 3706, 8515, 55061, 1958, 4879, 22998, 1028, 83894, 57709, 1843, 25907, 6337, 6374, 83716, 3553,…	1.44931
UCSC_TFBS	AP1	80	66.1157	0.000454	1410, 9289, 4147, 1316, 9245, 4897, 2289, 23710, 2296, 6319, 114897, 8837, 2012, 11098, 6397, 7851, 10158, 11096, 51422, 2152, 2202, 30818, 5328, 55608, 9638, 23705, 57568, 11040, 302, 5360, 25937, 3552, 57216, 113791, 4982, 84952, 1909, 5507, 157506, 10371, 6695, 440, 51129, 139065, 65009, 6446, 90139, 3589, 1437, 8515, 55061, 1958, 4879, 22998, 83894, 57709, 1843, 3949, 6337, 83716, 352954, 704…	1.30868
UCSC_TFBS	STAT	53	43.8017	0.000524773	4495, 84171, 1316, 6347, 4897, 2289, 2296, 114897, 55504, 2012, 644314, 6397, 11098, 51422, 2152, 30818, 5328, 23705, 25937, 57216, 4982, 5552, 84952, 157506, 10371, 6695, 6696, 6446, 4222, 3589, 3706, 1958, 55061, 22998, 1028, 2312, 57709, 1843, 6337, 6374, 83716, 7045, 4015, 1307, 2634, 163732, 1012, 114990, 1831, 54843, 159686, 83641, 896	1.51243
UCSC_TFBS	NFKAPPAB	52	42.9752	0.00110535	9289, 84171, 340371, 330, 6347, 4897, 2289, 2296, 8837, 93082, 10158, 51422, 30818, 127845, 5328, 57568, 23705, 11040, 302, 5360, 25937, 57216, 3552, 113791, 157506, 6364, 10371, 6695, 51129, 139065, 65009, 6446, 90139, 4222, 1437, 3706, 8515, 1958, 22998, 6337, 6374, 3553, 51400, 1307, 3732, 652, 1012, 85458, 169611, 1831, 9941, 159686	1.47845
UCSC_TFBS	FOXO4	72	59.5041	0.00146996	84171, 1316, 330, 340371, 2289, 4897, 23710, 2296, 8837, 3486, 11098, 6397, 11096, 51422, 10158, 2202, 30818, 9638, 23705, 57568, 11040, 6648, 302, 5360, 25937, 3552, 113791, 4982, 84952, 1909, 157506, 10371, 6364, 6695, 94240, 139065, 65009, 6446, 90139, 4222, 3706, 55061, 1958, 22998, 1028, 83894, 57709, 1843, 6337, 83716, 352954, 7045, 4015, 51400, 1307, 3431, 1264, 2634, 652, 8660, 1012, 1149…	1.31334
UCSC_TFBS	NFKAPPAB65	36	29.7521	0.00149503	3706, 9289, 4147, 1958, 22998, 84171, 486, 1028, 330, 6347, 83894, 2296, 6319, 55504, 6397, 352954, 3553, 51422, 2152, 7045, 30818, 55608, 1307, 23705, 3732, 302, 1012, 84952, 169611, 10371, 6695, 65009, 6446, 9941, 159686, 3589	1.66974
UCSC_TFBS	GATA	61	50.4132	0.0023396	9289, 4147, 84171, 1316, 6347, 4897, 2289, 2296, 55504, 11098, 644314, 11096, 51422, 2152, 2202, 23705, 57568, 302, 25937, 3552, 4982, 1909, 84952, 157506, 10371, 6695, 440, 94240, 54360, 139065, 65009, 6446, 4222, 1437, 3706, 55061, 22998, 1028, 83894, 2312, 57709, 1843, 6337, 83716, 352954, 84707, 4015, 51400, 1264, 23521, 3157, 163732, 1012, 85458, 1831, 169611, 54843, 283537, 159686, 83641, 8…	1.36225
UCSC_TFBS	ER	67	55.3719	0.00357622	84171, 486, 4897, 23710, 2296, 114897, 8837, 93082, 2012, 11098, 6397, 10158, 11096, 51422, 2202, 127845, 23705, 57568, 11040, 302, 5360, 25937, 57216, 113791, 4982, 5552, 84952, 157506, 10371, 6695, 94240, 65009, 90139, 3589, 1437, 3706, 8515, 55061, 22998, 83894, 2312, 57709, 1843, 6337, 83716, 352954, 84707, 7045, 4015, 51400, 1307, 3431, 23521, 3157, 652, 8660, 1012, 5054, 114990, 85458, 1831…	1.30427
UCSC_TFBS	HNF3B	56	46.281	0.00388957	1410, 84171, 330, 4897, 2289, 2296, 55504, 8837, 11098, 51422, 11096, 30818, 2202, 5328, 55608, 57568, 23705, 11040, 6648, 25937, 5552, 1909, 84952, 157506, 10371, 6695, 94240, 6446, 4222, 3589, 8515, 1958, 55061, 22998, 83894, 57709, 1843, 6374, 352954, 7045, 51400, 1307, 3732, 652, 8660, 1012, 5054, 85458, 169611, 6387, 1831, 54843, 283537, 9941, 159686, 83641	1.37033
UCSC_TFBS	NF1	52	42.9752	0.00397974	1410, 9289, 84171, 6347, 4897, 2289, 55504, 93082, 6397, 7851, 10158, 127845, 23705, 11040, 5360, 113791, 84952, 157506, 10371, 6695, 94240, 51129, 6446, 4222, 90139, 3589, 1437, 55061, 4879, 22998, 1028, 57709, 1843, 3949, 6337, 352954, 7045, 4015, 1307, 3732, 652, 8660, 1012, 114990, 85458, 169611, 1831, 54843, 9518, 9941, 159686, 896	1.39974
UCSC_TFBS	P300	52	42.9752	0.00452538	1410, 4147, 84171, 1316, 486, 4897, 2289, 2296, 6319, 55504, 2012, 93082, 10158, 51422, 30818, 5328, 57568, 23705, 11040, 302, 5360, 25937, 57216, 3552, 113791, 10371, 6695, 94240, 139065, 90139, 3589, 3706, 55061, 6288, 22998, 1028, 57709, 3949, 6337, 4015, 1307, 3732, 3431, 23521, 3157, 8660, 1012, 85458, 54843, 9941, 159686, 896	1.39168
UCSC_TFBS	NFKB	65	53.719	0.00532567	1410, 4147, 1316, 486, 6347, 340371, 2289, 23710, 2296, 3486, 2012, 11098, 6397, 644314, 10158, 11096, 51422, 2202, 30818, 127845, 55608, 23705, 11040, 302, 5360, 25937, 57216, 3552, 113791, 1909, 84952, 157506, 6364, 10371, 6695, 94240, 65009, 6446, 90139, 3589, 1437, 3706, 8515, 1958, 22998, 1028, 57709, 1843, 6337, 6374, 352954, 3553, 51400, 1307, 3732, 1264, 652, 8660, 1012, 5054, 1831, 6387,…	1.29681
UCSC_TFBS	BACH1	65	53.719	0.00681655	9289, 4147, 1316, 4897, 2289, 23710, 6319, 114897, 2012, 11098, 7851, 51422, 11096, 2152, 2202, 30818, 5328, 9638, 57568, 23705, 11040, 302, 25937, 3552, 5507, 5552, 1909, 84952, 10371, 6695, 94240, 6696, 139065, 65009, 6446, 90139, 3589, 1437, 8515, 3706, 55061, 1958, 22998, 83894, 57709, 3949, 6337, 352954, 7045, 4015, 1307, 3732, 3431, 2634, 652, 1012, 5054, 114990, 85458, 1831, 6387, 54843, 1…	1.28485
UCSC_TFBS	BACH2	57	47.1074	0.00860461	9289, 1316, 486, 4897, 2289, 23710, 2296, 6319, 114897, 8837, 7851, 51422, 2152, 2202, 30818, 5328, 9638, 57568, 23705, 302, 25937, 4982, 5507, 1909, 84952, 10371, 440, 65009, 6446, 90139, 3589, 8515, 3706, 1958, 22998, 83894, 57709, 1843, 3949, 6337, 352954, 7045, 4015, 51400, 1307, 3732, 3431, 652, 8660, 1012, 5054, 114990, 85458, 1831, 169611, 9941, 159686	1.31794
UCSC_TFBS	FREAC4	60	49.5868	0.00870191	1410, 9289, 4147, 1316, 486, 340371, 4897, 2289, 2296, 114897, 8837, 93082, 2012, 11098, 6397, 51422, 11096, 2152, 2202, 5328, 57568, 23705, 6648, 5360, 25937, 3552, 84952, 10371, 6695, 6446, 4222, 3589, 1437, 8515, 1958, 22998, 1028, 83894, 2312, 57709, 6337, 83716, 7045, 4015, 51400, 1307, 3732, 3431, 2634, 652, 1012, 114990, 85458, 1831, 6387, 54843, 7364, 159686, 83641, 896	1.29963
UCSC_TFBS	NFE2	48	39.6694	0.0112598	1437, 8515, 9289, 4147, 55061, 22998, 1316, 340371, 4897, 2289, 23710, 57709, 3949, 2296, 6337, 55504, 8837, 11098, 84707, 11096, 51422, 2152, 7045, 2202, 30818, 51400, 1307, 23705, 57568, 25937, 1012, 114990, 84952, 85458, 1909, 1831, 169611, 157506, 10371, 6695, 94240, 54843, 51129, 9518, 65009, 9941, 4222, 83641	1.36187
UCSC_TFBS	GFI1	57	47.1074	0.016197	84171, 330, 340371, 2289, 2296, 55504, 6397, 11098, 7851, 10158, 11096, 2152, 2202, 127845, 9638, 23705, 57568, 11040, 302, 6648, 5360, 25937, 1909, 84952, 157506, 10371, 6695, 440, 6696, 139065, 65009, 6446, 90139, 3589, 3706, 55061, 1958, 22998, 83894, 2312, 57709, 6337, 7045, 51400, 1307, 3732, 652, 163732, 1012, 85458, 1831, 169611, 54843, 9941, 159686, 83641, 896	1.28065
UCSC_TFBS	HEN1	72	59.5041	0.0176665	4495, 9289, 4147, 4494, 84171, 486, 4897, 2289, 23710, 2296, 8837, 3486, 93082, 2012, 644314, 7851, 11096, 51422, 2202, 30818, 55608, 9638, 23705, 57568, 11040, 302, 5360, 25937, 57216, 113791, 4982, 5507, 157506, 10371, 6695, 65009, 6446, 4222, 4499, 3589, 3706, 55061, 1958, 6288, 4879, 22998, 1028, 83894, 1843, 6337, 6374, 83716, 352954, 84707, 7045, 1307, 3732, 3157, 652, 8660, 1012, 5054, 114…	1.20854
UCSC_TFBS	CREL	25	20.6612	0.0223921	4147, 486, 1028, 340371, 2296, 55504, 2012, 93082, 352954, 51422, 30818, 1307, 57568, 23705, 3431, 1264, 6648, 1012, 4982, 114990, 84952, 5552, 157506, 65009, 83641	1.57204
UCSC_TFBS	E47	74	61.157	0.0230127	4495, 9289, 4147, 4494, 84171, 1316, 486, 6347, 340371, 9245, 4897, 2289, 23710, 2296, 114897, 8837, 3486, 11098, 6397, 10158, 11096, 2152, 2202, 30818, 127845, 9638, 23705, 57568, 11040, 302, 5360, 25937, 57216, 84952, 5552, 157506, 10371, 6364, 6695, 94240, 139065, 65009, 3589, 3706, 8515, 55061, 22998, 1028, 83894, 1843, 3949, 6337, 352954, 51400, 1307, 23521, 3157, 652, 8660, 1012, 114990, 85…	1.18938
UCSC_TFBS	HFH3	52	42.9752	0.0249704	1410, 9289, 4147, 84171, 4897, 2289, 23710, 2296, 55504, 2012, 6397, 11098, 10158, 11096, 2152, 2202, 30818, 55608, 9638, 57568, 23705, 302, 25937, 57216, 4982, 1909, 5507, 84952, 157506, 10371, 6695, 440, 139065, 6446, 3589, 1958, 55061, 22998, 1028, 83894, 57709, 25907, 7045, 1307, 652, 8660, 1012, 6387, 1831, 54843, 9518, 9941	1.28015
UCSC_TFBS	MYOGNF1	59	48.7603	0.0261469	1410, 9289, 84171, 340371, 4897, 2289, 2296, 6319, 114897, 55504, 2012, 6397, 11096, 51422, 30818, 23705, 11040, 5360, 57216, 3552, 157506, 10371, 440, 94240, 51129, 139065, 6446, 90139, 4222, 3589, 3706, 8515, 55061, 1958, 4879, 22998, 1028, 83894, 25907, 1843, 6337, 83716, 7045, 4015, 51400, 1307, 3732, 23521, 652, 8660, 5054, 114990, 85458, 1831, 169611, 54843, 9518, 1634, 283537	1.24211
UCSC_TFBS	STAT5B	43	35.5372	0.0330649	4495, 4147, 1958, 4494, 22998, 1316, 486, 6347, 83894, 4897, 2289, 1843, 6319, 55504, 6397, 644314, 11096, 7045, 30818, 4015, 23705, 11040, 2634, 302, 3552, 8660, 1012, 4982, 5507, 84952, 1831, 157506, 10371, 6695, 94240, 6696, 54843, 65009, 283537, 90139, 9941, 159686, 83641	1.31438
UCSC_TFBS	IRF2	51	42.1488	0.0410718	1410, 4147, 330, 4897, 2289, 2296, 8837, 55504, 3486, 2012, 6397, 2152, 30818, 2202, 55608, 5328, 9638, 23705, 302, 6648, 113791, 1909, 84952, 157506, 10371, 94240, 440, 6695, 139065, 6446, 3706, 8515, 22998, 83894, 57709, 25907, 1843, 83716, 4015, 1307, 3431, 23521, 3157, 1012, 114990, 85458, 6387, 1831, 1634, 159686, 896	1.25023
UCSC_TFBS	LYF1	49	40.4959	0.0412139	1410, 9289, 4147, 1316, 486, 330, 4897, 2296, 114897, 55504, 8837, 644314, 11098, 51422, 30818, 9638, 57568, 23705, 11040, 302, 84952, 6364, 6695, 139065, 6446, 90139, 3706, 1437, 1958, 6288, 22998, 83894, 57709, 1843, 83716, 7045, 4015, 3732, 23521, 652, 3157, 8660, 1012, 169611, 6387, 1831, 54843, 83641, 896	1.26022
UCSC_TFBS	S8	56	46.281	0.0427869	1410, 4147, 6347, 4897, 2289, 2296, 55504, 3486, 2012, 6397, 11098, 11096, 51422, 2152, 2202, 30818, 127845, 9638, 23705, 57568, 302, 25937, 4982, 5552, 1909, 84952, 157506, 10371, 6695, 94240, 6696, 139065, 6446, 55061, 22998, 1028, 83894, 57709, 25907, 6337, 6374, 51400, 2634, 3157, 652, 1012, 114990, 85458, 169611, 1831, 54843, 1634, 7364, 9941, 159686, 83641	1.22439
UCSC_TFBS	HFH1	55	45.4545	0.0489547	9289, 1316, 4897, 2289, 2296, 6319, 114897, 55504, 6397, 11098, 5740, 51422, 11096, 2152, 2202, 5328, 57568, 23705, 11040, 302, 25937, 157506, 10371, 6695, 94240, 139065, 6446, 4222, 1437, 8515, 3706, 1958, 22998, 83894, 2312, 57709, 1843, 3553, 7045, 4015, 51400, 652, 8660, 1012, 5054, 114990, 85458, 6387, 1831, 54843, 283537, 7364, 9941, 83641, 896	1.21956
